# Supplementary material for: Association between labor epidural analgesia and gut microbiota: A prospective cohort study
Source: Heliyon. 2024 Apr 21;10(9):e29883. doi: 10.1016/j.heliyon.2024.e29883 (PMC11064136; doi:10.1016/j.heliyon.2024.e29883)
Supplement: Multimedia component 1 [file mmc1.xlsx]

## Sheet: QC
Sample_name	Raw_tags	Clean_tags	Effective_tags	Effective_ratio(%)	Effective_bases(nt)	Min_length	Max_length	Mean_length	Q20(%)	Q30(%)	GC(%)
C1	83,083	82,155	79,395	95.56	20,059,828	167	351	253	99.61	98.33	54.56
C2	53,363	52,657	49,605	92.96	12,507,867	164	409	252	99.58	98.24	54.16
C3	66,781	66,007	62,030	92.89	15,551,166	164	433	251	99.64	98.44	54.32
C4	81,358	80,468	77,233	94.93	19,493,163	165	421	252	99.61	98.36	54.65
C5	56,322	55,687	53,536	95.05	13,525,088	166	439	253	99.65	98.45	54.79
C6	81,114	80,279	76,954	94.87	19,434,698	160	438	253	99.62	98.38	54.99
C7	60,957	60,131	57,364	94.11	14,493,280	167	387	253	99.64	98.43	54.44
C8	86,820	85,632	82,021	94.47	20,723,099	161	439	253	99.61	98.3	54.56
C9	82,432	80,988	77,144	93.59	19,406,674	164	429	252	99.61	98.27	54.47
C10	71,347	70,126	64,762	90.77	16,346,712	161	430	252	99.58	98.22	54.22
C11	67,191	66,243	62,908	93.63	15,891,751	164	397	253	99.6	98.26	54.33
C12	57,680	56,759	53,084	92.03	13,419,958	167	408	253	99.57	98.12	53.3
C13	83,274	82,185	78,590	94.38	19,868,183	167	439	253	99.54	98.1	54.06
C14	63,630	62,625	56,772	89.22	14,330,926	164	439	252	99.53	98.06	53.76
C15	74,561	73,501	67,709	90.81	17,005,537	164	414	251	99.6	98.24	54.36
C16	82,214	81,011	73,225	89.07	18,441,274	157	430	252	99.53	98.08	53.69
C17	51,467	50,710	48,467	94.17	12,254,685	168	439	253	99.58	98.21	53.66
C18	83,667	82,568	74,197	88.68	18,606,756	164	433	251	99.52	98.05	53.4
C19	67,830	66,782	63,370	93.42	16,015,666	167	439	253	99.6	98.27	54.38
C20	83,171	81,697	76,403	91.86	19,287,422	153	439	252	99.55	98.06	54.59
C21	74,852	74,204	70,041	93.57	17,931,862	178	433	256	99.31	97.39	53.15
C22	53,296	52,477	48,325	90.67	12,080,503	163	419	250	99.59	98.24	53.53
C23	87,928	86,588	83,128	94.54	20,968,451	165	439	252	99.48	97.89	55.14
C24	75,785	75,086	72,640	95.85	18,305,766	165	433	252	99.58	98.23	54.81
E1	83,258	82,354	79,040	94.93	19,991,117	166	398	253	99.57	98.2	54.6
E2	82,367	81,643	79,221	96.18	20,037,708	169	365	253	99.58	98.24	54.9
E3	82,718	81,869	79,236	95.79	20,041,603	169	397	253	99.54	98.11	54.76
E4	61,025	60,503	59,282	97.14	14,994,344	169	429	253	99.42	97.66	52.43
E5	78,004	77,231	73,651	94.42	18,629,565	168	360	253	99.59	98.28	54.69
E6	81,587	80,741	77,518	95.01	19,499,531	166	380	252	99.58	98.23	54.77
E7	81,451	80,324	77,741	95.45	19,611,137	155	437	252	99.51	97.96	54.16
E8	81,645	80,730	77,620	95.07	19,631,532	168	421	253	99.56	98.14	54.72
E9	84,879	84,053	81,483	96	20,568,235	166	439	252	99.59	98.27	55
E10	81,574	80,693	77,836	95.42	19,672,087	168	438	253	99.57	98.17	54.43
E11	83,308	82,596	80,383	96.49	20,328,453	168	367	253	99.62	98.35	55.1
E12	81,597	80,465	76,380	93.61	19,279,066	165	439	252	99.54	98.05	54.93
E13	82,083	81,157	76,492	93.19	19,309,812	168	407	252	99.56	98.14	54.84
E14	82,048	81,046	77,083	93.95	19,457,074	166	439	252	99.54	98.06	54.69
E15	73,615	72,935	68,994	93.72	17,500,243	166	409	254	99.57	98.21	54.48
E16	82,089	81,244	77,422	94.31	19,583,293	169	439	253	99.56	98.19	54.45
E17	88,505	87,641	82,174	92.85	20,784,638	166	408	253	99.56	98.17	54.88
E18	81,849	80,998	76,949	94.01	19,433,089	168	430	253	99.6	98.29	54.57
E19	81,137	80,318	77,432	95.43	19,587,850	169	429	253	99.6	98.29	54.8
E20	83,728	82,768	78,463	93.71	19,831,818	155	430	253	99.62	98.35	54.67
E21	84,647	83,724	79,006	93.34	19,976,851	168	439	253	99.6	98.28	54.38
C1.1	66,135	65,467	62,612	94.67	15,873,310	250	439	254	99.32	97.41	53.02
C2.1	60,071	59,255	56,572	94.18	14,296,664	167	411	253	99.58	98.2	51.41
C3.1	83,196	81,976	78,915	94.85	19,951,660	167	352	253	99.54	98.1	51.68
C4.1	84,042	82,910	78,698	93.64	19,876,195	167	438	253	99.6	98.27	51.44
C5.1	81,980	80,210	73,071	89.13	18,427,209	164	439	252	99.51	97.95	53.38
C6.1	82,670	81,126	74,269	89.84	18,636,804	164	439	251	99.53	98.07	53.12
C7.1	83,229	81,491	75,524	90.74	19,081,793	166	438	253	99.5	97.9	52.01
C8.1	83,131	81,557	76,275	91.75	19,256,662	166	403	252	99.47	97.84	52.47
C9.1	58,519	57,934	55,537	94.9	14,046,737	168	375	253	99.33	97.47	50.71
C10.1	81,372	80,509	76,694	94.25	19,396,783	167	426	253	99.35	97.49	53.02
C11.1	83,341	81,728	73,472	88.16	18,536,518	161	425	252	99.45	97.8	52.76
C12.1	82,120	81,141	77,026	93.8	19,468,031	155	439	253	99.53	98.06	54.84
C13.1	82,750	81,941	78,543	94.92	19,869,860	166	421	253	99.34	97.51	52.17
C14.1	81,260	79,791	71,927	88.51	18,061,928	164	439	251	99.55	98.09	53.58
C15.1	86,836	85,384	80,275	92.44	20,189,174	164	437	252	99.51	97.97	52.11
C16.1	84,071	82,659	76,495	90.99	19,256,581	164	439	252	99.52	98.02	53.4
C17.1	80,850	80,142	76,968	95.2	19,466,810	178	423	253	99.38	97.59	52.57
C18.1	82,011	81,087	78,971	96.29	19,852,026	165	354	251	99.46	97.85	52.86
C19.1	77,906	76,942	72,036	92.47	18,211,840	166	412	253	99.37	97.56	52.69
C20.1	81,276	80,320	77,562	95.43	19,552,904	166	433	252	99.41	97.72	51.51
C21.1	82,311	81,394	79,759	96.9	20,025,638	165	437	251	99.49	97.94	53.81
C22.1	83,000	82,030	78,128	94.13	19,753,548	166	433	253	99.34	97.46	53.11
C23.1	83,159	82,445	79,695	95.83	20,133,663	165	433	253	99.54	98.14	52.82
C24.1	82,020	81,148	77,633	94.65	19,636,876	188	439	253	99.37	97.62	52.3
E1.1	81,632	80,562	76,646	93.89	19,384,850	169	425	253	99.32	97.39	53.62
E2.1	81,394	80,487	75,589	92.87	19,110,260	166	438	253	99.52	98.04	53.15
E3.1	81,059	80,057	76,352	94.19	19,297,184	166	405	253	99.46	97.84	52.13
E4.1	82,559	81,730	78,672	95.29	19,883,893	167	381	253	99.59	98.27	54.56
E5.1	81,273	80,389	75,653	93.09	19,117,971	168	368	253	99.48	97.92	52.36
E6.1	81,247	80,303	76,130	93.7	19,236,345	165	410	253	99.41	97.76	52.29
E7.1	89,739	88,747	83,832	93.42	21,198,082	168	407	253	99.48	97.97	52.1
E8.1	81,414	80,365	76,960	94.53	19,037,051	163	389	247	99.46	97.89	51.55
E9.1	82,060	81,067	76,757	93.54	19,412,694	209	375	253	99.32	97.38	52.73
E10.1	81,689	80,571	76,523	93.68	19,346,834	162	353	253	99.29	97.31	52.57
E11.1	57,165	56,611	54,694	95.68	13,836,376	246	433	253	99.25	97.22	51.16
E12.1	81,653	80,793	77,221	94.57	19,533,687	166	414	253	99.39	97.63	53.12
E13.1	88,021	86,952	81,920	93.07	20,703,616	163	433	253	99.47	97.92	52.41
E14.1	65,105	64,451	62,120	95.42	15,719,477	209	428	253	99.34	97.49	51.97
E15.1	83,251	82,264	77,646	93.27	19,407,083	165	388	250	99.5	97.99	52.1
E16.1	73,323	72,595	70,196	95.74	17,785,791	250	437	253	99.3	97.33	51.37
E17.1	82,357	81,506	78,286	95.06	19,801,982	217	356	253	99.37	97.59	52.54
E18.1	69,438	68,601	65,204	93.9	16,488,803	167	439	253	99.29	97.32	51.81
E19.1	71,401	70,479	67,327	94.29	17,029,318	166	412	253	99.27	97.25	51.63
E20.1	51,356	50,914	50,002	97.36	12,648,659	179	378	253	99.37	97.48	50.54
E21.1	82,026	81,048	76,750	93.57	19,321,431	157	439	252	99.5	97.97	52.55

## Sheet: Reads-mother
C1		C2		C3		C4		C5		C6		C7		C8		C9		C10		C11		C12		C13		C14		C15		C16		C17		C18		C19		C20		C21		C22		C23		C24		E1
Length	Count	Length	Count	Length	Count	Length	Count	Length	Count	Length	Count	Length	Count	Length	Count	Length	Count	Length	Count	Length	Count	Length	Count	Length	Count	Length	Count	Length	Count	Length	Count	Length	Count	Length	Count	Length	Count	Length	Count	Length	Count	Length	Count	Length	Count	Length	Count	Length	Count
167	5	164	4	164	6	165	2	166	1	160	1	167	5	161	1	164	7	161	2	164	2	167	3	167	3	164	2	164	9	157	1	168	11	164	5	167	1	153	1	178	2	163	3	165	9	165	1	166	2
168	59	167	10	165	1	166	1	167	2	164	3	168	45	166	1	166	4	167	2	167	5	168	48	168	57	165	2	165	1	158	1	169	56	166	10	168	55	161	1	239	1	164	9	166	23	168	24	169	42
169	250	168	414	166	8	167	10	168	18	166	2	169	161	167	5	167	28	168	457	168	158	169	7	169	115	166	4	166	5	159	1	175	1	167	20	169	102	166	2	241	2	165	1	168	5	169	801	174	1
170	1	169	65	167	19	168	268	169	202	167	5	192	1	168	37	168	1071	169	66	169	94	172	1	171	1	167	2	167	14	164	6	198	1	168	1941	178	1	167	2	249	6	166	4	169	13	170	2	203	1
222	1	190	1	168	1530	169	271	188	3	168	290	216	1	169	279	169	369	197	1	189	1	174	1	174	1	168	309	168	1063	166	4	203	1	169	95	208	1	168	32	250	9	167	32	171	3	188	1	227	5
224	2	217	1	169	109	171	1	205	1	169	102	224	1	217	1	170	1	206	1	218	2	178	1	175	1	169	134	169	143	167	15	205	1	170	1	213	1	169	28	251	119	168	1596	180	1	190	1	229	1
225	3	220	1	175	1	203	1	221	1	174	2	225	1	225	7	172	3	207	12	220	1	181	1	185	1	203	1	178	1	168	1312	210	4	176	2	217	1	171	1	252	9991	169	59	195	1	206	1	232	2
232	3	224	2	184	1	204	1	225	5	176	1	232	1	227	5	175	1	210	13	221	1	183	1	199	1	204	2	179	1	169	116	218	1	197	1	224	3	172	1	253	58306	170	1	196	1	207	2	242	1
247	3	225	6	187	2	209	4	232	1	188	1	246	1	230	2	194	1	215	2	223	1	189	3	207	1	207	36	185	2	171	1	225	1	204	1	225	4	174	1	254	1819	172	3	199	1	209	1	247	1
249	2	227	1	196	3	217	1	236	1	198	1	247	2	232	4	205	2	224	2	224	2	191	1	208	1	210	4	190	2	172	3	227	5	207	78	227	1	183	1	255	22	174	1	203	1	217	1	248	1
250	1	232	1	199	1	218	3	247	1	219	2	249	6	241	2	212	1	225	7	225	2	195	1	213	1	213	1	194	2	174	5	232	1	210	6	234	1	191	1	256	1	176	1	205	4	225	6	249	8
251	52	247	14	212	1	224	3	248	1	222	4	250	9	244	1	218	8	227	40	227	4	197	1	218	1	220	2	198	1	188	1	233	1	213	3	239	2	192	1	258	2	187	1	208	2	249	4	250	2
252	1885	249	6	213	1	225	13	249	1	224	3	251	66	247	1	220	1	228	1	233	1	201	1	221	2	225	4	209	4	195	1	238	1	217	1	241	2	195	1	279	44	193	1	218	3	250	4	251	138
253	79307	250	7	215	1	232	8	250	5	225	4	252	3071	249	2	224	11	231	2	236	1	203	1	224	1	227	5	210	7	203	2	241	1	218	1	244	1	204	2	287	3	199	1	219	1	251	37	252	2575
254	529	251	40	218	4	240	1	251	30	232	12	253	56367	250	1	225	14	232	13	241	2	208	1	225	1	232	2	213	1	205	1	243	1	220	1	247	1	213	1	288	186	212	2	220	14	252	2821	253	79226
255	12	252	1818	223	2	241	1	252	1466	239	1	254	354	251	135	232	12	234	1	247	4	209	1	227	3	240	1	215	1	207	27	247	1	222	1	249	1	217	1	289	1	214	1	221	14	253	71018	254	320
256	1	253	49925	224	11	243	1	253	53666	241	1	255	13	252	3247	241	3	238	1	249	6	210	1	229	1	241	2	216	1	210	1	248	2	224	11	250	18	219	2	291	2	217	2	223	1	254	343	255	9
257	1	254	276	225	26	247	1	254	241	246	1	256	5	253	81269	242	1	239	2	250	17	217	2	232	1	247	8	218	1	213	1	249	1	225	16	251	271	220	18	301	4	218	4	225	1	255	7	257	3
259	1	255	13	226	2	248	2	255	19	249	1	257	1	254	540	247	1	240	2	251	258	218	3	237	1	248	2	219	1	215	1	250	11	227	3	252	4521	221	16	302	42	220	2	226	7	256	2	259	1
264	1	256	1	227	3	250	3	256	5	250	11	269	3	255	21	249	6	241	2	252	2437	219	1	238	1	249	3	220	9	217	6	251	132	229	2	253	61458	222	1	303	314	221	1	227	616	257	2	264	2
274	2	259	1	232	2	251	72	265	1	251	38	270	1	256	14	250	15	242	1	253	62770	225	2	240	1	250	16	221	12	218	1	252	2601	231	1	254	287	223	2	304	275	224	11	228	5	261	1	269	1
280	2	261	1	234	1	252	2299	276	1	252	1969	271	2	257	2	251	92	245	4	254	422	227	4	243	1	251	244	223	4	224	14	253	47619	232	2	255	10	225	7	305	153	225	12	229	1	273	1	306	1
301	1	265	1	237	1	253	77025	277	2	253	77308	289	4	262	1	252	2838	246	1	255	24	229	1	247	1	252	3678	224	10	225	16	254	191	233	2	256	1	226	5	306	15	227	12	231	1	280	1	312	1
302	2	279	2	247	1	254	403	292	1	254	445	302	1	263	1	253	75564	247	4	258	2	238	1	249	10	253	57440	225	22	227	1	255	39	241	35	258	1	227	424	307	483	232	1	233	1	341	2	325	1
303	1	280	1	248	1	255	8	303	2	255	13	307	1	269	4	254	639	248	1	259	1	240	1	250	7	254	432	227	209	232	5	257	1	247	3	259	1	228	2	308	129	241	4	234	1	368	1	326	1
304	4	281	1	249	3	256	1	313	1	256	1	312	1	270	1	255	9	249	4	269	1	247	2	251	174	255	19	229	1	233	1	263	1	248	1	261	1	229	1	309	11	244	1	241	1	433	1	330	1
307	4	303	2	250	9	257	2	319	1	261	1	315	3	281	6	261	1	250	40	275	1	248	2	252	2905	256	4	231	5	239	2	264	1	249	2	263	1	230	1	312	2	247	1	242	1			333	1
308	3	305	2	251	147	259	1	331	2	265	2	356	1	302	4	265	2	251	640	281	1	249	6	253	78236	259	1	233	3	240	2	265	2	250	11	279	1	231	1	313	1	248	1	245	2			334	1
309	2	306	2	252	1749	263	1	344	1	271	1	387	2	303	1	269	5	252	4983	284	2	250	9	254	565	261	1	238	1	241	7	266	1	251	165	281	1	233	1	314	102	250	13	246	1			363	1
311	1	307	3	253	61632	264	1	356	1	277	7			304	5	273	1	253	62845	307	1	251	179	255	13	263	8	240	3	243	1	276	1	252	5365	302	1	234	1	315	13	251	264	247	10			377	1
312	1	309	1	254	628	265	2	368	1	279	1			305	6	276	1	254	570	332	1	252	5911	256	3	278	1	241	1	244	1	285	1	253	73678	307	2	241	4	316	33	252	3671	248	2			380	1
314	1	312	4	255	19	267	2	437	1	288	1			307	1	280	1	255	22	334	1	253	50221	259	2	279	5	242	2	247	5	286	1	254	614	318	1	242	1	319	2	253	46263	249	29			398	1
324	3	313	8	257	1	273	1	439	1	294	1			315	2	294	1	256	4	336	1	254	246	276	1	281	2	243	1	248	5	303	2	255	25	322	1	243	4	320	56	254	383	250	866
325	1	314	1	259	3	281	2			295	1			319	1	300	9	257	3	341	1	255	34	279	2	296	1	245	4	249	4	314	1	256	2	331	2	244	1	321	2	255	10	251	20362
326	1	322	1	269	1	284	1			300	1			320	1	303	1	263	7	355	3	256	4	286	1	298	1	246	6	250	33	334	1	262	3	333	1	245	1	322	128	256	5	252	2483
336	1	328	1	271	1	286	1			303	4			331	3	304	4	264	1	361	1	262	1	291	1	301	7	247	5	251	177	339	1	263	16	336	2	246	3	323	252	257	1	253	61488
339	2	338	1	272	1	289	2			304	10			332	1	305	1	265	1	366	1	263	1	301	3	302	5	248	6	252	5164	350	2	264	1	338	1	247	17	324	79	263	1	254	402
344	1	354	1	278	1	291	1			305	2			341	1	307	11	269	1	368	3	265	1	302	4	303	11	249	14	253	72347	353	2	265	2	340	2	248	3	325	72	266	1	255	87
351	1	356	3	279	2	301	1			307	2			343	1	308	17	270	1	370	1	271	1	303	6	304	12	250	290	254	737	356	1	267	2	344	1	249	21	326	302	267	1	256	11
		358	1	281	5	302	1			308	1			350	1	311	6	273	2	397	1	279	4	307	2	305	1	251	7404	255	35	368	1	269	2	353	4	250	569	327	117	271	1	257	5
		367	1	282	1	305	2			312	1			356	1	312	23	274	1			281	1	308	11	306	3	252	2636	256	6	370	1	277	1	359	2	251	12416	328	94	281	4	259	2
		368	2	297	1	306	1			321	2			361	2	313	13	276	1			285	1	309	3	307	21	253	60814	261	2	379	2	278	1	362	2	252	5321	329	1	298	1	265	1
		374	3	300	1	307	1			323	3			364	1	321	17	278	1			302	3	311	2	308	1	254	564	262	5	406	1	279	2	368	1	253	62004	335	1	302	2	269	1
		376	1	301	2	308	1			333	1			370	1	323	16	279	17			303	3	312	4	309	5	255	65	263	10	424	1	280	1	370	1	254	526	338	4	303	2	273	1
		391	1	302	1	309	2			347	3			374	1	324	2	299	2			307	2	314	1	310	9	256	12	265	1	439	1	281	3	379	1	255	88	339	28	304	1	274	1
		407	2	303	10	312	2			355	2			386	1	325	3	301	4			311	1	316	1	311	19	257	2	267	2			282	3	397	1	256	14	344	13	305	1	278	2
		409	1	304	4	313	4			363	1			400	4	326	24	302	17			312	3	324	1	312	9	259	1	268	1			283	1	407	1	257	4	345	23	306	1	279	1
				305	1	314	2			370	2			412	2	327	9	303	45			320	1	330	1	313	6	260	1	271	3			292	1	408	1	258	1	353	9	307	4	281	3
				306	1	317	1			373	1			439	1	328	2	304	30			321	2	338	1	317	1	269	3	275	1			300	3	424	1	259	3	354	20	308	6	301	5
				307	4	328	1			387	1					331	2	305	9			324	2	341	5	318	1	275	1	278	4			301	5	425	1	261	2	355	23	310	1	302	5
				310	3	331	1			393	1					332	2	306	18			327	1	343	1	319	1	281	2	279	2			302	14	439	1	268	2	356	2	311	1	303	10
				312	6	339	1			405	1					336	1	307	14			328	1	347	1	320	3	286	1	281	8			303	55			269	1	357	19	312	2	304	6
				314	2	346	4			418	1					338	1	308	26			329	1	354	2	321	13	290	1	289	3			304	15			271	3	358	15	313	9	305	6
				315	2	352	2			423	1					345	1	309	8			333	1	355	3	322	1	301	1	295	1			305	13			274	1	359	165	319	2	306	4
				320	1	353	2			438	1					347	1	310	3			341	2	358	2	323	1	302	10	298	2			306	8			275	2	360	58	321	1	307	1
				321	1	354	2									352	1	311	12			343	1	362	1	324	1	303	7	299	2			307	39			278	1	363	3	324	2	308	7
				326	4	356	2									353	36	312	4			353	2	364	1	325	12	304	11	300	2			308	13			280	1	364	9	325	5	309	8
				344	1	363	1									355	6	313	2			354	1	365	1	326	7	305	18	301	29			309	1			281	1	365	8	326	4	310	1
				355	2	364	1									356	5	316	1			355	1	368	1	327	2	307	9	302	47			310	1			287	1	366	69	331	1	311	1
				356	1	365	2									357	5	317	1			356	1	371	3	329	3	308	5	303	65			311	13			289	1	367	32	335	1	312	1
				359	2	371	4									362	2	318	10			357	1	386	1	330	5	311	2	304	86			312	13			290	1	368	1	338	1	313	1
				363	2	374	1									365	1	320	14			361	2	392	1	331	17	312	8	305	25			313	17			294	1	370	4	339	4	315	2
				368	1	375	1									368	1	321	3			368	1	408	1	332	4	313	6	306	28			314	2			296	1	371	1	341	1	324	1
				370	2	380	1									371	17	322	1			373	1	411	1	335	2	314	2	307	37			315	1			302	5	372	13	347	2	328	1
				374	1	397	1									378	10	323	6			375	1	439	1	336	3	320	1	308	36			317	2			303	15	373	1	349	1	335	10
				378	1	408	1									385	11	324	9			379	2			338	4	321	1	309	3			318	1			304	14	374	74	350	1	339	1
				381	1	421	1									394	1	325	3			380	1			339	2	325	4	311	31			319	1			305	6	375	54	353	1	340	1
				392	1											399	1	326	7			386	1			341	1	326	1	312	46			320	10			306	10	376	173	355	2	341	1
				393	1											400	9	327	3			394	1			353	3	330	1	313	30			321	8			307	4	377	12	359	3	342	1
				405	1											429	2	328	2			399	2			354	4	332	2	314	4			322	3			311	3	380	1	361	4	353	3
				413	4													339	2			401	1			357	3	342	1	318	2			323	8			312	6	381	43	364	1	356	2
				433	1													341	6			406	1			358	3	343	3	319	6			324	6			315	2	382	17	366	2	357	2
																		343	1			408	1			359	3	349	1	320	2			325	13			319	1	384	8	367	1	358	5
																		353	9							360	5	351	1	321	11			326	8			320	2	385	14	368	1	360	3
																		354	11							361	3	353	1	322	3			328	2			321	3	386	1	371	2	364	1
																		355	1							362	3	354	2	323	15			331	5			322	1	388	4	372	3	371	1
																		356	3							363	1	355	4	324	17			332	3			324	4	389	1	378	1	372	1
																		359	1							366	3	356	4	325	13			334	1			325	4	391	1	382	1	374	1
																		360	2							368	2	357	1	326	24			335	1			326	3	392	35	385	2	439	3
																		361	1							373	1	359	2	327	7			338	1			328	2	393	2	391	1
																		362	4							374	1	361	2	328	13			339	1			329	1	396	7	397	1
																		366	4							376	3	362	1	329	15			344	2			330	3	404	1	406	2
																		367	5							378	1	363	1	330	3			349	3			334	1	405	3	408	2
																		370	4							379	1	367	1	331	3			351	5			339	3	413	1	409	1
																		371	1							382	1	368	1	336	3			352	1			341	1	419	1	411	1
																		372	4							384	2	373	1	338	3			353	6			350	1	424	7	419	1
																		376	4							385	1	376	2	341	2			354	8			353	3	426	2
																		377	3							397	2	377	1	343	1			355	8			355	1	427	2
																		378	1							399	1	379	1	350	1			356	3			358	1	429	3
																		379	3							405	2	381	1	352	23			357	4			367	2	430	10
																		380	1							413	1	414	2	353	25			358	5			372	2	433	8
																		397	2							414	1			354	23			360	2			374	1
																		402	2							424	1			355	11			361	6			377	1
																		404	1							439	1			356	19			362	10			379	1
																		405	2											357	8			364	5			380	1
																		406	2											358	2			365	10			383	1
																		408	1											359	8			366	1			390	1
																		423	1											360	1			367	4			404	1
																		425	2											361	2			368	1			405	1
																		426	2											362	14			370	3			406	1
																		428	1											363	19			371	1			407	1
																		430	1											364	3			372	4			411	1
																														365	6			373	6			439	3
																														366	1			374	2
																														367	1			375	1
																														368	9			377	1
																														369	2			379	1
																														370	2			380	1
																														371	9			381	1
																														372	12			382	1
																														373	1			384	1
																														374	7			385	1
																														375	1			386	2
																														376	3			391	2
																														377	4			396	1
																														378	3			403	1
																														379	2			406	2
																														380	2			408	1
																														381	6			410	2
																														382	2			412	1
																														383	2			416	3
																														384	1			421	1
																														386	2			422	1
																														390	1			425	4
																														392	1			426	2
																														395	2			427	1
																														397	1			428	1
																														399	1			429	1
																														400	2			433	2
																														401	1
																														402	1
																														403	1
																														404	3
																														406	1
																														407	1
																														408	3
																														409	2
																														410	3
																														411	1
																														414	5
																														416	4
																														417	3
																														421	2
																														424	1
																														425	2
																														429	1
																														430	1
[truncated: 40 more columns]

## Sheet: Reads-neonate
C1.1		C2.1		C3.1		C4.1		C5.1		C6.1		C7.1		C8.1		C9.1		C10.1		C11.1		C12.1		C13.1		C14.1		C15.1		C16.1		C17.1		C18.1		C19.1		C20.1		C21.1		C22.1		C23.1		C24.1		E1.1
Length	Count	Length	Count	Length	Count	Length	Count	Length	Count	Length	Count	Length	Count	Length	Count	Length	Count	Length	Count	Length	Count	Length	Count	Length	Count	Length	Count	Length	Count	Length	Count	Length	Count	Length	Count	Length	Count	Length	Count	Length	Count	Length	Count	Length	Count	Length	Count	Length	Count
250	14	167	2	167	2	167	9	164	2	164	2	166	3	166	4	168	4	167	1	161	1	155	1	166	2	164	4	164	2	164	2	178	2	165	2	166	8	166	1	165	6	166	2	165	1	188	1	169	1
251	114	168	3	168	2	168	102	166	1	166	3	167	3	167	1	228	1	168	2	164	1	165	4	179	1	165	2	165	1	166	3	185	2	166	3	167	12	168	44	166	1	167	11	168	13	196	1	180	2
252	10492	169	42	169	19	169	179	167	6	167	2	168	53	168	51	229	1	194	1	167	3	166	3	182	1	166	8	166	1	168	26	209	2	168	68	168	7	169	604	167	1	168	9	169	231	201	1	187	1
253	53791	176	1	174	3	178	1	168	393	168	199	169	19	169	315	230	1	217	1	168	324	168	2	209	2	167	10	167	1	169	900	213	1	169	1036	169	6	170	1	168	97	169	4	207	3	202	1	201	1
254	301	204	1	188	3	209	1	169	158	169	1443	174	1	174	1	232	2	229	1	169	154	169	49	217	1	168	1334	168	264	170	4	225	1	174	1	174	1	175	1	169	1558	174	3	208	1	209	1	203	4
255	18	207	2	204	1	219	2	170	2	170	1	183	1	187	1	239	1	241	5	170	1	171	1	218	1	169	109	169	865	174	1	232	1	190	1	183	2	190	1	170	2	189	1	215	2	229	1	207	1
256	1	224	1	207	2	225	3	204	1	187	1	184	2	190	1	240	1	242	1	178	2	172	2	232	1	172	2	170	2	178	1	237	2	207	9	202	1	207	10	171	1	213	2	216	1	241	1	209	1
257	1	228	1	209	1	227	13	218	1	204	1	187	1	207	1	241	1	244	2	183	3	190	1	241	3	175	1	171	2	183	1	241	1	210	1	239	3	217	2	181	20	225	1	225	1	245	1	227	1
259	1	234	1	225	1	241	5	224	9	205	1	195	1	209	1	242	1	245	2	187	1	195	1	245	1	183	1	175	1	187	9	246	1	223	1	240	3	222	1	183	42	226	1	228	1	246	1	229	2
260	1	248	2	227	1	246	1	225	11	207	1	203	1	214	2	245	1	247	1	189	1	204	1	247	1	190	1	183	1	207	14	247	1	224	1	243	3	224	2	195	1	229	1	233	1	247	2	232	2
262	1	250	3	228	1	247	2	227	68	221	3	204	1	221	1	246	1	248	5	198	2	205	5	249	1	204	1	187	3	209	1	249	6	225	6	246	1	225	4	201	6	233	1	238	2	249	1	249	2
270	1	251	146	232	2	249	3	231	29	224	5	209	2	222	5	247	1	249	4	207	2	218	2	250	3	205	2	190	1	210	1	250	4	229	1	247	1	228	1	204	3	237	2	247	2	250	5	250	12
278	2	252	14478	235	1	250	15	232	1	225	29	212	1	224	3	250	2	250	10	210	25	219	1	251	103	207	5	207	3	218	1	251	74	243	1	248	4	230	1	206	1	244	1	249	1	251	80	251	128
279	1	253	44351	241	1	251	379	235	1	226	4	214	1	225	4	251	58	251	197	217	19	220	1	252	10240	209	1	213	1	221	1	252	7694	244	1	249	2	247	1	207	68	245	2	250	16	252	6793	252	10111
280	1	254	180	242	1	252	14051	236	1	227	83	218	2	227	1	252	6120	252	21912	220	2	221	6	253	70604	210	1	216	1	224	3	253	71844	249	1	250	10	249	4	215	2	247	1	251	97	253	73731	253	69501
301	3	255	4	248	3	253	67863	237	2	240	1	225	1	228	1	253	51312	253	57472	224	4	224	1	254	806	213	1	218	1	225	15	254	471	250	30	251	138	250	8	224	4	248	3	252	10000	254	449	254	668
302	11	257	2	250	11	254	201	241	2	241	1	227	1	232	6	254	366	254	617	225	10	225	3	255	10	214	1	224	5	227	4	255	9	251	326	252	14701	251	213	225	14	250	8	253	71535	255	13	255	36
303	109	259	2	251	180	255	9	243	1	242	1	232	3	240	2	255	6	255	10	227	8	226	5	256	1	215	1	225	11	233	1	259	2	252	36475	253	61039	252	20779	228	1	251	106	254	517	256	6	256	8
304	40	262	1	252	13178	256	2	244	1	247	8	233	1	247	2	256	2	258	1	237	13	227	184	261	1	220	3	227	2	237	1	279	2	253	40212	254	920	253	53569	229	1	252	13182	255	3	257	8	258	2
306	10	283	1	253	68329	265	1	246	2	248	2	238	1	249	2	258	1	265	2	241	3	228	3	262	1	221	3	230	1	239	1	286	1	254	2887	255	8	254	5039	232	1	253	67901	256	2	262	2	261	2
307	77	291	1	254	196	269	6	247	6	249	4	241	2	250	20	303	5	272	1	247	14	229	2	272	1	223	1	232	2	240	2	288	2	255	14	256	2	255	12	246	1	254	748	257	1	263	1	265	1
308	30	292	1	255	5	279	1	248	2	250	51	244	2	251	540	304	5	275	1	248	27	233	1	276	1	224	13	247	2	241	2	308	1	258	2	259	1	256	1	248	1	255	6	261	1	265	1	266	2
309	5	303	1	256	2	293	1	249	1	251	2119	247	8	252	17685	305	1	276	1	249	8	240	2	277	1	225	25	248	1	242	4	310	1	278	1	265	2	260	1	249	2	258	1	276	1	267	2	269	1
310	6	305	2	258	2	300	1	250	29	252	16770	250	12	253	62335	307	1	279	2	250	22	246	1	279	3	226	4	249	1	244	1	319	1	303	2	276	1	273	1	250	8	278	1	300	2	269	2	271	1
312	4	319	2	273	1	303	5	251	1064	253	59126	251	215	254	367	308	1	284	1	251	529	247	9	280	2	227	197	250	16	245	1	323	2	340	1	278	2	277	2	251	62	302	1	302	1	272	1	272	1
313	2	324	2	278	1	304	1	252	22072	254	1141	252	23835	255	24	315	2	293	1	252	17115	249	30	281	1	228	1	251	311	247	1	341	2	341	1	279	2	280	1	252	6728	304	1	303	3	278	2	276	1
314	3	329	1	288	1	308	1	253	55370	255	27	253	56762	256	2	317	1	294	1	253	62710	250	217	286	1	231	3	252	31920	248	1	355	3	347	1	281	1	281	3	253	72019	305	1	339	1	279	2	278	1
315	20	331	1	289	1	310	1	254	689	258	2	254	462	257	1	320	3	302	3	254	458	251	5250	296	2	232	1	253	51497	249	4	356	3	354	1	291	1	298	1	254	718	307	2	346	1	283	1	279	3
316	1	347	2	302	1	312	3	255	64	259	2	255	20	261	1	322	3	303	56	255	59	252	3321	302	6	234	1	254	312	250	4	368	1			295	1	303	1	255	6	309	1	368	1	287	1	281	2
318	1	355	1	303	2	313	3	256	2	262	1	259	1	262	1	323	3	304	7	259	1	253	70383	303	25	241	15	255	11	251	247	369	2			303	7	324	1	256	4	312	1	387	1	289	1	286	1
319	1	356	1	307	1	314	1	257	1	265	1	263	1	265	2	324	2	306	5	261	1	254	1510	304	1	242	3	256	2	252	21317	399	1			305	2	325	2	280	4	323	2	421	1	292	1	302	2
320	1	366	1	311	1	321	1	262	4	266	1	272	1	266	1	326	4	307	28	262	1	255	61	306	1	244	1	263	3	253	59458	423	1			307	1	333	1	287	1	325	2	433	1	303	3	303	6
321	2	367	1	312	1	323	3	269	1	268	2	278	1	280	2	327	1	308	10	273	2	256	5	307	14	246	2	267	2	254	543					311	1	353	1	314	1	341	2			307	6	304	1
322	47	368	1	313	2	324	2	273	1	270	1	281	1	281	2	340	1	309	1	278	3	257	2	308	9	247	2	270	1	255	18					312	2	359	1	318	1	355	1			308	2	305	2
323	54	372	1	314	2	326	4	278	1	272	1	283	1	292	1	354	6	310	9	279	15	259	1	309	1	248	1	275	2	256	2					314	1	367	1	352	1	356	3			309	2	307	7
324	31	379	1	319	2	329	2	279	2	280	2	290	2	301	1	356	1	313	2	281	18	269	7	314	1	249	9	279	1	257	1					321	4	387	1	374	1	357	1			322	3	308	2
325	5	387	1	334	1	330	1	281	4	288	1	304	12	302	10	371	1	314	1	301	3	270	6	315	4	250	210	280	1	259	1					323	2	393	1	379	2	360	1			323	2	309	3
326	16	393	1	340	2	338	1	282	3	299	2	313	1	303	25	372	1	315	1	302	1	271	7	316	2	251	6080	281	1	265	1					324	3	406	1	387	1	369	2			326	2	312	2
327	6	397	1	347	1	341	2	290	1	300	1	318	1	304	14	374	1	316	1	303	1	277	1	321	1	252	10809	297	1	279	1					327	2	433	1	408	1	381	4			343	2	313	1
328	6	405	4	352	2	346	1	292	1	307	8	323	2	307	1	375	2	320	2	305	2	284	1	322	7	253	59837	299	1	280	1					328	1			425	1	398	1			353	1	314	1
329	2	407	2			353	1	298	2	313	2	324	2	308	3			322	17	306	20	286	1	323	9	254	619	301	1	281	1					332	1			437	1	405	2			359	1	319	1
332	1	408	1			355	1	299	29	319	2	327	2	313	2			323	16	307	5	303	1	324	12	255	64	302	9	282	1					339	1					425	1			360	1	322	2
337	1	411	1			357	2	301	1	323	1	330	1	314	24			324	4	308	1	304	5	330	1	256	6	303	9	285	1					344	2					430	1			363	1	323	8
338	1					359	1	302	7	326	1	338	1	315	1			325	2	309	1	305	3	339	1	257	2	304	6	288	1					354	5					433	2			364	1	324	1
339	2					362	1	303	6	330	1	339	2	322	2			326	8	312	4	306	2	345	2	262	2	306	2	294	7					355	1									367	1	325	1
340	4					366	2	304	36	331	1	340	1	323	4			327	3	313	33	307	2	353	4	263	3	307	4	297	1					356	4									376	1	329	1
344	2					367	3	305	2	338	1	341	3	324	7			328	1	314	1	312	3	354	4	264	4	308	3	302	2					359	1									386	1	345	1
348	3					371	1	306	1	339	2	342	1	326	12			329	3	318	2	314	1	355	2	267	1	310	2	304	1					364	2									388	1	353	1
349	1					376	1	307	1	340	2	346	1	327	1			332	1	319	4	319	1	356	8	268	3	311	1	305	6					366	2									423	1	355	7
352	1					385	2	308	1	341	1	347	2	329	2			338	1	321	1	320	7	357	1	271	2	312	3	307	2					368	3									439	1	357	1
353	18					386	1	309	2	344	1	348	2	330	3			339	4	322	19	324	2	359	3	272	2	313	2	324	4					370	2											364	2
354	17					387	1	311	1	352	2	355	1	333	1			340	1	324	2	354	2	360	1	277	1	315	3	328	2					371	1											367	1
355	6					394	4	312	6	355	20	356	1	339	3			346	1	325	1	355	3	361	3	278	1	319	1	330	1					372	1											370	1
356	7					400	1	314	2	356	11	359	3	340	3			353	6	329	1	358	2	363	1	279	5	321	1	333	2					373	1											376	1
357	12					405	1	319	2	359	1	361	2	342	1			354	8	331	1	360	1	365	1	280	1	322	1	339	2					376	1											394	1
358	15					407	1	323	2	361	1	362	1	344	1			355	6	332	4	362	1	367	1	281	3	323	2	340	1					412	2											403	1
359	6					427	1	324	1	364	1	364	1	345	1			356	1	335	1	363	1	370	2	287	1	324	1	341	2																	404	1
360	3					438	2	325	1	366	2	366	2	346	1			357	3	340	2	375	1	371	1	290	3	325	4	343	1																	412	1
361	6							327	4	367	2	367	4	353	2			358	4	341	2	376	1	373	2	291	4	326	2	344	1																	425	1
362	1							333	1	368	2	368	4	354	5			359	1	343	1	387	1	374	1	297	3	327	1	347	1
363	4							339	5	371	2	375	1	355	1			360	1	352	1	397	2	375	1	299	2	328	2	354	3
364	7							340	1	386	1	378	1	358	2			361	1	354	2	404	1	377	3	300	4	331	2	355	4
365	3							349	3	399	2	381	1	363	3			363	7	356	14	439	4	383	1	301	12	333	4	356	3
366	4							350	3	400	2	388	1	364	11			364	1	357	2			384	1	302	11	337	1	368	1
367	2							351	29	405	1	391	1	365	2			368	1	359	1			386	1	303	32	342	2	374	1
368	1							355	2	407	2	397	1	367	3			370	2	360	3			387	1	304	20	343	1	391	2
369	3							356	2	418	1	399	1	368	1			371	3	361	1			388	1	305	17	352	2	399	1
370	5							359	6	421	1	404	1	370	1			372	5	362	1			398	1	306	14	353	3	404	1
371	2							363	1	424	1	406	1	380	2			373	3	366	1			405	1	307	20	354	3	406	1
372	7							365	2	439	2	407	1	386	1			374	1	368	2			420	1	308	8	356	4	415	1
373	9							366	1			420	1	387	1			376	1	369	1			421	1	309	1	358	2	439	1
374	10							368	2			424	1	391	1			383	1	370	1					310	2	359	5
375	2							369	1			438	1	402	1			385	1	374	8					311	3	360	3
376	7							370	1					403	1			390	1	387	1					312	15	364	2
377	9							371	2									395	1	389	1					313	11	365	1
378	7							372	1									403	2	393	1					314	1	367	3
380	1							376	1									405	1	396	1					318	1	368	1
381	2							377	5									423	1	399	1					320	6	369	2
382	1							378	1									424	1	404	2					321	1	370	4
383	4							380	1									426	1	407	2					322	2	376	3
384	1							382	1											416	1					323	5	379	2
386	2							383	1											425	1					324	6	380	1
388	1							384	1																	325	9	391	2
389	1							386	1																	326	9	395	1
392	1							392	1																	327	7	398	1
393	1							397	1																	328	1	405	2
394	1							399	1																	329	1	410	1
399	1							404	1																	330	5	412	1
403	1							405	2																	331	5	424	2
404	1							407	2																	332	2	432	1
405	3							412	2																	334	1	436	2
408	1							421	1																	338	1	437	1
411	1							425	1																	339	2
413	3							430	2																	340	2
414	1							434	1																	341	2
416	1							436	1																	342	1
419	1							439	2																	346	1
426	2																									350	2
427	1																									352	6
429	1																									353	7
433	1																									354	6
434	2																									355	1
439	1																									356	8
																										357	6
																										358	5
																										359	1
																										360	2
																										361	6
																										362	3
																										364	1
																										366	5
																										367	1
																										369	2
																										371	1
																										372	2
																										373	1
																										374	1
																										375	4
																										376	1
																										377	1
																										378	1
																										380	4
																										385	1
																										386	2
																										387	2
																										388	4
																										390	2
																										391	1
																										392	1
																										398	1
																										399	1
																										402	1
																										403	2
																										404	3
																										405	3
																										406	1
																										407	2
																										414	2
																										424	1
																										429	1
																										431	1
																										438	1
																										439	1
[truncated: 40 more columns]

## Sheet: OTU-mother
OTU	C1	C10	C11	C12	C13	C14	C15	C16	C17	C18	C19	C2	C20	C21	C22	C23	C24	C3	C4	C5	C6	C7	C8	C9	E1	E10	E11	E12	E13	E14	E15	E16	E17	E18	E2	E19	E20	E21	E3	E4	E5	E6	E7	E8	E9
OTU_1	12	16	56	34	25	29	8	56	79	77	10	14	14	381	33	9	0	1	15	7	14	10	11	79	1	9	0	24	53	33	46	97	907	34	0	41	65	50	7	5288	6	5	15	1	0
OTU_10	158	678	167	273	228	848	368	1569	149	1913	192	214	239	1	414	31	60	340	301	116	307	212	322	782	57	567	84	97	27	40	32	114	59	268	21	79	366	887	38	0	53	184	796	64	203
OTU_100	2	5	5	28	2	2	8	1	0	2	0	3	2	11	4	1	0	3	0	0	2	0	0	2	9	0	0	77	98	84	83	132	1028	107	4	72	129	190	0	2	92	0	0	0	2
OTU_1000	2	4	1	3	23	4	1	6	0	8	2	0	2	0	3	0	0	0	2	0	6	1	1	3	0	0	0	0	0	0	0	0	0	6	0	0	0	0	0	0	0	0	0	0	0
OTU_1001	0	1	0	0	0	1	4	3	0	7	4	0	3	19	0	1	0	0	1	0	2	1	0	0	4	0	1	2	1	1	9	6	0	0	0	0	0	0	2	1	0	0	10	0	0
OTU_1002	5	5	1	0	15	1	0	0	1	13	0	0	3	0	1	0	0	0	0	0	9	1	2	0	2	0	0	0	0	9	0	0	3	0	0	0	0	0	0	0	0	0	0	0	0
OTU_1003	0	0	0	0	0	0	2	0	0	0	0	0	0	0	0	0	0	1	0	0	0	13	0	0	2	0	0	0	1	1	0	1	0	1	0	0	1	4	0	0	0	0	1	0	0
OTU_1004	0	0	0	1	2	1	4	10	0	3	0	0	2	0	0	3	0	3	0	0	2	0	1	0	0	0	0	2	3	4	1	1	1	1	0	0	0	0	0	0	0	0	0	0	0
OTU_1005	0	0	0	0	0	0	0	0	0	0	0	0	17	0	0	0	0	0	0	0	0	0	6	0	0	0	2	0	0	0	0	25	7	0	0	0	1	0	6	2	2	0	15	0	0
OTU_1006	0	2	3	0	0	0	18	0	0	0	2	0	6	0	4	14	0	0	0	0	0	0	3	0	1	0	0	7	7	2	1	0	0	6	0	3	7	4	0	0	0	0	0	0	0
OTU_1007	0	0	0	0	1	0	2	1	0	0	11	0	0	4	0	3	0	0	0	0	0	6	0	0	9	0	0	2	17	6	0	2	1	0	0	0	0	0	0	1	0	0	4	0	0
OTU_1008	1	2	1	1	0	0	12	0	0	1	0	0	3	0	1	2	0	0	1	0	3	2	2	0	1	0	0	3	1	1	1	1	0	0	0	0	2	0	0	0	0	0	0	0	0
OTU_1009	0	1	0	1	0	0	5	1	0	6	0	0	5	0	0	2	0	0	0	0	0	0	1	0	2	0	0	4	1	4	0	0	0	2	0	3	3	0	0	0	0	0	0	0	0
OTU_101	11	14	1	6	31	14	10	63	7	46	7	4	8	1126	11	12	1	31	15	1	13	14	7	14	6	2	3	9	10	2	11	2	1	4	1	2	8	1	2	1	0	1	3	6	3
OTU_1010	1	0	0	0	2	0	0	0	3	2	1	0	1	2	0	0	3	1	0	0	0	1	0	0	0	0	0	2	4	1	5	0	0	0	2	0	0	9	1	1	0	0	0	0	0
OTU_1011	0	0	0	0	0	0	0	0	0	0	4	0	0	0	0	0	0	1	6	0	0	7	0	0	0	1	4	0	1	0	0	0	0	0	0	0	0	1	0	0	0	0	0	3	0
OTU_1012	0	3	0	1	1	1	7	6	5	4	2	0	4	6	4	0	0	5	0	1	0	1	3	0	0	0	0	0	0	0	0	0	0	0	0	0	0	0	0	1	0	0	0	0	0
OTU_1013	1	0	0	0	2	0	0	3	1	0	2	2	0	0	1	0	2	1	3	0	1	3	1	1	1	0	2	2	2	1	2	1	2	1	0	0	4	1	0	0	0	0	1	1	0
OTU_1014	3	0	0	0	0	0	1	1	0	2	0	0	5	4	0	0	0	0	0	0	1	0	28	0	0	0	0	0	0	0	0	0	0	0	0	0	0	0	0	0	0	0	0	0	0
OTU_1015	0	3	0	0	0	0	6	0	2	0	0	0	2	0	0	9	0	0	0	0	0	0	3	0	0	0	0	4	0	4	0	2	2	0	0	1	1	0	0	0	0	0	0	0	0
OTU_1016	0	0	0	2	0	0	5	0	1	0	0	0	2	2	0	0	0	1	0	1	0	0	0	0	0	0	0	2	1	1	32	2	0	1	0	0	0	0	0	0	0	0	0	0	0
OTU_1017	0	1	0	0	0	0	0	0	0	2	9	0	1	16	0	0	0	3	0	0	0	3	13	2	0	0	0	1	0	2	0	2	1	0	0	1	2	0	0	0	0	0	2	0	0
OTU_1018	1	0	0	1	1	0	0	10	0	0	0	0	0	2	35	0	1	0	0	0	0	0	0	4	2	0	2	0	0	0	0	0	1	0	0	0	0	0	8	5	1	1	1	0	0
OTU_1019	0	0	0	0	0	0	0	0	0	0	0	0	0	0	0	0	0	0	0	0	0	0	0	0	0	0	0	0	0	0	0	0	0	0	0	0	0	0	0	0	0	0	114	0	0
OTU_102	3	56	1	6	1	44	4	178	167	163	387	22	138	5	3	19	0	1	185	174	147	338	116	0	0	0	0	1	0	2	0	0	0	1	0	0	4	0	0	1	0	0	0	0	0
OTU_1020	0	0	0	0	0	0	0	0	1	0	2	0	0	11	0	0	0	0	0	0	0	0	0	0	0	0	0	0	0	0	2	0	0	0	0	0	17	0	0	4	0	0	0	0	0
OTU_1021	0	0	0	0	0	0	0	0	0	0	0	0	0	0	0	0	0	0	0	0	0	0	0	0	8	4	60	0	0	0	0	0	0	0	0	0	1	0	4	0	2	2	0	2	1
OTU_1022	0	0	0	1	2	0	2	1	0	2	1	0	0	0	0	0	0	0	0	0	0	0	0	0	0	0	2	0	0	5	0	19	3	1	0	1	2	0	0	0	0	0	2	0	0
OTU_1023	0	0	0	3	0	0	0	0	0	0	0	0	2	0	1	0	4	0	0	0	0	0	0	0	0	0	2	0	0	0	0	10	8	8	2	0	1	0	1	0	1	2	0	0	12
OTU_1024	1	0	0	0	0	0	0	0	0	1	0	0	3	0	0	0	0	0	1	0	2	0	6	1	0	0	0	1	0	0	0	0	0	2	0	0	0	14	0	0	0	0	0	0	0
OTU_1025	0	2	2	1	1	1	10	0	0	1	1	0	2	0	0	4	0	0	0	0	0	0	0	0	0	0	0	7	3	2	2	1	1	1	0	0	1	2	0	0	0	0	2	0	0
OTU_1026	0	1	0	0	0	2	0	6	0	27	1	0	0	0	2	1	0	0	0	0	0	0	0	0	0	0	0	0	0	1	0	0	0	0	0	0	0	0	0	0	0	0	0	0	0
OTU_1027	0	14	0	2	0	13	7	9	1	8	1	0	2	0	2	3	0	2	1	0	0	0	4	5	3	0	0	1	2	0	0	1	0	2	0	2	0	0	0	0	1	4	0	1	0
OTU_1028	0	1	0	0	0	0	1	1	0	0	0	0	3	0	0	15	0	0	0	0	0	0	0	0	0	0	0	10	3	1	2	0	0	5	0	1	0	3	0	0	0	0	1	0	0
OTU_1029	0	0	0	0	0	0	0	0	0	0	0	0	0	0	0	0	0	0	0	0	4	0	13	0	0	0	0	0	0	0	0	0	0	1	0	3	1	0	0	0	0	1	0	0	2
OTU_103	6	8	11	26	40	19	0	66	0	125	15	4	5	73	10	1	11	1	7	6	49	17	10	33	2	135	26	0	6	0	0	4	4	0	2	29	41	99	13	51	6	5	129	29	18
OTU_1030	0	3	0	2	0	1	2	1	0	0	0	0	1	0	0	7	0	1	0	0	1	1	0	0	0	0	0	6	2	2	1	0	0	0	0	0	2	1	0	0	0	0	0	0	0
OTU_1031	2	12	7	1	3	2	5	0	0	0	0	0	1	0	0	0	2	1	0	0	0	1	1	0	0	0	0	0	1	0	0	0	4	1	0	0	4	4	0	0	1	2	0	0	0
OTU_1032	0	30	3	2	0	1	8	8	4	8	0	2	9	16	0	101	0	1	0	0	0	6	0	1	0	0	0	28	1	9	4	2	1	0	0	0	0	1	0	0	0	0	0	0	0
OTU_1033	0	24	13	48	12	29	7	21	11	24	33	16	8	0	9	0	0	0	11	0	0	6	0	2	1	0	4	0	2	3	0	2	0	0	0	0	0	0	0	0	0	0	0	0	0
OTU_1034	8	38	27	51	17	10	0	3	0	0	0	10	4	2	34	2	1	1	1	0	0	4	4	6	1	1	1	0	0	3	19	6	0	4	5	0	1	1	0	0	0	1	1	0	0
OTU_1035	0	12	0	3	0	1	2	0	2	1	0	0	0	0	2	0	0	1	0	0	0	0	0	0	0	0	0	0	0	0	0	0	0	0	0	0	0	0	0	0	0	0	0	0	0
OTU_1036	0	0	0	0	2	0	10	0	0	0	0	0	10	0	0	8	0	0	0	0	0	0	0	0	0	0	0	10	12	6	0	0	0	0	0	0	2	0	0	0	0	0	2	0	0
OTU_1037	0	1	1	0	0	0	0	3	0	0	0	0	3	0	0	3	0	0	0	0	0	0	0	0	0	0	0	0	0	1	0	0	2	0	0	0	1	2	0	0	0	0	0	1	0
OTU_1038	0	2	0	0	0	0	0	3	0	1	2	0	0	0	0	5	0	3	0	0	3	0	0	0	0	0	0	0	0	0	0	0	0	0	0	0	0	1	0	0	0	0	0	0	0
OTU_1039	8	41	4	9	25	98	33	73	8	79	5	97	10	0	31	2	0	29	21	7	25	9	3	41	4	1	1	6	1	8	15	59	10	7	3	9	4	6	1	0	5	1	8	1	0
OTU_104	44	131	8	9	19	16	70	19	2	15	4	7	91	0	27	124	2	32	6	6	7	6	65	14	28	9	0	77	56	65	17	19	20	19	1	10	25	18	12	0	0	6	7	7	2
OTU_1040	0	4	0	0	5	0	2	7	0	2	0	0	3	0	2	9	0	0	0	0	0	0	0	0	0	0	0	2	5	7	0	1	1	1	0	5	0	2	0	0	0	0	0	0	0
OTU_1041	0	0	0	1	0	3	9	0	0	2	0	0	9	0	0	2	0	0	0	0	0	0	0	0	0	0	0	1	3	1	1	0	0	1	0	0	1	0	0	0	0	0	0	0	0
OTU_1042	0	0	2	1	0	0	4	6	0	1	0	0	2	0	0	8	0	0	1	0	1	0	0	0	4	0	0	4	3	1	0	0	0	0	0	0	0	0	0	0	0	0	0	0	0
OTU_1043	0	3	2	1	1	0	11	0	0	1	2	0	6	0	1	17	0	0	0	0	0	0	0	0	0	0	0	10	3	5	2	5	1	0	0	0	1	1	0	0	0	0	0	0	0
OTU_1044	0	0	0	0	1	0	0	0	0	0	0	0	1	1	0	2	0	0	0	0	0	0	0	0	0	0	0	2	8	3	24	0	1	1	1	3	0	2	0	0	0	0	0	0	0
OTU_1045	0	0	1	0	2	0	10	0	0	1	3	0	4	0	0	5	0	0	0	0	0	0	0	0	0	0	0	6	5	1	2	0	0	1	0	0	0	4	0	0	0	0	0	0	0
OTU_1046	0	0	1	2	0	1	15	1	0	0	1	0	2	0	1	1	0	0	0	0	0	0	2	1	0	0	0	0	3	7	0	1	0	1	0	0	0	0	0	0	0	0	0	0	0
OTU_1047	0	0	0	1	2	0	3	1	0	1	0	1	0	0	1	0	0	0	0	0	0	0	0	0	0	0	0	2	0	0	0	0	0	1	0	2	1	9	0	0	0	0	0	0	0
OTU_1048	0	0	0	0	0	3	5	0	1	0	4	0	0	4	0	4	3	0	0	0	0	0	0	0	8	0	0	3	8	5	3	2	3	3	2	0	0	3	0	0	0	0	3	0	0
OTU_1049	0	0	0	1	7	2	0	0	0	1	2	0	1	3	0	0	0	0	0	0	0	0	0	0	0	0	0	1	0	0	0	2	4	0	0	0	3	4	1	0	0	0	0	2	1
OTU_105	0	18	13	38	0	0	0	29	0	0	289	0	135	1	2	0	0	1	23	0	0	243	95	0	1	17	8	0	1	0	1	11	163	96	0	109	29	26	21	0	146	77	128	169	25
OTU_1050	0	1	2	0	0	0	12	0	0	0	0	0	2	2	0	1	0	0	0	0	0	0	0	0	0	0	0	0	1	4	0	0	0	3	0	0	3	1	0	0	0	0	0	0	0
OTU_1051	0	2	0	0	0	0	3	0	1	0	0	0	8	0	0	6	0	0	0	0	0	0	0	0	0	0	0	1	5	5	1	0	4	0	0	3	1	1	0	0	0	0	2	0	0
OTU_1052	0	2	1	1	0	10	2	0	0	0	0	0	0	0	3	0	0	1	0	0	7	0	0	0	0	0	0	2	0	0	0	0	0	0	0	0	0	0	0	0	0	0	0	0	0
OTU_1053	0	1	0	1	0	0	3	1	0	0	1	0	4	0	0	2	0	0	0	1	0	0	0	0	2	0	0	7	0	6	2	0	4	1	0	1	3	1	0	0	0	0	1	0	0
OTU_1054	6	10	0	2	6	5	171	0	2	1	6	5	9	0	3	0	0	86	1	0	0	1	2	0	0	0	0	0	0	0	0	0	0	0	0	0	0	0	0	0	0	0	0	0	0
OTU_1055	0	0	1	0	0	0	3	1	0	7	0	0	0	0	0	2	0	0	3	0	0	0	0	0	0	0	0	4	0	0	0	0	0	0	0	1	0	0	0	0	0	0	0	0	0
OTU_1056	0	0	1	0	0	0	0	3	0	6	0	0	0	0	0	0	0	0	0	0	0	0	0	0	5	0	3	4	2	8	9	11	0	0	5	0	0	1	3	0	0	0	8	0	0
OTU_1057	0	10	1	1	3	5	2	34	0	12	1	0	3	82	1	0	5	0	0	0	1	0	0	3	0	0	0	0	0	0	0	0	0	2	0	0	0	0	0	0	0	0	0	0	2
OTU_1058	0	4	0	2	0	0	3	1	1	2	0	0	1	0	0	4	0	0	0	0	0	0	1	0	0	0	0	3	3	1	2	1	1	0	0	0	2	1	0	0	0	0	1	0	0
OTU_1059	0	0	0	1	2	0	2	4	0	0	0	0	3	0	0	0	0	0	0	0	0	0	0	0	0	0	0	0	0	0	2	0	1	1	0	0	0	0	0	0	0	0	0	0	0
OTU_106	0	28	8	8	5	16	126	3	7	13	13	1	146	0	20	155	0	8	0	0	0	1	4	0	13	0	0	69	61	117	24	32	16	18	0	14	23	18	0	0	0	0	8	0	0
OTU_1060	2	2	0	0	0	0	2	5	0	4	1	0	0	0	0	0	0	0	4	0	0	0	0	0	0	0	0	0	0	2	0	0	0	0	0	0	0	0	0	0	0	0	0	0	0
OTU_1061	0	0	0	1	0	1	2	1	0	1	0	1	2	0	0	6	0	1	0	0	0	0	0	0	0	0	0	1	7	1	0	0	0	1	0	0	2	1	0	0	0	0	0	0	0
OTU_1062	4	3	2	0	8	5	0	2	3	10	5	3	3	15	0	2	0	2	1	4	3	3	9	0	3	2	0	1	0	0	2	4	21	2	1	5	2	3	7	7	12	0	2	7	2
OTU_1063	0	2	0	0	0	0	7	1	0	0	0	1	1	0	0	0	0	0	0	0	0	0	1	0	0	0	0	2	2	6	0	0	2	2	0	1	3	1	0	0	0	0	1	0	0
OTU_1064	4	2	0	1	4	5	1	35	0	5	2	5	0	1	4	0	0	6	1	1	3	9	2	6	0	14	1	0	0	0	0	0	3	1	1	0	0	2	0	2	4	1	0	0	0
OTU_1065	2	5	1	2	2	1	3	9	3	0	4	2	4	0	0	0	1	4	1	0	1	0	0	0	2	0	1	0	4	2	1	11	0	0	2	1	0	0	0	0	0	0	1	0	0
OTU_1066	2	3	0	3	6	0	1	2	0	4	1	0	1	0	0	4	0	0	0	0	0	1	0	0	0	2	0	0	0	0	0	0	11	1	0	2	1	2	0	0	0	0	0	0	0
OTU_1067	7	0	0	0	15	1	1	0	0	1	0	6	3	0	2	0	0	2	0	1	3	0	0	0	0	0	0	2	0	0	2	32	1	0	0	0	2	2	0	0	0	0	0	0	0
OTU_1068	7	1	0	0	3	29	0	0	0	7	3	12	3	11	0	0	0	0	1	1	3	0	11	0	0	0	0	0	0	0	0	0	0	0	0	0	0	0	0	2	0	0	0	0	0
OTU_1069	2	2	0	0	2	0	0	0	0	1	9	0	0	69	3	0	0	1	1	0	6	7	0	0	0	0	0	0	0	0	0	0	0	0	0	0	0	0	0	0	0	0	0	0	0
OTU_107	13	140	47	135	38	121	42	137	46	135	39	27	30	62	58	6	0	31	22	12	11	19	10	78	0	23	1	4	2	2	5	36	14	0	7	31	9	36	26	34	3	2	23	24	6
OTU_1070	1	0	2	0	0	0	0	0	0	4	4	1	0	13	0	0	0	0	0	1	0	0	0	0	2	0	0	3	0	1	2	2	0	0	2	3	2	0	2	5	2	0	2	3	0
OTU_1071	3	0	0	0	0	0	0	0	0	0	0	2	0	0	1	0	0	1	1	1	0	2	5	41	0	0	0	0	0	0	0	0	0	0	0	0	0	0	0	0	0	0	0	0	0
OTU_1072	2	0	1	0	4	6	0	2	7	2	13	3	2	9	0	0	0	1	0	1	2	4	0	0	8	0	0	4	2	8	2	0	0	0	0	0	0	0	1	5	0	0	1	0	0
OTU_1073	8	4	13	2	33	1	9	3	2	15	4	0	6	0	4	0	0	1	0	0	0	0	1	0	0	0	0	0	0	0	0	0	1	1	0	0	0	0	0	0	0	0	0	0	3
OTU_1074	1	7	0	1	1	13	0	6	0	18	1	2	1	0	6	0	2	0	1	2	0	2	0	0	0	0	0	0	0	0	0	5	0	0	0	0	0	0	0	0	0	2	0	0	0
OTU_1075	2	14	0	4	2	7	2	13	1	9	0	3	2	0	0	0	0	0	0	1	1	0	0	1	0	1	0	0	0	1	0	0	3	0	0	0	0	5	0	0	0	0	0	0	0
OTU_1076	1	0	3	0	0	0	3	0	0	0	0	0	0	0	1	0	0	0	0	0	16	0	1	0	0	0	0	0	0	0	0	0	1	0	0	0	0	2	0	0	0	0	0	0	0
OTU_1077	0	0	0	0	0	0	0	0	0	0	3	0	0	33	0	0	1	0	0	0	0	0	7	0	0	1	1	0	0	0	0	0	0	0	2	0	0	0	0	12	2	0	0	0	22
OTU_1078	3	0	0	0	0	0	0	0	0	0	0	0	0	14	0	0	0	2	2	0	0	2	0	0	0	0	0	0	0	0	0	0	0	0	0	0	0	0	0	0	0	0	0	0	0
OTU_1079	4	0	3	0	1	0	26	0	0	2	1	1	0	0	0	0	0	20	0	0	1	0	0	0	0	0	0	0	0	0	0	0	0	0	0	0	0	0	0	0	0	0	0	0	0
OTU_108	5	24	41	1	9	18	6	20	2	37	11	9	11	0	16	1	66	12	9	3	4	10	31	10	0	4	3	9	1032	0	2	0	0	0	1	0	0	3	2	0	2	4	151	1	2
OTU_1080	4	2	1	3	11	1	6	12	2	10	0	1	3	2	1	13	0	0	0	1	0	2	6	1	0	0	1	1	0	0	0	2	0	2	0	0	7	0	10	1	0	0	5	1	6
OTU_1081	0	0	0	0	0	0	0	0	0	0	0	0	0	130	0	0	0	0	0	0	0	0	0	0	0	0	0	0	0	0	0	0	0	0	0	0	0	0	0	0	0	0	0	0	0
OTU_1082	1	1	2	1	0	28	1	5	0	6	1	7	3	0	2	0	0	0	1	1	2	0	4	5	0	0	0	0	1	0	0	0	0	0	0	0	0	0	0	0	0	0	0	0	1
OTU_1083	0	3	0	0	0	0	1	0	0	0	0	0	3	0	0	3	0	0	0	0	0	0	0	0	3	0	0	2	1	2	0	0	0	1	0	0	1	0	0	0	0	0	0	0	0
OTU_1084	0	12	4	3	0	2	13	8	4	10	4	0	23	0	2	18	1	0	18	7	10	0	2	0	3	0	0	12	10	16	3	2	6	5	0	0	0	2	0	0	0	0	3	1	0
OTU_1085	0	0	0	0	0	0	0	0	0	0	0	0	0	39	0	0	0	0	0	0	0	0	0	0	0	0	0	0	0	0	0	0	0	0	0	0	0	0	0	0	0	0	0	0	0
OTU_1086	0	4	0	0	1	0	0	0	0	2	0	0	7	0	2	6	0	0	0	0	0	0	0	0	1	0	0	4	3	6	0	2	2	1	0	2	1	3	0	0	0	0	0	0	0
OTU_1087	0	0	0	0	0	0	0	0	0	1	0	0	3	2	0	4	0	0	0	0	0	1	3	2	0	0	0	2	3	0	1	1	1	2	0	0	3	0	0	0	1	1	0	0	1
OTU_1088	0	1	0	0	1	2	9	8	0	0	1	0	10	0	0	15	0	3	0	0	1	0	0	0	2	0	0	4	4	4	0	5	6	2	1	1	2	2	0	0	0	0	0	0	0
OTU_1089	0	0	0	0	0	0	0	0	0	2	0	1	0	10	0	0	1	0	0	0	0	0	0	0	0	0	0	2	3	2	31	0	0	3	0	0	1	0	1	1	0	0	0	0	0
OTU_109	0	1	1	1	1	2	0	0	1	0	0	2	2	0	0	0	1005	7	0	0	2	0	1	1	2	3	486	3	1	6	6	5	5	4	2	3	257	11	3	0	5	5	0	7	114
OTU_1090	0	0	0	0	0	0	0	0	0	0	0	0	0	61	0	0	0	0	0	0	0	0	0	0	0	0	0	0	0	0	0	0	0	0	0	0	0	0	0	0	0	0	0	0	0
OTU_1091	0	0	0	0	0	0	0	0	0	0	0	0	0	87	0	0	0	0	0	0	0	0	0	0	0	0	0	0	0	0	0	0	0	0	0	0	0	0	0	0	0	0	0	0	0
OTU_1092	1	0	0	0	0	0	0	2	0	0	0	1	1	0	0	0	0	1	2	0	1	0	1	0	0	0	0	1	0	0	14	0	0	0	1	0	0	0	0	0	0	4	0	0	0
OTU_1093	0	0	0	0	0	0	0	0	0	0	0	0	0	56	0	0	0	0	0	0	0	0	0	0	0	0	0	0	0	0	0	0	0	0	0	0	0	0	0	0	0	0	0	0	0
OTU_1094	1	0	0	1	2	2	1	9	0	7	0	0	0	0	1	0	0	0	2	0	2	0	11	0	0	0	0	2	2	2	0	0	1	1	0	0	0	4	0	0	0	0	0	0	0
OTU_1095	0	0	0	0	0	0	0	0	0	0	0	2	0	64	0	0	0	0	0	0	0	0	0	0	0	0	0	0	0	0	0	0	0	0	0	0	0	0	0	16	0	0	0	0	0
OTU_1097	0	0	0	0	0	0	0	0	0	0	0	0	0	49	0	0	0	0	0	0	0	0	0	0	0	0	0	0	0	0	0	0	0	0	0	0	0	0	0	0	0	0	0	0	0
OTU_1098	0	0	0	0	0	0	0	2	0	0	0	0	0	6	1	0	0	0	0	0	0	0	0	0	0	10	0	0	0	1	0	19	1	14	0	0	1	1	3	18	6	12	2	0	1
OTU_1099	0	0	0	0	0	0	0	0	0	0	0	0	0	63	0	0	0	0	0	0	0	0	0	0	0	0	0	0	0	0	0	0	0	0	0	0	0	0	0	2	0	0	0	0	0
OTU_11	4	575	218	107	126	177	7570	105	82	92	224	11	12969	0	208	21085	3	87	1	2	6	4	68	20	78	7	0	13652	14961	14765	230	248	349	351	0	180	334	436	0	0	2	0	56	0	0
OTU_110	0	12	9	9	8	4	85	5	3	10	17	0	100	0	11	95	0	4	0	0	0	0	6	2	6	0	0	81	64	64	22	16	13	8	0	9	16	16	0	0	0	0	1	0	0
OTU_1100	0	0	0	0	0	0	0	0	0	0	0	0	0	81	0	0	0	0	0	0	0	0	0	0	0	0	0	0	0	0	0	0	0	0	0	0	0	0	0	0	0	0	0	0	0
OTU_1101	0	0	0	0	0	0	0	0	0	0	0	0	0	64	0	0	6	0	1	0	0	1	0	0	0	0	0	0	0	1	1	5	0	0	0	2	0	1	0	34	0	0	0	0	0
OTU_1102	0	0	0	0	0	0	0	0	0	0	0	0	0	84	0	0	0	0	0	0	0	0	0	0	0	0	0	0	0	0	0	0	0	0	0	0	0	0	0	0	0	0	0	0	0
OTU_1104	0	0	0	0	0	0	0	0	0	0	0	0	0	82	0	0	0	0	0	0	0	0	0	0	0	0	0	0	0	0	0	0	0	0	0	0	0	0	0	0	0	0	0	0	0
OTU_1105	0	0	0	0	0	0	3	0	0	2	0	0	3	0	0	0	0	0	0	0	2	0	0	0	5	0	0	3	3	2	1	2	0	0	0	1	0	2	1	0	1	0	0	1	0
OTU_1106	0	0	0	0	13	1	1	3	0	7	1	4	2	0	2	0	1	1	0	0	1	11	0	1	0	1	0	0	0	0	0	0	0	0	0	0	0	0	0	0	0	0	0	1	0
OTU_1107	0	7	4	51	7	0	46	0	0	13	0	0	0	0	0	1	0	16	1	0	6	0	0	0	0	0	0	0	0	0	0	0	0	0	0	0	0	0	0	0	0	0	0	0	0
OTU_1108	0	1	14	2	1	4	0	0	1	0	1	4	2	0	1	0	0	0	0	0	1	1	0	0	1	1	1	0	2	0	0	0	0	2	0	3	1	5	1	0	0	1	0	1	0
OTU_1109	0	0	0	0	0	0	0	0	0	0	0	0	0	0	0	27	9	2	2	0	2	2	6	0	3	0	0	0	0	0	0	0	0	0	0	0	0	0	10	0	8	0	0	2	2
OTU_111	0	56	17	94	12	25	76	36	287	32	35	0	21	46	56	0	2	29	3	12	2	3	1	8	29	26	0	1	0	1	1	21	16	8	0	2	2	80	16	506	1	8	37	4	0
OTU_1110	0	0	0	0	0	0	0	0	0	0	2	6	0	0	0	0	0	0	0	1	3	19	2	0	2	2	0	0	0	0	0	8	0	0	0	0	1	0	4	0	2	4	0	3	0
OTU_1111	0	1	0	0	0	0	10	0	0	10	5	1	1	5	4	2	0	3	0	1	5	4	1	0	0	0	0	0	0	0	0	0	0	0	0	0	0	0	0	3	0	0	0	0	0
OTU_1112	0	1	0	0	0	1	0	0	0	0	1	1	1	0	0	0	0	0	0	0	0	2	0	1	2	5	1	1	8	3	0	1	3	7	0	7	11	11	3	0	2	3	2	3	9
OTU_1113	0	2	1	0	0	1	9	0	0	2	2	1	3	0	1	0	0	0	0	0	0	0	0	0	0	0	0	1	1	6	1	0	1	0	0	0	1	5	0	0	0	0	0	0	0
OTU_1114	1	10	7	0	6	1	9	3	5	4	5	2	8	9	0	3	0	5	0	0	2	0	2	0	0	0	0	0	0	0	0	0	0	0	0	0	0	0	0	1	0	0	0	0	0
OTU_1115	1	3	0	4	0	4	4	0	4	9	9	0	9	0	2	8	0	6	0	3	4	5	9	1	2	0	0	9	2	2	1	3	2	0	0	2	0	0	1	0	1	0	13	0	0
OTU_1116	0	0	0	0	0	0	0	0	0	0	0	3	0	0	1	0	0	3	2	3	2	1	1	48	0	0	0	0	0	0	0	0	0	0	0	0	0	0	0	0	0	0	0	0	0
OTU_1117	0	2	0	1	0	1	6	0	0	0	0	0	12	0	0	5	0	1	0	0	0	0	0	0	0	0	0	5	5	9	0	1	0	0	0	0	0	0	0	0	0	0	0	0	0
OTU_1118	0	6	4	13	1	1	23	0	2	1	0	0	2	1	1	0	0	15	0	0	0	1	3	0	0	0	0	0	0	0	0	0	0	0	0	0	0	0	0	0	0	0	0	0	0
OTU_1119	0	0	0	0	0	0	0	0	0	0	0	0	0	88	0	0	0	0	0	0	0	0	0	0	0	0	0	0	0	0	0	0	0	0	0	0	0	0	0	0	0	0	0	0	0
OTU_112	3	38	8	14	10	6	93	16	4	1	9	1	183	0	24	249	0	10	0	1	0	1	3	2	10	0	0	204	186	190	24	33	30	59	0	23	29	56	0	0	2	0	7	0	0
OTU_1120	0	0	0	2	0	3	8	2	0	3	1	0	6	0	2	3	0	2	0	1	4	0	3	10	0	0	0	4	4	5	1	0	0	1	1	0	2	1	0	0	0	0	0	0	0
OTU_1121	2	0	0	0	0	0	0	0	1	24	0	0	3	12	0	0	0	4	2	0	9	1	41	0	7	0	0	2	0	3	0	0	0	0	0	0	0	0	0	0	0	0	8	0	0
OTU_1122	0	0	0	0	1	0	1	0	0	0	0	0	0	0	0	1	0	0	7	0	0	0	3	0	1	0	0	0	3	6	1	0	1	0	0	0	0	1	0	0	0	0	0	0	0
OTU_1123	1	14	0	1	0	0	3	2	5	4	0	0	3	0	3	0	0	7	1	0	1	2	8	15	0	0	0	0	0	0	0	0	0	0	0	0	0	0	0	0	0	0	0	0	0
OTU_1124	0	0	0	3	0	0	3	45	0	1	0	0	0	0	1	0	0	0	54	0	0	0	0	0	1	0	0	0	0	0	0	0	6	1	0	0	17	2	0	0	0	1	1	0	2
OTU_1125	0	4	6	0	0	0	2	3	5	1	3	0	4	43	0	0	0	1	0	1	2	2	5	0	0	8	1	0	0	0	1	0	0	0	1	0	0	0	2	5	0	0	0	2	1
OTU_1126	0	0	0	0	0	1	0	0	0	0	2	0	1	0	3	0	2	3	1	1	4	2	1	7	1	0	0	4	0	0	0	1	0	0	0	0	0	0	0	0	0	0	0	0	0
OTU_1127	0	1	0	6	0	0	0	0	0	0	0	2	1	0	1	0	0	0	1	1	1	1	4	1	0	1	0	0	0	0	0	3	0	0	0	0	0	0	2	0	0	0	0	0	0
OTU_1128	0	12	0	3	1	4	0	1	4	1	2	0	0	0	0	0	0	0	1	0	0	0	0	0	0	0	0	1	1	2	4	6	22	6	0	3	3	6	0	7	3	0	1	0	0
OTU_1129	0	2	0	1	0	1	2	15	0	1	0	0	0	0	0	0	0	0	8	0	0	0	0	0	0	0	0	1	0	1	0	0	0	0	0	0	1	0	0	0	0	0	0	0	0
OTU_113	18	0	1	4	0	0	0	0	1	3	1	32	14	60	1	0	0	22	30	17	38	72	949	19	0	0	0	0	0	0	1	1	26	2	0	16	2	16	0	40	8	0	2	8	1
OTU_1130	0	0	0	0	0	0	0	1	0	32	0	0	0	0	0	1	0	0	2	0	8	0	0	0	0	0	0	0	0	0	0	0	0	0	0	0	0	0	0	0	0	0	0	0	0
OTU_1131	0	0	1	0	1	1	0	0	1	2	13	0	5	47	0	1	0	0	0	1	3	3	6	0	0	0	0	0	0	0	2	1	0	0	0	0	0	0	0	2	0	0	1	0	0
OTU_1132	0	0	0	0	2	0	0	22	0	9	0	0	0	0	0	0	0	0	5	0	3	0	0	0	0	0	0	0	0	0	0	0	0	0	0	0	0	0	0	0	0	0	0	0	0
OTU_1133	4	3	21	2	2	1	0	0	5	3	0	4	4	0	5	2	4	5	5	2	0	0	3	6	0	0	0	6	0	0	0	0	2	0	0	3	1	1	0	0	0	0	0	0	0
OTU_1134	0	0	0	0	0	0	0	0	0	0	0	0	1	0	0	0	0	0	0	1	0	0	9	0	0	0	0	0	0	0	0	15	9	0	0	0	0	0	7	0	10	0	5	0	0
OTU_1135	0	0	1	0	0	0	2	2	8	0	0	0	1	7	0	9	0	0	1	7	0	0	0	0	0	0	0	5	1	6	1	1	3	0	0	0	0	2	1	1	0	0	0	0	0
OTU_1136	1	0	0	0	2	0	1	1	0	3	6	0	1	0	1	0	0	0	8	0	0	0	0	0	0	0	0	0	1	2	0	44	1	1	0	3	0	0	0	0	0	0	0	0	0
OTU_1137	0	1	0	0	2	0	1	0	4	1	2	0	3	4	0	0	0	0	0	2	0	0	15	0	0	0	0	0	0	0	0	2	1	1	0	0	1	0	1	6	0	1	0	0	0
OTU_1138	0	0	2	1	1	1	1	0	1	0	0	1	4	3	1	2	2	0	0	1	2	0	5	0	1	0	0	0	0	2	0	0	0	1	0	1	0	0	0	2	0	0	0	0	0
OTU_1139	0	1	0	0	0	0	0	0	4	3	7	0	5	100	0	0	0	0	0	0	3	5	4	0	0	0	0	0	0	0	0	0	0	0	0	0	0	0	0	0	0	0	0	0	0
OTU_114	1	18	4	11	3	4	97	7	3	4	9	0	104	0	6	163	0	4	3	0	0	0	5	0	9	0	0	82	87	87	16	18	15	16	0	15	20	27	1	0	0	0	5	0	0
OTU_1140	1	0	0	0	0	0	0	0	0	0	0	0	0	0	0	0	0	0	21	1	2	7	1	2	0	0	0	0	0	0	0	0	0	0	0	0	0	2	0	0	0	0	0	0	0
OTU_1141	0	0	1	0	0	0	0	4	12	2	4	0	6	14	0	0	0	0	1	5	3	2	3	0	1	0	0	2	1	3	0	4	0	0	0	0	0	0	2	5	1	0	1	0	0
OTU_1142	1	0	0	0	0	0	5	0	0	0	0	0	0	4	0	1	0	2	1	0	1	12	1	1	4	0	0	0	23	9	7	17	0	0	3	0	0	0	19	0	0	0	0	0	0
OTU_1143	0	0	0	0	0	0	11	0	0	1	1	0	1	0	0	7	0	0	0	0	1	0	2	2	1	0	0	4	3	7	0	2	0	2	0	0	1	0	0	0	0	0	1	0	0
OTU_1144	0	0	0	0	0	0	0	0	0	2	0	0	0	0	2	0	0	1	0	0	6	0	0	5	2	0	1	0	0	1	0	0	0	0	0	0	1	3	0	0	0	5	0	0	6
OTU_1145	0	0	0	2	0	0	1	0	1	0	1	0	0	21	0	3	1	1	0	0	0	1	0	0	3	0	0	1	2	0	0	1	1	0	0	3	0	0	3	4	0	0	0	0	0
OTU_1146	0	10	3	4	0	2	0	0	0	2	32	1	0	42	0	0	0	0	0	0	0	11	0	0	1	0	0	3	0	0	1	1	0	0	2	0	0	0	1	0	0	0	5	0	0
OTU_1147	0	0	1	1	0	3	10	3	0	0	0	0	7	0	2	11	0	0	0	0	0	0	1	0	4	0	0	11	4	7	0	2	2	2	0	2	0	2	0	0	0	0	1	0	0
OTU_1148	0	1	1	1	1	0	2	0	0	4	0	0	2	0	2	2	0	0	0	0	1	0	4	0	0	0	0	2	11	7	0	3	2	4	0	2	1	2	0	0	0	1	0	0	0
OTU_1149	0	0	0	0	3	0	0	17	0	23	0	0	0	0	0	0	1	0	0	0	0	0	2	0	0	0	15	0	0	0	0	0	0	0	0	0	0	0	0	0	0	0	0	0	0
OTU_115	2	1	0	2	2	2	6	1	1236	10	2	2	2	18	3	2	0	3	1	773	2	4	2	2	1	0	0	1	46	2	0	1	0	1	5	0	2	3	2	0	0	1	0	0	0
OTU_1151	0	0	0	0	0	0	0	2	0	0	0	0	0	0	25	0	0	0	0	0	0	0	0	8	0	2	0	0	0	0	0	1	0	0	0	0	1	0	0	0	0	0	4	0	0
OTU_1152	3	1	2	0	24	2	0	4	3	1	4	2	0	0	1	0	0	0	1	0	0	4	0	0	0	0	21	0	0	0	0	27	1	0	0	1	0	0	9	0	0	0	0	2	0
OTU_1153	0	0	0	0	0	0	0	1	2	1	0	0	1	0	0	0	1	0	0	0	0	1	3	0	0	1	30	0	0	0	0	0	0	0	2	0	0	0	4	0	2	5	0	1	1
OTU_1154	9	3	0	0	2	0	0	0	0	0	0	0	0	0	0	0	0	0	0	3	2	0	1	0	0	1	0	0	1	0	0	0	1	21	0	0	0	2	0	0	0	1	0	0	0
OTU_1155	0	0	0	1	0	1	1	0	0	1	0	0	3	0	0	2	0	0	0	0	0	0	0	0	0	1	0	0	0	1	4	2	0	1	0	0	0	2	0	0	0	0	1	0	0
OTU_1156	0	1	0	0	0	0	1	0	0	0	0	0	0	0	2	0	0	0	0	0	0	0	0	0	1	0	0	6	4	0	28	3	10	1	1	1	1	4	0	0	0	0	0	0	0
OTU_1157	0	8	6	17	2	5	1	1	3	2	2	0	6	13	6	0	0	0	0	0	0	2	0	0	2	9	0	2	0	0	0	8	11	2	0	0	0	1	1	21	5	0	1	2	1
OTU_1158	0	1	0	0	0	0	3	0	1	0	1	0	1	0	0	1	0	0	0	0	1	0	0	0	0	0	0	4	3	3	0	0	2	2	0	1	1	2	0	0	0	0	0	0	0
OTU_1159	0	1	0	0	0	1	0	0	0	0	0	1	0	1	0	0	0	0	0	0	0	0	0	0	1	0	0	0	2	0	2	19	1	0	1	0	0	0	23	0	0	0	0	0	0
OTU_116	37	53	19	82	44	13	527	4	0	19	6	16	26	54	21	7	2	399	0	2	10	5	12	1	43	0	0	16	153	53	127	17	13	20	16	9	10	18	3	2	0	0	3	0	0
OTU_1160	0	3	0	0	0	0	0	0	0	0	13	2	1	23	0	0	0	2	0	0	4	10	16	0	0	0	0	0	0	0	0	0	0	0	0	0	0	0	0	10	0	0	0	0	0
OTU_1161	0	0	0	0	0	0	0	0	0	0	0	0	0	0	0	0	0	0	0	0	0	0	0	0	0	0	0	7	0	0	0	16	0	0	0	0	0	0	20	0	0	1	22	0	0
OTU_1162	0	0	0	0	0	0	0	0	0	1	3	0	0	0	0	0	0	0	0	0	0	3	0	0	39	0	0	0	0	35	0	0	0	0	0	0	0	0	0	0	0	0	0	0	0
OTU_1163	0	0	0	0	1	0	0	0	1	0	0	0	1	0	2	0	2	4	0	0	1	1	3	0	2	0	0	2	2	0	11	0	0	0	0	0	0	0	0	0	0	0	0	0	0
OTU_1164	0	3	0	1	1	0	2	7	0	0	0	0	1	0	1	0	0	1	0	0	0	0	0	0	0	0	0	0	0	1	0	0	0	0	0	0	0	0	0	0	0	0	0	0	0
OTU_1165	3	20	5	0	0	0	5	15	1	1	1	1	14	3	2	3	0	2	10	1	2	2	34	2	0	0	0	0	0	0	10	0	0	0	0	0	0	0	0	0	0	0	0	0	0
OTU_1166	0	2	1	0	79	1	0	1	0	1	1	0	0	0	0	0	0	0	0	0	0	0	0	0	0	0	0	0	0	0	0	0	0	0	0	0	0	0	0	0	0	0	0	0	0
OTU_1167	0	5	3	13	1	0	1	0	27	0	1	0	1	0	0	0	0	0	0	0	0	0	0	0	0	0	0	0	0	1	0	0	14	0	0	0	0	1	0	0	0	0	0	0	0
OTU_1168	0	1	0	0	0	0	0	0	0	0	0	0	0	1	0	0	3	0	0	0	0	0	0	0	1	44	3	0	0	0	0	0	0	0	5	0	0	5	5	0	7	2	0	5	3
OTU_1169	0	4	1	0	1	1	8	1	1	0	0	0	6	0	0	7	0	0	0	0	0	0	0	0	0	0	0	8	1	7	0	0	4	0	0	2	1	1	0	0	0	0	2	0	0
OTU_117	1	0	0	0	5	1	2	5	4	2	6	0	2	77	0	1	6	2	0	2	0	3	0	0	2	1	12	23	14	17	721	30	44	29	38	31	23	41	4	41	3	0	16	2	1
OTU_1170	1	5	2	0	1	0	3	24	0	4	1	5	6	0	4	0	4	2	11	2	0	2	4	19	0	4	0	0	1	2	0	0	1	0	0	15	0	2	0	0	0	1	0	0	0
OTU_1171	0	4	0	6	1	5	0	0	0	1	1	0	2	11	3	0	1	0	0	0	0	0	0	0	2	10	2	0	0	0	0	0	0	0	0	0	0	2	4	33	2	0	0	0	0
OTU_1172	0	1	0	1	1	0	3	2	0	0	4	0	4	0	0	4	0	0	0	0	0	0	0	0	0	0	0	1	0	6	1	2	1	0	0	0	6	0	0	0	0	0	0	0	0
OTU_1173	0	5	6	15	0	8	4	6	1	1	1	0	5	0	1	0	0	0	0	0	0	0	0	0	1	1	0	0	0	0	0	0	0	0	0	0	0	0	0	0	0	0	0	0	0
OTU_1174	0	26	0	0	5	132	1	0	0	3	0	104	0	1	2	5	4	0	0	2	0	4	0	1	4	0	4	0	0	3	28	75	1	0	25	0	1	0	53	0	0	0	0	0	0
OTU_1175	0	1	0	0	3	0	3	0	0	0	0	0	2	0	0	1	0	2	1	0	1	0	0	1	0	0	0	1	2	0	0	0	0	1	0	0	2	15	1	0	0	0	0	0	0
OTU_1176	0	2	0	0	1	1	3	0	0	0	0	0	3	0	0	2	0	0	0	0	0	0	0	0	0	0	0	6	9	4	1	2	2	2	0	0	0	1	0	0	0	0	0	0	0
OTU_1177	0	2	0	0	1	6	4	0	1	0	0	0	10	0	0	11	0	3	0	0	0	1	2	0	2	0	0	18	2	6	5	0	1	3	0	2	2	0	0	0	0	0	0	1	0
OTU_1178	1	2	4	0	12	1	0	2	0	6	0	0	0	0	0	0	0	0	0	0	0	0	0	0	0	4	0	0	0	0	0	0	0	0	0	0	1	0	0	0	0	1	0	0	2
OTU_1179	0	0	0	0	0	0	0	0	0	2	0	2	0	0	1	0	0	3	0	0	3	3	2	2	0	0	0	0	0	0	0	0	0	0	2	0	1	0	17	0	0	0	0	0	5
OTU_118	5	18	12	13	9	21	20	44	18	52	17	6	20	190	9	2	0	3	14	4	4	7	7	26	0	31	1	5	13	10	12	11	199	10	0	24	21	55	1	964	30	3	1	22	2
OTU_1180	0	1	1	0	0	1	3	0	0	0	0	0	2	0	0	5	0	0	0	0	0	0	0	0	0	0	0	1	1	2	0	0	0	0	0	0	0	0	0	0	0	0	0	0	0
OTU_1181	0	1	0	0	0	0	2	2	0	0	0	0	3	0	0	4	0	0	0	0	0	0	0	0	0	0	0	5	4	0	1	3	1	1	0	0	0	3	0	0	0	0	0	0	0
OTU_1182	1	52	4	6	3	3	8	17	4	14	3	2	6	0	7	2	0	4	0	2	3	3	5	5	8	0	0	0	0	0	0	0	0	0	0	0	0	2	0	0	0	0	0	0	3
OTU_1183	2	2	1	2	9	1	1	6	3	4	0	1	2	2	0	0	0	0	0	0	0	0	0	0	0	0	0	0	2	0	0	1	8	0	0	0	1	4	0	0	0	0	0	0	2
OTU_1184	0	0	0	72	1	1	0	0	0	1	0	0	0	0	0	0	0	0	0	0	0	0	0	0	0	0	0	0	0	0	0	0	0	0	0	0	0	0	0	0	0	0	0	0	0
OTU_1185	19	1	1	0	17	6	0	2	1	9	15	1	0	1	0	1	0	0	0	0	1	10	2	0	3	2	1	0	1	3	0	2	1	0	0	1	2	1	3	0	0	0	0	4	0
OTU_1186	3	1	1	0	2	0	0	6	0	5	0	0	0	0	0	0	0	0	0	1	0	0	4	0	0	0	0	0	0	0	0	0	0	0	0	0	0	0	0	0	1	0	0	0	0
OTU_1187	0	1	0	1	0	5	2	10	1	8	2	0	1	0	1	0	0	0	2	0	0	0	0	1	0	0	0	3	0	0	6	1	1	0	0	0	1	0	0	0	2	1	0	0	0
OTU_1188	0	0	0	2	2	0	3	0	1	0	0	0	3	0	0	3	0	0	0	0	0	0	0	0	0	0	0	0	0	4	0	1	0	0	0	0	0	1	0	0	0	0	0	0	0
OTU_1189	0	0	0	1	13	0	1	0	0	0	0	0	2	3	0	0	1	0	0	0	0	0	0	0	0	0	9	0	0	2	0	2	19	3	0	0	0	0	1	0	0	0	0	3	2
OTU_119	0	13	13	16	7	22	8	10	173	14	23	0	27	103	20	0	0	0	0	2	0	0	0	0	0	0	0	0	0	0	0	0	0	0	0	3	0	0	0	964	0	0	4	2	0
OTU_1190	0	0	49	3	0	2	1	0	0	3	3	0	1	0	0	0	0	0	0	0	0	0	0	0	0	0	0	0	0	0	0	0	0	0	0	0	0	0	0	0	0	0	0	0	0
OTU_1191	0	0	0	0	2	0	2	18	0	3	0	0	0	0	1	0	0	1	3	0	0	0	0	0	0	0	0	0	0	0	0	0	0	0	0	0	0	0	0	0	7	0	0	0	0
OTU_1192	0	0	0	0	1	0	0	0	2	0	0	0	1	0	0	0	0	0	0	3	0	0	0	1	0	0	0	0	0	0	0	0	2	0	0	0	0	0	0	0	0	0	0	0	0
OTU_1193	0	0	0	1	0	4	1	0	0	0	1	0	2	0	0	0	0	1	0	0	0	0	0	0	1	0	0	8	4	2	0	0	0	3	0	0	0	0	0	0	0	9	9	2	2
OTU_1194	0	1	0	0	0	1	9	1	3	0	2	0	2	0	0	4	0	0	0	0	0	0	0	0	0	0	0	4	0	3	0	0	0	0	0	0	1	0	0	0	0	0	0	0	0
OTU_1195	0	0	0	2	0	0	2	0	2	0	0	0	4	0	0	3	0	0	0	0	0	0	0	0	0	0	0	0	0	3	1	0	1	0	0	0	0	0	0	0	0	0	0	0	0
OTU_1196	0	1	0	0	0	0	6	4	0	0	0	0	0	0	0	2	0	0	2	0	0	0	0	0	2	0	0	0	0	7	0	0	0	1	0	1	0	0	0	0	0	0	0	0	0
OTU_1197	0	2	0	0	1	0	2	0	0	0	0	0	1	0	0	0	0	0	0	0	0	0	0	0	1	0	0	8	3	1	1	1	3	1	0	1	3	0	0	0	0	0	0	0	0
OTU_1198	0	0	1	1	0	0	2	0	0	0	3	0	0	0	1	4	0	0	0	0	0	0	0	0	0	0	1	2	1	0	0	0	1	0	0	2	0	0	0	0	3	0	0	0	0
OTU_1199	0	1	0	0	0	0	8	4	0	1	0	0	2	0	1	2	0	0	0	0	0	0	0	0	0	0	1	0	1	4	3	1	0	1	0	2	0	2	0	0	0	0	2	0	0
OTU_12	72	1148	98	1059	117	319	139	947	394	716	107	135	186	205	720	82	216	171	227	179	120	151	523	417	82	485	890	89	90	91	83	930	3134	1369	60	407	2094	624	1040	12854	2333	1545	1619	617	1445
OTU_120	5	18	5	10	25	6	113	22	3	13	10	1	82	55	22	125	0	13	0	0	1	0	6	0	10	0	0	78	71	61	17	19	22	30	2	14	22	31	1	0	1	0	12	3	0
OTU_1200	0	0	0	0	0	0	9	0	0	0	0	0	2	0	0	0	0	0	0	0	0	0	0	3	0	0	0	0	2	0	0	0	0	0	0	0	0	0	0	0	0	0	0	0	0
OTU_1201	0	0	0	0	3	7	0	5	0	1	0	1	0	0	1	0	0	0	0	0	0	3	0	0	0	0	0	0	0	0	0	0	0	0	0	0	0	0	2	0	0	0	0	1	0
OTU_1202	0	0	1	1	1	4	1	0	0	4	1	0	1	0	5	0	0	0	0	0	0	11	0	0	0	0	0	0	0	0	0	0	1	0	0	0	0	0	0	0	0	0	0	0	0
OTU_1203	0	1	1	1	0	0	4	0	0	0	0	0	4	0	0	16	0	0	0	0	0	0	0	0	0	0	0	2	0	3	1	1	1	5	0	0	2	0	0	0	0	0	0	0	0
OTU_1204	0	1	0	0	0	0	1	3	0	0	0	0	2	0	1	8	0	0	0	0	0	0	0	0	0	0	0	6	1	3	0	0	1	2	0	0	0	2	0	0	0	0	0	0	0
OTU_1205	0	0	0	0	0	0	0	11	0	18	0	0	0	0	0	0	0	0	2	0	2	0	0	0	0	0	0	0	0	0	1	0	0	0	0	0	0	2	0	0	0	0	0	0	0
OTU_1206	0	0	0	0	0	0	3	0	1	0	0	0	0	0	0	2	0	2	0	0	0	0	1	0	0	0	0	0	0	0	0	0	2	0	0	0	0	0	0	0	0	0	0	0	0
OTU_1207	0	0	0	0	1	0	7	0	0	0	0	0	1	0	0	1	0	2	0	0	0	0	0	0	0	0	0	1	0	0	0	0	0	0	0	0	0	1	0	0	0	0	0	0	0
OTU_1208	1	12	0	5	0	16	10	35	40	32	6	2	8	0	8	1	0	1	1	9	0	0	4	29	0	0	0	0	0	1	0	0	0	0	0	0	0	0	0	0	0	0	0	0	0
OTU_1209	0	0	0	0	0	0	4	1	1	3	0	0	2	0	0	1	0	0	2	0	0	0	0	0	0	0	0	0	0	0	1	0	0	0	0	0	0	0	0	0	0	0	0	0	0
OTU_121	17	55	20	35	45	71	68	169	12	240	31	39	21	32	59	1	1	44	18	5	37	18	14	90	6	2	2	1	3	1	1	3	0	3	3	3	0	1	28	0	1	1	0	1	0
OTU_1210	4	0	0	0	0	0	0	0	0	0	0	4	0	8	8	0	0	2	2	3	2	0	3	19	0	0	0	0	0	0	0	0	0	0	0	0	0	0	0	0	0	0	0	0	0
OTU_1211	0	1	0	0	0	0	4	0	0	0	0	0	1	0	0	4	0	1	0	0	0	0	0	0	0	0	0	1	4	4	0	1	0	4	0	0	3	0	0	0	0	0	0	0	0
OTU_1212	0	1	0	0	0	0	3	0	0	0	0	0	0	0	0	3	0	0	0	0	0	0	0	0	0	0	0	0	0	0	1	1	2	2	0	0	1	17	0	0	0	0	0	0	0
OTU_1213	3	0	1	0	1	1	0	2	0	0	0	0	1	0	0	0	0	0	9	0	1	1	3	0	0	1	0	0	0	0	0	13	0	0	0	0	0	0	8	0	0	0	0	0	2
OTU_1214	6	5	2	1	12	2	13	27	1	16	4	0	6	0	4	0	5	10	4	4	4	4	2	3	0	1	0	0	0	0	0	0	3	0	0	0	1	0	0	0	0	0	0	0	0
OTU_1215	3	3	1	2	3	0	0	3	6	1	1	4	2	4	0	1	0	2	0	0	0	0	0	0	0	0	0	1	4	0	0	0	0	0	1	0	2	4	1	2	0	0	1	1	0
OTU_1216	0	0	0	0	0	0	8	2	1	0	2	0	0	0	1	4	0	0	0	0	0	0	0	0	0	0	0	0	2	0	1	1	2	0	0	1	1	0	0	0	0	0	0	0	0
OTU_1217	6	0	0	1	3	9	0	4	17	19	9	3	17	0	0	0	0	2	9	6	18	5	9	0	0	0	0	0	0	0	0	0	0	0	0	0	0	0	0	0	0	0	0	0	0
OTU_1218	0	0	0	0	0	0	0	2	0	5	0	0	1	0	0	0	0	1	0	0	4	0	0	6	0	0	0	0	0	0	0	0	0	0	0	0	0	0	0	0	0	0	0	0	0
OTU_1219	5	1	0	0	1	3	2	0	0	1	0	0	0	0	4	0	1	2	1	2	1	2	2	19	0	1	0	0	1	1	0	3	2	0	0	0	51	2	1	0	0	2	9	1	20
OTU_122	0	0	0	0	0	0	0	0	0	0	16	0	0	1254	0	0	0	0	0	0	0	14	0	0	0	0	0	0	0	0	0	0	0	0	0	0	0	0	0	447	0	0	0	0	0
OTU_1220	1	2	0	1	0	1	1	0	0	1	1	1	1	0	0	8	0	0	0	0	0	0	0	0	0	0	0	0	3	2	0	0	0	2	0	0	0	0	0	0	0	0	0	0	0
OTU_1221	0	0	1	0	0	2	5	0	0	0	1	0	12	0	0	3	0	0	0	0	0	0	0	0	0	0	0	0	2	5	1	3	0	1	0	0	1	1	0	0	0	0	0	0	0
OTU_1222	4	0	0	0	0	0	0	0	0	0	1	3	0	0	2	2	0	3	2	1	3	4	2	9	0	2	0	0	0	0	0	0	0	1	0	0	0	1	0	0	0	1	1	0	0
OTU_1223	1	3	0	2	2	0	0	2	1	1	2	0	1	11	0	0	0	1	0	0	2	1	3	2	4	0	0	0	3	2	8	8	2	1	2	0	0	0	8	1	0	0	0	0	2
OTU_1224	2	1	0	0	1	0	0	0	7	0	9	0	0	8	0	0	0	0	0	4	0	4	0	0	0	0	0	1	1	0	0	1	0	0	0	0	0	0	2	1	0	0	0	0	0
OTU_1225	0	0	0	0	0	0	0	5	0	19	0	0	0	0	0	0	0	0	2	0	1	0	0	0	0	0	0	0	0	0	0	0	0	0	0	0	0	0	0	0	0	0	0	0	0
OTU_1226	3	1	0	2	8	1	1	3	0	2	7	0	3	0	4	0	1	0	0	0	0	0	0	0	0	2	0	0	0	0	0	1	0	0	0	0	2	2	0	0	0	0	0	0	11
OTU_1227	10	0	0	0	4	0	4	0	0	0	0	3	0	0	0	0	5	9	5	2	4	1	9	1	2	0	0	0	0	0	0	0	0	0	0	3	1	1	1	0	1	2	0	1	0
OTU_1228	1	0	0	1	0	0	0	0	0	3	3	0	2	0	0	0	0	0	2	0	45	4	1	0	0	0	0	0	0	0	0	0	0	0	0	0	0	0	0	0	0	0	0	0	0
OTU_1229	2	0	3	0	0	1	0	2	0	0	0	2	0	0	1	2	0	2	1	3	3	2	0	21	3	0	0	2	0	0	0	0	0	0	0	0	0	5	0	0	0	0	0	0	0
OTU_123	11	112	54	17	15	28	21	27	6	41	91	14	72	505	28	24	0	16	2	4	30	55	34	8	12	2	0	22	16	20	29	15	6	0	3	0	10	2	4	44	1	2	25	0	0
OTU_1230	0	0	0	0	0	0	5	0	0	0	0	0	4	0	0	4	0	0	0	0	0	0	0	0	0	0	0	0	1	2	1	1	1	0	0	0	0	1	0	0	0	0	0	0	0
OTU_1231	1	0	0	0	0	0	1	24	0	7	0	0	1	0	0	0	0	0	5	0	5	0	0	0	1	0	0	1	0	0	1	0	0	0	0	0	0	0	0	0	0	0	0	0	0
OTU_1232	2	0	0	5	10	2	2	1	0	2	0	0	3	0	6	0	0	0	0	0	0	0	0	0	0	0	2	0	0	0	0	0	0	0	0	0	0	0	0	0	0	2	0	0	0
OTU_1233	0	0	4	0	2	0	3	0	0	0	2	0	2	0	2	8	0	0	0	0	0	0	0	0	0	0	0	2	1	3	1	0	1	1	0	1	1	1	0	0	0	0	1	0	0
OTU_1234	1	4	1	0	3	2	2	2	1	9	18	0	21	24	1	0	5	1	1	0	7	10	10	0	10	0	0	2	17	2	4	3	0	0	8	0	5	0	1	5	0	0	7	0	2
OTU_1235	0	0	0	0	0	0	0	0	0	0	0	0	0	82	0	0	0	0	0	0	0	0	0	0	0	0	0	0	0	0	0	0	0	0	0	0	0	0	0	3	0	0	0	0	0
OTU_1236	3	0	0	1	0	0	1	5	1	5	0	4	0	0	6	0	0	3	0	3	3	3	0	25	0	0	0	0	0	0	0	0	0	0	0	0	0	0	0	0	0	2	1	0	0
OTU_1237	1	3	0	0	0	1	0	0	0	0	2	3	3	7	0	0	0	0	0	0	0	0	0	0	0	0	0	0	0	0	7	0	3	0	0	0	0	0	1	2	1	0	0	0	0
OTU_1238	0	0	0	0	0	0	0	0	0	0	0	0	0	71	0	0	0	0	0	0	0	0	0	0	0	0	0	0	0	0	0	0	0	0	0	0	0	0	0	2	0	0	0	0	0
OTU_1239	4	0	0	0	15	0	0	9	0	0	0	0	0	3	0	2	3	0	0	0	1	0	0	0	0	1	1	0	0	0	0	18	0	0	0	0	4	0	1	0	1	0	1	1	0
OTU_124	6	1	17	5	3	13	1	2	6	3	22	30	7	3	0	0	8	5	3	6	1	21	3	0	3	174	3	0	5	3	3	3	251	22	1	74	167	252	7	0	267	33	0	113	90
OTU_1240	0	0	0	0	0	0	0	0	0	0	0	0	0	136	0	0	0	0	0	0	0	0	0	0	0	0	0	0	0	0	0	0	0	0	0	0	0	0	0	0	0	0	0	0	0
OTU_1241	0	2	0	0	0	0	0	0	1	0	0	0	6	0	0	7	0	0	0	0	0	0	0	0	0	0	0	4	2	1	0	2	1	0	0	1	3	3	0	0	0	0	0	0	0
OTU_1242	0	0	0	0	0	1	0	0	0	0	0	0	0	27	0	0	0	0	0	0	0	0	0	0	0	0	0	0	0	0	0	0	0	0	0	0	0	0	0	14	0	0	0	0	0
OTU_1243	2	0	0	5	0	3	5	0	0	0	0	2	0	0	0	0	0	5	0	0	0	8	1	0	0	0	0	0	0	0	0	0	0	0	0	0	0	0	0	0	0	0	0	0	0
OTU_1244	0	0	0	0	0	0	2	0	0	0	1	0	0	1	0	0	0	0	0	0	1	0	1	1	1	0	0	1	0	0	2	0	0	0	1	4	0	0	1	0	0	3	1	1	0
OTU_1245	0	0	0	0	0	0	0	0	0	0	0	0	0	43	0	0	0	0	0	0	0	0	0	0	0	0	0	0	0	0	0	0	0	0	0	0	0	0	0	0	0	0	0	0	0
OTU_1246	2	2	0	1	7	0	1	2	1	1	3	0	4	0	0	0	4	2	6	0	0	0	0	1	0	0	0	2	0	0	0	16	1	1	0	0	0	0	0	0	0	0	0	1	0
OTU_1247	0	5	0	0	1	0	1	3	0	0	0	5	3	0	0	0	0	0	0	1	0	1	0	0	0	0	1	0	0	0	0	0	0	0	0	0	0	0	0	0	1	0	0	0	0
OTU_1248	0	0	0	0	0	0	3	1	0	0	0	0	3	0	2	4	0	1	0	0	0	0	0	0	1	0	0	1	0	6	0	1	0	0	0	0	0	0	0	0	0	0	0	0	0
OTU_1249	0	0	0	0	1	0	1	0	0	1	3	0	2	0	0	2	2	0	0	1	0	1	0	0	2	0	0	5	3	4	21	3	1	2	0	7	2	5	1	1	6	4	1	2	2
OTU_125	2	108	43	49	20	15	17	67	10	49	23	1	8	190	21	2	5	3	4	2	7	9	1	6	12	110	6	1	0	0	3	13	22	15	4	11	5	19	15	702	12	15	19	22	3
OTU_1250	2	1	8	4	22	3	1	3	0	4	1	1	3	0	1	0	0	0	0	0	0	1	0	0	0	0	0	0	0	0	0	6	0	0	0	0	0	1	1	0	0	0	0	0	0
OTU_1251	0	1	0	1	6	0	0	1	0	2	2	4	3	0	0	0	0	0	1	0	0	0	0	0	0	0	0	0	0	0	1	0	0	0	0	2	1	0	2	0	6	0	0	0	0
OTU_1252	1	0	0	0	1	0	0	0	0	3	0	1	0	0	2	2	0	0	0	0	0	1	2	2	0	0	0	0	0	0	2	14	0	0	0	0	2	0	0	0	9	0	0	0	0
OTU_1253	0	0	0	0	0	0	0	0	0	0	0	0	0	115	0	0	0	0	0	0	0	0	0	0	0	0	0	0	0	0	0	0	0	0	0	0	0	0	0	0	0	0	0	0	0
OTU_1254	0	8	4	0	0	13	4	27	2	9	0	10	2	0	0	0	0	1	3	2	0	1	2	16	0	0	0	0	0	0	0	0	0	0	0	0	0	0	0	0	0	0	0	0	0
OTU_1255	0	1	0	0	4	5	6	28	0	4	0	6	9	0	0	0	0	2	15	0	2	0	2	0	0	0	0	0	0	0	0	0	5	0	0	0	0	2	0	0	10	0	0	3	0
OTU_1256	0	0	1	1	2	2	0	2	1	5	5	3	0	0	0	0	0	0	0	0	0	0	0	0	0	0	0	0	0	0	0	4	1	2	0	0	0	0	0	7	0	0	0	0	0
OTU_1257	0	0	0	0	0	0	0	0	0	0	0	1	0	0	0	0	0	1	0	2	0	0	2	0	0	0	0	0	0	0	0	0	0	1	0	5	0	0	0	0	0	4	0	14	0
OTU_1258	1	0	0	0	0	0	0	0	0	5	5	1	0	0	0	0	0	0	0	1	16	10	2	0	0	0	0	0	0	0	0	0	0	0	0	0	0	0	0	0	0	0	0	0	0
OTU_1259	0	0	0	0	0	0	0	0	0	0	0	1	0	0	0	0	0	2	5	0	2	1	2	27	0	0	0	0	0	0	0	0	0	0	0	0	0	0	0	0	0	0	0	0	0
OTU_126	17	2	0	0	34	7	29	0	0	5	37	7	5	103	4	0	0	29	1	1	7	35	3	1	0	2	0	23	35	27	543	70	26	25	38	8	40	46	25	21	0	0	0	10	1
OTU_1260	0	0	0	0	0	0	0	0	0	0	0	1	0	0	0	0	0	0	0	0	0	0	0	0	0	6	0	0	9	0	0	0	7	10	0	6	1	5	0	0	10	6	0	15	1
OTU_1261	0	1	0	0	0	2	0	0	1	0	2	1	0	0	0	0	7	3	2	0	0	0	0	2	1	0	0	2	2	0	0	3	1	3	0	0	5	0	1	0	0	3	4	0	2
OTU_1262	0	0	0	0	0	1	3	7	0	1	1	1	0	0	1	1	0	4	1	0	0	0	1	2	0	12	1	0	2	0	0	0	0	0	0	0	4	15	0	0	0	0	1	0	2
OTU_1263	0	0	5	0	0	1	0	2	0	2	3	3	1	0	5	0	11	1	0	3	3	9	1	5	0	1	0	0	3	0	1	0	0	2	0	1	1	2	0	0	1	1	0	1	5
OTU_1264	0	4	1	0	2	0	0	1	0	4	0	0	0	0	1	0	0	1	0	0	0	0	0	0	0	0	0	0	6	0	0	0	1	2	0	0	0	2	0	0	0	1	3	0	0
OTU_1265	0	4	0	12	0	0	48	0	0	0	0	0	1	3	3	5	0	22	0	0	0	0	3	1	0	0	0	0	0	0	0	0	0	0	0	0	0	0	0	1	0	0	0	0	0
OTU_1266	0	3	2	1	15	1	1	3	2	5	3	0	2	0	2	0	0	5	0	0	14	0	0	0	0	0	1	0	0	0	0	3	0	0	1	0	0	3	1	0	0	0	0	0	0
OTU_1267	0	0	0	0	0	1	0	0	0	1	0	1	2	0	0	1	0	0	0	0	0	0	0	0	0	0	0	1	2	1	0	1	0	6	0	0	1	3	0	0	0	0	0	0	0
OTU_1268	1	0	0	0	0	0	0	1	0	0	0	3	2	0	1	0	0	2	0	0	0	1	0	0	0	0	0	1	1	3	0	0	1	1	0	1	0	1	2	0	0	0	1	0	0
OTU_1269	0	0	1	0	0	0	5	0	0	0	1	1	0	1	0	0	4	2	0	0	0	1	0	0	5	0	1	0	0	4	4	8	3	2	7	1	0	0	0	0	0	0	0	2	0
OTU_127	2	0	2	0	5	0	7	0	3	3	0	0	1	4	0	0	1	7	0	0	2	0	0	0	0	0	0	21	27	28	632	46	42	56	16	14	36	46	0	0	0	0	0	1	0
OTU_1270	1	0	0	0	0	0	0	0	0	0	1	1	0	0	0	0	2	0	0	1	0	4	0	0	1	6	0	0	0	0	0	0	0	0	0	0	0	6	0	0	0	1	0	0	0
OTU_1271	0	1	2	0	0	0	3	5	8	2	0	0	4	6	0	0	0	3	0	4	1	0	4	0	0	0	0	0	0	3	0	2	0	0	1	0	0	0	0	1	4	0	0	1	0
OTU_1272	2	3	1	2	32	1	0	1	3	2	2	0	1	4	0	0	0	1	1	0	0	0	6	0	1	1	2	0	0	0	0	0	0	0	0	0	0	0	0	3	1	0	0	2	0
OTU_1273	0	0	0	0	0	0	0	0	2	1	0	0	4	9	0	0	4	1	1	2	2	1	9	0	5	13	0	2	5	7	3	4	0	0	3	0	10	16	0	0	0	0	1	0	4
OTU_1274	0	0	0	1	0	0	5	0	0	1	0	0	0	0	0	1	0	2	0	0	0	0	0	0	0	0	1	10	2	0	0	0	0	0	0	0	1	0	0	0	0	0	0	0	0
OTU_1275	0	0	0	0	1	0	2	2	1	0	0	1	2	0	0	0	0	2	0	0	0	8	0	0	2	0	3	0	0	0	0	0	0	0	4	0	1	1	1	0	1	0	0	2	5
OTU_1276	0	2	4	0	0	0	2	1	1	1	1	0	0	2	0	1	3	2	0	0	1	1	0	0	10	11	1	4	14	13	7	10	9	18	3	7	10	17	10	1	7	14	4	5	2
OTU_1277	0	0	3	14	0	1	12	3	0	0	0	0	1	5	3	0	0	4	0	0	0	0	0	0	2	0	0	0	0	10	2	1	10	0	0	1	0	1	1	0	3	0	1	0	2
OTU_1278	0	0	53	3	1	0	2	0	0	0	0	1	0	0	1	0	0	4	0	0	0	0	2	1	0	0	0	0	0	0	0	0	0	0	0	0	0	0	0	0	0	0	0	0	0
OTU_1279	0	1	0	0	0	0	0	2	6	0	10	1	0	17	0	0	1	3	1	3	1	10	36	0	0	0	0	0	1	0	0	0	1	0	0	0	1	0	2	2	2	0	1	0	0
OTU_128	0	24	3	10	4	14	142	10	5	8	11	0	85	0	18	87	1	12	0	0	1	0	4	0	11	0	1	95	80	89	18	28	33	45	0	39	26	30	0	0	0	0	12	0	0
OTU_1280	0	0	0	0	0	0	0	0	0	0	0	5	0	0	4	0	0	2	3	0	4	2	0	42	0	0	0	0	0	0	0	0	0	0	0	0	0	0	0	0	0	0	0	0	0
OTU_1281	1	0	0	0	0	0	0	0	0	0	0	0	0	0	0	1	0	4	1	0	0	0	0	1	0	2	0	0	1	1	0	0	0	0	0	0	0	6	1	0	1	0	0	0	0
OTU_1282	0	2	0	0	0	0	0	0	0	0	1	0	0	0	0	0	2	0	2	0	0	6	0	0	0	0	0	0	0	0	0	0	0	0	0	0	0	0	0	0	0	0	0	0	0
OTU_1283	0	3	2	3	1	0	1	2	0	6	7	0	3	4	0	1	0	2	2	0	0	5	1	0	0	7	0	2	5	1	7	1	6	0	3	2	4	4	0	0	1	0	0	1	1
OTU_1284	0	0	0	0	0	0	1	0	0	0	1	0	0	0	0	0	0	0	0	6	0	0	2	29	16	0	0	0	0	0	0	0	0	0	0	3	0	1	2	0	0	0	0	0	0
OTU_1285	1	10	0	3	9	0	3	2	4	4	2	0	2	0	0	0	0	0	5	1	8	1	2	1	0	0	1	0	0	0	0	0	0	0	0	0	0	0	0	0	1	0	0	0	0
OTU_1286	0	1	1	0	0	0	0	1	0	1	0	0	0	0	0	0	0	0	7	0	1	0	0	0	0	0	0	0	1	0	0	0	1	0	0	0	0	14	0	0	0	0	1	0	0
OTU_1287	0	2	0	0	0	0	0	0	1	0	0	1	5	0	1	6	0	0	1	0	0	0	1	7	0	0	0	1	3	1	0	0	0	1	0	0	0	0	0	0	0	0	0	0	0
OTU_1288	0	0	0	0	0	0	8	13	0	2	0	0	0	0	0	0	0	0	4	0	0	0	0	0	0	5	0	0	0	2	0	2	0	0	0	0	1	0	0	0	0	0	0	0	0
OTU_1289	0	0	0	0	0	0	0	30	0	6	0	0	0	0	0	0	0	0	11	0	0	0	0	0	0	0	0	0	0	0	0	0	0	0	0	0	0	0	0	0	0	0	0	0	0
OTU_129	23	65	27	36	27	94	66	201	11	216	31	36	34	0	91	6	0	60	32	27	31	29	49	156	3	0	0	4	3	1	1	0	1	0	0	2	2	1	0	0	0	0	0	0	0
OTU_1290	4	1	5	2	2	13	1	2	11	1	2	0	2	2	4	0	0	0	0	8	0	2	0	0	3	8	0	0	4	1	0	2	21	4	0	10	2	3	1	27	8	1	0	13	1
OTU_1291	0	0	0	0	0	1	4	0	0	1	2	2	0	7	1	0	0	0	0	1	0	0	0	0	0	2	0	1	2	0	1	0	0	1	1	0	0	2	0	4	0	0	1	0	0
OTU_1292	0	1	1	0	0	0	22	0	0	0	0	0	21	0	0	7	0	0	0	0	0	0	1	0	0	0	0	0	1	0	0	0	0	0	0	0	0	0	0	0	0	0	0	0	0
OTU_1293	0	3	1	5	0	3	0	0	1	2	5	0	5	2	1	3	0	0	0	0	1	0	0	0	4	9	0	2	1	0	8	1	5	0	3	0	0	6	3	0	0	0	1	1	0
OTU_1294	0	0	0	0	0	0	0	0	0	2	0	0	10	44	0	0	0	0	0	0	2	0	4	0	2	0	0	0	0	2	0	0	0	0	0	0	0	0	2	19	0	0	0	0	0
OTU_1295	0	0	0	0	0	0	0	0	0	2	0	0	0	0	0	0	0	1	12	0	36	0	2	1	0	0	0	0	0	0	0	0	0	0	0	0	0	0	0	0	0	0	0	0	0
OTU_1296	2	1	1	1	1	0	0	2	0	4	1	1	0	0	1	0	0	0	3	0	2	0	0	0	0	0	0	0	0	0	0	0	0	0	0	0	0	0	0	0	0	0	0	0	0
OTU_1297	2	0	1	0	1	0	0	3	2	1	0	1	3	0	0	0	0	0	1	0	14	3	6	0	0	6	0	0	0	1	0	0	0	0	0	0	2	3	0	0	0	0	0	2	1
OTU_1298	0	1	0	0	0	0	0	0	1	3	2	0	0	0	2	0	0	0	2	0	14	0	0	0	0	9	1	0	0	0	0	0	0	0	0	0	0	1	0	0	0	1	0	0	0
OTU_1299	0	0	0	0	0	0	0	8	1	16	0	0	0	0	0	0	0	0	5	0	4	0	0	0	0	0	0	0	0	0	0	0	0	0	0	0	0	0	0	0	0	0	0	0	0
OTU_13	7	274	80	152	88	88	958	99	54	60	127	3	1561	0	152	2296	2	86	2	2	3	6	74	1	103	6	9	1649	1578	1423	193	304	260	306	1	152	330	387	9	0	4	7	88	7	5
OTU_130	13	20	16	52	39	28	29	44	66	28	25	3	13	28	22	0	1	10	6	12	8	8	1	14	9	41	11	2	9	3	10	13	91	6	3	18	22	54	15	238	19	1	49	4	5
OTU_1300	1	1	5	0	3	11	1	0	0	1	22	0	1	8	0	3	0	0	0	0	1	10	0	0	2	0	0	0	1	0	1	0	2	1	0	2	1	3	1	0	0	0	0	1	1
OTU_1301	0	0	0	0	0	1	7	2	0	0	0	0	1	0	0	0	0	0	0	0	0	0	1	0	0	0	0	0	0	3	0	0	0	0	0	0	1	2	0	0	0	0	0	0	0
OTU_1302	0	0	0	0	0	0	0	0	0	1	10	0	17	0	0	0	0	0	0	1	0	10	5	0	0	0	0	0	0	0	0	0	0	0	0	0	0	0	0	1	0	0	0	0	0
OTU_1303	0	0	0	2	0	0	0	0	0	0	0	0	42	0	0	0	0	0	0	0	0	1	29	0	0	0	0	0	0	0	0	0	0	0	0	0	0	0	0	0	0	0	0	0	0
OTU_1304	0	0	0	2	0	0	0	1	1	3	0	0	0	0	0	0	0	0	0	0	0	15	0	0	0	0	0	0	0	0	0	0	0	0	0	0	0	0	0	0	0	0	0	0	0
OTU_1305	0	0	0	0	2	5	2	2	3	6	0	1	1	0	0	0	0	0	0	0	1	1	2	0	0	0	0	0	1	0	0	0	0	0	0	0	0	0	0	0	0	0	0	0	0
OTU_1306	1	0	3	0	26	0	0	2	1	2	1	0	0	0	0	0	1	1	0	0	4	1	0	0	4	24	1	0	0	0	0	0	0	0	3	0	0	5	2	0	3	4	0	3	0
OTU_1307	0	0	1	0	1	0	6	0	1	0	0	0	8	0	1	3	0	0	0	0	0	0	4	0	6	0	0	1	6	4	0	2	1	0	0	0	2	1	0	0	0	0	0	0	0
OTU_1308	0	88	40	0	0	0	0	0	0	0	0	0	2	0	17	11	0	0	0	0	0	1	2	8	0	0	0	0	0	0	0	0	0	0	0	0	0	0	0	0	0	0	0	0	0
OTU_1309	0	0	0	2	0	0	1	4	0	2	0	0	2	2	0	0	0	0	0	0	2	0	1	0	0	0	0	1	1	2	0	0	0	0	0	1	0	0	0	0	0	0	0	0	0
OTU_131	179	104	16	27	62	75	61	205	14	133	34	20	37	1	74	5	0	45	20	12	22	12	21	125	0	2	0	0	4	6	1	2	42	2	0	0	5	12	1	2	0	4	0	0	0
OTU_1310	0	0	0	0	0	0	0	0	2	0	0	0	0	0	0	0	0	0	0	1	0	0	0	0	0	4	0	0	0	0	0	0	15	5	0	5	4	12	0	0	16	8	0	7	3
OTU_1311	0	2	1	0	2	1	3	0	0	1	0	0	2	0	1	7	0	1	1	0	0	0	0	0	2	0	0	8	2	6	3	0	0	1	0	0	4	1	0	0	0	0	0	0	0
OTU_1312	0	2	0	9	0	0	0	0	0	0	8	0	11	0	0	0	0	0	0	0	0	11	3	0	0	2	0	0	0	0	0	10	0	22	0	4	0	3	7	0	0	23	12	6	0
OTU_1313	0	2	0	0	0	1	5	0	0	0	0	0	1	0	0	3	0	0	0	0	0	0	0	0	0	0	0	3	1	8	0	0	0	1	0	0	0	0	0	0	0	0	0	0	0
OTU_1314	0	0	0	0	0	0	0	2	0	0	0	0	1	0	0	0	0	0	0	0	0	0	0	1	1	0	0	10	0	0	0	1	0	4	0	1	0	1	0	0	0	0	0	0	0
OTU_1315	1	2	0	1	47	12	0	18	0	28	1	2	4	7	8	0	25	1	7	0	8	1	2	5	22	236	9	0	0	0	1	1	7	0	17	2	1	19	20	0	35	46	0	22	13
OTU_1316	0	4	1	0	0	0	9	1	0	0	0	0	3	0	0	6	0	0	0	0	0	0	1	0	1	0	0	2	1	5	1	5	3	0	0	0	1	1	0	0	0	0	0	0	0
OTU_1317	0	0	0	0	0	1	0	0	1	0	6	0	0	3	0	0	0	0	0	0	0	7	0	0	2	8	0	0	3	0	1	1	3	0	0	3	2	12	1	3	4	0	0	0	2
OTU_1318	1	0	0	0	0	0	0	0	0	0	0	0	0	0	0	0	0	0	3	2	0	3	1	3	0	0	0	0	3	0	0	0	0	0	0	0	0	0	0	0	0	0	0	0	0
OTU_1319	0	2	0	1	0	0	4	0	0	1	1	0	4	0	2	2	0	1	0	0	0	0	3	0	0	0	0	4	0	7	1	1	1	0	0	0	0	0	0	0	0	0	3	0	0
OTU_132	9	28	12	24	20	45	23	127	40	67	11	9	15	16	42	3	20	12	23	15	9	13	5	50	21	255	21	0	1	1	9	32	57	25	13	2	8	98	38	29	51	31	33	19	18
OTU_1320	0	0	0	0	0	0	0	0	0	0	0	0	0	0	0	0	0	0	0	0	0	0	0	0	0	0	0	0	0	1	0	0	0	0	0	1	1	10	0	0	0	0	0	0	0
OTU_1321	0	0	0	0	0	0	0	0	0	0	0	0	0	0	0	0	5	0	0	0	0	0	0	0	10	0	1	1	11	14	2	1	0	0	2	0	1	0	3	0	0	2	0	0	0
OTU_1322	0	0	0	0	0	0	0	7	0	1	0	0	0	0	0	2	0	0	0	0	0	0	0	0	0	0	0	0	0	0	0	1	1	1	0	0	10	1	0	0	0	0	0	0	0
OTU_1323	0	0	0	0	0	0	0	0	0	0	0	0	0	0	0	0	0	0	0	0	0	0	0	0	0	0	0	0	0	0	0	0	0	2	0	0	0	77	0	0	0	0	0	0	0
OTU_1324	0	0	4	0	0	0	5	0	0	0	0	0	1	0	1	5	0	0	0	0	0	0	1	0	0	0	0	10	1	3	1	2	1	2	0	0	5	1	0	0	0	0	0	0	0
OTU_1325	0	0	0	0	0	0	0	0	0	2	18	0	1	8	0	0	0	0	0	0	0	21	0	0	98	0	1	3	0	97	1	0	0	0	0	0	0	0	0	0	0	0	0	0	0
OTU_1326	0	0	0	0	0	0	0	0	0	0	0	0	0	0	0	0	0	0	0	0	0	0	0	0	0	0	0	0	1	0	0	1	1	32	0	0	2	2	0	0	0	0	0	0	0
OTU_1327	0	0	0	0	0	0	0	0	0	0	0	0	0	0	0	0	0	0	0	0	0	0	0	0	1	4	0	0	0	1	1	0	1	0	0	2	12	3	0	0	0	0	1	0	10
OTU_1328	1	8	1	20	2	9	4	1	1	2	1	4	1	1	1	2	1	6	0	0	1	3	1	0	1	0	0	0	0	0	0	0	0	0	1	0	0	0	0	0	0	0	0	1	1
OTU_1329	0	0	0	0	0	0	0	0	0	0	0	0	0	0	0	0	0	0	0	0	0	0	0	0	0	51	0	0	0	0	0	0	0	0	1	0	0	3	0	0	0	0	0	1	1
OTU_133	1	23	9	6	13	13	65	4	12	4	12	3	91	0	14	100	6	10	8	2	3	15	20	8	70	7	4	115	79	64	9	20	13	29	1	13	16	34	8	0	2	4	9	3	1
OTU_1330	0	0	0	0	0	0	0	0	0	0	0	0	0	0	0	0	0	0	0	0	0	0	0	0	6	6	0	0	0	1	0	1	0	0	0	0	0	8	0	0	1	2	0	1	2
OTU_1331	2	2	0	2	3	4	1	2	9	7	0	0	1	10	1	0	3	1	0	4	0	1	1	0	1	1	0	2	14	3	16	0	3	2	3	7	4	1	0	2	5	0	0	2	6
OTU_1332	0	0	0	0	0	0	0	0	1	0	1	0	0	1	0	0	0	0	0	0	2	1	0	0	0	0	0	1	3	0	0	0	1	1	0	1	0	0	0	2	0	3	2	0	2
OTU_1333	1	2	3	1	0	0	7	0	1	1	1	0	9	0	3	19	0	0	0	0	0	0	2	0	1	0	0	17	18	15	1	2	3	3	0	1	4	8	0	0	0	0	2	0	0
OTU_1334	0	0	0	0	1	0	0	0	0	0	0	0	0	0	0	0	0	0	0	0	0	0	0	0	0	0	0	3	0	0	0	0	0	0	0	0	0	0	0	0	0	0	34	0	0
OTU_1335	1	1	0	0	0	0	0	0	0	1	0	0	1	0	0	0	0	0	0	0	0	0	0	0	1	0	0	3	1	4	0	0	0	1	0	0	1	4	0	0	4	0	0	0	0
OTU_1336	0	34	9	6	3	26	4	5	1	11	11	13	9	4	4	2	3	7	3	1	2	10	9	0	0	15	1	3	3	0	14	12	52	12	1	14	30	36	14	0	31	5	7	28	14
OTU_1337	0	1	7	0	1	0	1	0	0	0	0	0	2	0	2	0	0	0	0	0	0	0	0	0	0	0	0	0	0	0	0	0	0	0	0	0	0	0	0	0	0	0	0	0	0
OTU_1338	0	13	3	0	0	0	0	0	0	3	0	0	0	0	1	3	0	0	0	0	0	0	0	0	0	0	0	2	0	4	0	0	0	0	0	0	0	3	0	0	0	0	0	0	0
OTU_1339	0	2	0	1	0	2	8	1	0	1	0	0	0	0	0	2	0	0	0	0	0	0	0	0	0	0	0	1	1	0	0	4	0	0	0	0	0	0	0	0	0	0	0	0	0
OTU_134	6	39	1	10	15	25	24	34	20	19	47	16	31	154	6	9	17	8	14	13	28	29	16	0	19	34	1	24	35	24	16	33	46	60	13	34	45	48	10	20	26	48	18	19	18
OTU_1340	0	0	0	0	0	0	0	0	0	0	0	0	0	0	0	0	0	0	0	0	0	0	0	0	6	0	0	0	0	11	7	18	1	0	15	0	1	1	10	0	0	0	0	0	0
OTU_1341	0	1	0	0	0	0	0	0	0	1	1	0	3	0	1	0	0	0	3	0	0	0	0	0	0	0	0	4	5	4	0	0	1	0	0	0	1	0	0	0	0	0	1	0	0
OTU_1342	0	2	0	0	0	0	3	0	0	0	1	0	1	4	0	0	0	0	0	0	0	0	0	0	2	7	0	0	0	0	0	0	1	0	0	0	0	1	0	1	4	2	0	0	0
OTU_1343	0	0	0	0	0	0	0	0	0	0	0	0	0	0	0	0	0	0	0	1	4	8	0	0	0	0	0	0	1	0	0	0	4	0	0	0	0	11	0	0	9	0	0	0	0
OTU_1344	3	5	0	0	0	3	1	6	0	2	1	7	2	0	6	1	0	2	7	1	1	2	2	4	2	0	0	5	2	8	0	1	0	0	3	0	0	1	0	1	0	0	1	0	0
OTU_1345	1	0	8	0	0	0	0	0	0	0	0	0	0	0	0	0	0	0	0	0	0	0	0	0	3	1	0	0	0	0	0	0	0	0	0	19	0	3	0	0	0	0	4	27	0
OTU_1346	0	0	2	0	0	0	0	0	2	0	0	0	0	0	0	0	0	0	2	0	0	0	0	1	0	0	0	0	0	0	0	0	0	0	0	0	0	7	0	0	0	0	0	0	0
OTU_1347	0	3	78	2	1	0	2	0	0	0	0	0	0	0	0	0	0	0	0	0	0	0	0	0	0	0	0	0	0	0	0	0	0	0	0	0	0	0	0	0	0	0	0	0	0
OTU_1348	0	0	0	1	0	0	0	3	0	1	0	0	0	0	0	10	0	0	0	0	0	0	1	0	1	0	0	0	1	1	2	1	0	3	0	0	0	0	0	0	0	0	0	0	0
OTU_1349	0	0	0	0	0	0	0	0	0	0	0	0	0	0	0	0	0	0	0	3	0	0	0	0	2	0	0	0	1	1	0	25	1	1	0	0	1	2	0	0	0	1	0	0	0
OTU_135	12	13	24	40	4	5	234	7	53	34	9	3	27	96	5	0	2	142	1	51	35	8	39	1	14	60	0	5	23	18	9	18	73	19	11	81	79	121	10	35	67	17	10	89	32
OTU_1350	0	0	0	7	0	0	0	0	0	0	0	0	0	0	0	0	0	0	0	0	0	0	0	0	0	0	0	8	0	0	0	0	0	0	0	0	0	0	0	0	0	0	31	0	0
OTU_1351	0	0	7	0	0	0	3	0	0	0	0	0	1	0	0	0	0	0	0	0	0	0	0	0	1	0	0	0	1	2	0	0	0	0	0	0	0	0	0	0	0	0	0	0	0
OTU_1352	0	2	1	21	1	4	1	0	0	0	4	0	1	6	1	0	0	1	0	0	0	0	0	0	0	0	0	0	0	0	0	0	0	0	0	0	0	0	0	9	0	0	0	0	0
OTU_1353	0	0	2	2	3	0	0	1	0	1	0	0	1	1	1	0	0	1	0	0	0	0	1	0	0	0	0	0	0	1	0	3	2	0	0	0	0	2	0	2	0	0	1	0	0
OTU_1354	0	0	0	2	0	25	0	0	0	0	0	0	0	0	0	0	0	0	0	0	0	0	0	0	0	0	0	0	0	0	1	0	0	3	0	0	0	9	0	0	0	0	0	0	0
OTU_1355	0	2	1	1	1	0	0	8	0	0	0	0	2	0	0	0	0	0	0	0	0	0	0	0	2	0	0	0	2	1	0	1	0	0	0	0	2	5	0	0	0	0	0	0	0
OTU_1356	0	2	0	2	0	0	0	0	0	1	0	0	5	0	1	11	0	0	2	0	0	0	0	0	0	0	0	6	5	3	0	3	0	1	0	2	0	4	0	0	0	0	0	0	0
OTU_1357	0	0	29	0	0	0	0	0	1	0	3	0	2	0	4	0	0	0	0	0	0	0	0	0	0	0	4	0	0	0	0	0	0	0	0	0	0	0	0	0	2	0	0	0	0
OTU_1358	0	3	0	1	0	3	0	10	0	2	0	0	1	0	2	0	0	1	0	0	0	0	0	0	0	0	0	0	0	0	0	0	0	0	0	0	0	0	0	0	0	0	0	0	0
OTU_1359	0	0	0	1	0	0	0	0	0	0	1	0	7	0	0	5	0	0	0	0	0	0	0	0	0	0	0	2	1	1	0	0	0	0	0	0	0	0	0	0	0	0	1	0	0
OTU_136	0	6	1	1	2	28	10	30	6	32	57	0	10	757	3	33	0	1	6	8	4	52	2	2	1	0	0	23	22	8	8	15	2	2	4	0	0	1	6	34	2	0	31	0	0
OTU_1360	0	0	0	0	2	0	0	1	2	0	1	0	0	2	0	1	0	0	0	0	0	2	3	0	3	4	0	1	0	0	5	0	1	2	0	1	4	19	1	0	6	1	6	2	0
OTU_1361	0	0	0	0	1	1	0	1	0	1	0	0	0	0	0	3	0	0	0	0	0	0	0	0	0	0	0	2	1	5	0	0	0	0	0	0	0	4	0	0	1	1	1	0	0
OTU_1362	1	1	0	2	7	2	0	0	0	6	0	1	0	2	2	0	0	0	0	0	0	0	0	1	0	0	0	0	0	1	2	8	0	0	0	0	0	0	0	14	0	0	0	0	0
OTU_1363	2	0	1	0	2	0	0	6	0	0	0	0	0	0	0	0	0	0	3	0	1	0	0	0	0	0	0	0	0	0	0	0	0	0	0	0	0	0	0	0	0	0	0	0	0
OTU_1364	0	0	0	0	5	0	0	2	0	2	1	0	1	0	0	0	0	0	0	0	0	0	0	0	0	0	0	0	0	0	0	0	0	0	0	0	1	1	0	0	0	0	0	0	0
OTU_1365	0	2	0	0	2	2	5	3	0	0	0	0	4	0	1	6	0	0	0	0	0	0	0	1	0	0	0	0	7	3	0	2	2	0	2	0	1	0	0	0	0	0	0	0	0
OTU_1367	0	8	1	0	1	5	2	0	0	3	3	0	0	2	1	1	0	2	0	0	2	3	1	0	5	0	0	0	5	1	0	2	0	0	1	0	0	1	2	1	2	0	0	2	0
OTU_1368	0	0	0	0	0	3	1	0	0	1	4	0	0	0	0	2	0	0	0	0	0	0	0	0	0	0	0	0	2	4	0	2	0	0	0	0	1	1	0	0	0	0	0	0	0
OTU_1369	0	2	0	1	0	2	6	2	0	2	1	0	9	1	0	1	0	2	0	0	0	3	1	0	1	0	0	1	4	9	0	1	0	1	0	2	3	0	1	0	0	0	0	0	0
OTU_137	6	91	22	40	19	171	40	233	13	252	23	13	34	5	49	1	1	14	17	7	19	11	17	85	3	87	3	0	0	0	1	0	1	0	4	1	0	12	3	4	3	10	5	8	1
OTU_1370	0	0	1	1	0	0	4	0	0	0	0	0	0	0	0	2	0	0	0	0	0	0	0	0	0	0	0	3	1	1	2	0	0	0	0	0	1	0	0	0	0	0	0	0	0
OTU_1371	0	0	0	0	0	0	1	9	0	0	0	0	0	0	0	0	0	0	0	0	0	0	0	0	0	0	0	0	0	0	0	0	0	0	0	0	0	0	0	0	0	0	0	0	0
OTU_1372	6	3	20	0	1	7	2	3	7	2	1	6	0	0	4	0	0	0	1	10	2	0	1	3	0	0	0	0	0	0	0	0	0	0	0	0	0	0	0	0	0	0	0	0	0
OTU_1373	0	2	1	1	0	15	0	0	0	0	0	0	0	0	4	0	2	2	0	0	0	0	0	0	1	0	0	0	0	0	0	25	1	3	0	0	0	0	3	0	0	0	0	0	0
OTU_1374	0	1	0	1	13	1	0	0	0	4	3	0	0	0	3	0	5	0	0	0	0	0	0	0	0	2	0	0	0	0	0	10	1	0	0	0	0	0	0	0	0	0	0	0	0
OTU_1375	0	0	0	0	10	0	0	8	0	24	0	0	0	0	0	0	0	0	0	0	0	0	0	0	0	0	0	0	0	0	0	0	0	0	0	0	0	0	0	0	0	0	0	0	0
OTU_1376	0	0	1	1	3	0	37	0	0	0	2	0	18	0	0	29	0	0	0	0	0	0	0	0	0	0	0	11	8	14	0	2	4	0	0	1	1	0	0	0	0	0	0	0	0
OTU_1377	0	1	0	0	0	0	4	0	1	0	1	0	2	0	0	0	0	0	0	0	0	0	0	0	1	0	0	5	3	4	2	1	0	3	0	0	1	3	0	0	0	0	2	0	0
OTU_1378	2	1	0	1	0	0	4	2	0	2	0	1	0	0	4	1	0	1	1	1	0	0	3	0	1	0	0	1	11	1	0	0	0	0	0	2	0	3	0	0	0	0	3	1	0
OTU_1379	0	1	0	0	0	2	2	0	0	0	0	0	4	0	0	3	0	0	0	0	0	0	0	0	0	0	0	1	2	4	0	0	1	1	0	0	0	4	0	0	0	0	1	0	0
OTU_138	131	46	99	6	68	51	31	56	16	47	13	32	13	0	19	3	25	56	42	47	20	19	26	73	67	14	44	14	72	19	15	33	7	42	13	51	40	17	19	0	30	19	16	29	48
OTU_1380	0	0	0	1	0	0	1	0	0	0	3	0	5	0	0	3	0	0	0	0	0	0	0	0	0	0	0	5	3	5	0	1	1	2	0	0	1	1	0	0	0	0	1	0	0
OTU_1381	0	0	0	2	1	0	2	0	0	2	0	0	1	0	1	0	0	1	0	0	1	0	0	0	0	0	0	4	3	1	0	1	2	0	0	0	1	1	0	0	0	0	2	0	0
OTU_1382	0	0	0	0	0	0	1	0	0	0	0	0	2	0	1	6	0	0	0	0	0	0	0	0	0	0	0	5	0	0	0	0	0	0	0	0	1	0	0	0	0	0	0	0	0
OTU_1383	2	7	1	1	0	1	0	4	0	6	2	0	4	0	2	0	0	0	0	2	0	2	0	1	0	0	7	0	0	0	0	0	0	0	0	0	0	0	0	0	0	0	0	0	0
OTU_1384	0	0	0	0	0	3	0	3	0	1	0	0	0	0	0	0	0	0	0	0	0	0	0	0	0	0	0	0	0	0	0	1	0	0	0	0	0	6	0	0	0	0	0	0	0
OTU_1385	0	0	0	0	0	0	1	3	0	3	1	0	2	0	0	0	0	0	0	0	0	0	0	0	0	0	0	1	1	1	0	0	1	0	0	0	0	0	0	0	0	0	0	0	0
OTU_1386	0	0	0	0	0	0	0	9	0	0	1	0	1	0	0	2	0	0	1	0	0	0	0	0	0	0	0	4	1	1	0	0	0	2	0	1	0	1	0	0	0	0	0	0	0
OTU_1387	0	0	0	0	0	0	3	1	0	0	0	0	1	0	0	1	0	0	0	0	0	0	0	0	0	0	0	0	0	0	0	0	3	0	0	2	0	0	0	0	0	0	0	0	0
OTU_1388	0	0	0	0	0	1	3	2	0	0	0	0	2	0	1	1	0	0	0	0	0	0	0	2	0	0	0	2	3	1	1	2	2	0	0	0	2	2	0	0	0	0	0	0	0
OTU_1389	0	0	1	0	0	0	0	3	0	1	0	0	2	0	0	5	0	0	2	0	0	0	0	0	0	0	0	0	0	2	0	1	0	1	0	0	1	0	0	0	0	0	3	0	0
OTU_139	18	62	33	15	65	117	40	196	25	186	9	44	28	0	51	3	14	55	43	31	23	13	20	57	6	10	5	8	42	12	26	10	1	15	6	7	5	11	63	0	5	9	3	6	6
OTU_1390	0	0	0	0	0	0	3	0	0	4	1	0	1	0	1	4	0	2	0	0	0	0	0	0	0	0	0	0	3	1	0	1	1	0	0	1	0	0	0	0	0	0	0	0	0
OTU_1391	0	0	2	0	0	0	4	0	1	0	0	0	1	0	0	1	0	0	0	0	0	0	0	0	0	0	0	0	3	4	0	1	0	0	0	1	0	0	0	0	0	0	0	0	0
OTU_1392	0	0	1	0	0	0	0	6	0	0	0	0	0	0	0	1	0	0	0	0	0	0	0	0	0	0	0	1	1	4	0	0	0	1	0	1	1	2	0	0	0	0	0	0	0
OTU_1393	0	0	0	0	0	0	10	1	0	2	0	0	1	0	0	0	0	0	0	0	0	0	0	0	0	0	0	1	0	0	0	0	0	0	0	0	2	2	0	0	0	0	1	0	0
OTU_1394	0	0	0	0	0	0	13	7	5	0	1	0	2	4	0	0	0	6	0	0	0	1	1	0	0	0	0	0	1	0	5	0	0	0	4	0	0	2	0	1	0	0	0	0	0
OTU_1395	0	1	0	0	0	0	10	2	0	0	0	0	0	0	0	2	0	0	0	0	0	0	0	0	0	0	0	0	2	0	0	0	0	0	0	0	0	1	0	0	0	0	0	0	0
OTU_1396	0	0	0	2	0	0	0	0	0	0	4	0	0	0	0	0	0	0	0	0	0	1	0	0	0	4	0	0	0	0	0	0	0	0	0	0	1	8	0	0	1	0	1	0	1
OTU_1397	1	1	0	2	0	0	2	2	0	0	0	0	2	0	1	1	0	11	0	0	0	1	1	0	0	0	0	13	1	2	1	2	0	0	0	1	0	0	0	0	0	0	0	0	0
OTU_1398	0	0	0	0	0	0	0	0	0	0	1	0	2	0	0	0	0	0	0	0	0	0	0	0	1	0	0	1	2	6	1	1	0	0	0	0	0	0	1	0	0	1	0	0	1
OTU_1399	0	0	0	0	0	0	1	0	0	2	3	0	0	0	0	1	0	0	0	0	0	0	0	0	0	0	0	0	1	1	0	0	0	0	0	0	0	0	0	0	0	0	0	0	0
OTU_14	122	495	99	190	280	340	685	658	103	370	688	114	1260	785	187	2108	12	129	177	54	64	392	475	147	93	27	3	956	752	514	468	216	177	310	32	158	241	317	6	47	16	31	178	8	3
OTU_140	0	17	6	1	1	4	30	39	14	11	88	0	31	198	2	55	32	4	27	3	2	41	7	0	36	0	7	22	29	46	174	96	19	13	34	10	15	14	61	8	0	1	2	0	0
OTU_1400	0	0	0	0	0	1	0	1	0	2	1	0	4	0	0	0	0	0	0	0	0	0	0	0	0	0	0	0	0	0	0	0	0	0	0	0	0	0	0	0	0	0	0	0	0
OTU_1401	5	6	1	0	4	0	0	0	0	0	0	0	3	0	8	0	0	0	0	0	0	0	0	0	0	0	0	0	0	0	0	0	0	0	0	0	0	0	0	0	2	2	0	0	0
OTU_1402	2	4	0	0	0	2	3	0	0	1	0	3	3	0	10	0	0	6	0	6	1	4	5	18	0	1	0	0	0	0	0	0	0	0	0	0	0	0	0	0	0	0	0	0	0
OTU_1403	3	0	0	0	0	0	0	0	0	3	0	1	0	0	0	0	0	0	2	0	58	1	0	0	0	0	0	1	0	0	0	0	0	2	0	0	0	7	0	0	0	0	0	0	0
OTU_1404	0	0	0	0	0	0	0	0	0	4	0	0	0	3	0	0	0	0	0	0	2	0	0	0	13	0	0	1	9	16	2	1	0	1	0	0	2	0	0	0	0	0	3	1	1
OTU_1405	0	0	0	0	5	0	0	1	5	0	13	2	0	3	0	0	0	1	0	4	0	3	0	0	4	0	0	1	2	1	4	5	5	0	5	1	0	1	2	0	2	0	0	0	0
OTU_1406	0	0	0	0	0	0	2	0	0	0	1	0	3	0	0	6	0	0	0	0	0	0	0	0	0	0	0	0	2	0	0	0	0	0	0	1	0	0	0	0	0	0	0	0	0
OTU_1407	0	0	0	1	0	0	1	0	0	0	1	0	5	0	0	0	0	0	0	0	0	0	0	0	0	0	0	1	1	1	0	0	2	0	0	1	0	0	0	0	0	0	0	0	0
OTU_1408	5	1	0	0	0	0	0	0	0	2	1	3	0	0	8	0	0	6	3	9	1	22	3	14	0	1	0	0	0	0	0	1	0	2	0	1	1	8	0	0	0	0	0	0	0
OTU_1409	1	0	0	0	0	0	1	1	0	2	1	1	0	0	1	0	1	0	0	0	7	11	2	0	1	5	0	0	0	0	0	0	0	1	0	0	1	0	2	0	4	1	0	4	0
OTU_141	50	38	63	81	86	1	114	4	0	24	0	2	9	66	101	4	0	90	0	0	13	7	8	35	0	4	1	1	10	3	119	5	10	30	10	30	64	12	0	0	1	11	0	30	29
OTU_1410	4	0	0	0	0	0	0	0	0	3	2	1	0	0	0	0	0	0	0	1	13	9	0	1	0	4	0	0	0	0	0	0	0	0	0	0	0	0	0	0	0	0	0	0	0
OTU_1411	4	0	0	0	15	0	0	0	0	1	0	0	0	0	0	1	0	0	0	0	0	0	0	0	0	0	0	0	0	0	0	0	0	0	0	0	0	0	0	0	0	0	0	0	0
OTU_1412	2	0	0	0	12	1	2	3	2	2	1	1	1	0	0	0	0	0	0	0	4	1	2	0	0	0	0	1	3	2	1	44	2	0	0	2	0	6	0	0	0	0	0	0	0
OTU_1413	2	0	0	0	0	0	0	0	0	0	0	0	0	0	0	0	0	1	0	0	0	0	3	0	2	4	0	0	0	0	0	0	0	0	0	0	0	1	0	0	0	1	0	0	0
OTU_1414	4	0	2	0	1	1	3	1	0	9	0	0	0	1	0	2	0	0	0	0	4	0	0	0	0	0	0	2	0	0	28	1	0	0	1	1	2	0	4	0	0	0	1	0	0
OTU_1415	3	1	0	1	11	1	0	4	0	2	0	0	0	0	2	0	5	0	2	1	1	0	1	0	1	0	0	0	0	0	0	0	0	0	0	0	0	0	0	0	0	0	0	0	0
OTU_1416	1	0	0	0	0	0	1	0	0	0	0	1	1	0	6	0	0	0	0	1	0	0	0	3	0	0	0	0	0	0	0	1	0	4	0	0	0	0	1	0	0	3	0	0	0
OTU_1417	1	2	5	1	1	0	1	1	0	0	5	0	0	0	0	0	0	1	1	0	2	4	0	0	0	0	0	0	0	0	6	0	0	2	0	1	1	0	0	0	0	0	0	0	0
OTU_1418	2	5	2	3	13	2	0	2	1	1	0	2	5	0	2	0	0	1	3	0	0	1	9	0	0	0	0	0	0	0	0	0	2	0	0	0	0	0	0	0	0	0	0	0	0
OTU_1419	2	3	3	0	1	11	0	0	0	0	0	6	3	0	10	1	0	3	0	0	0	0	2	2	0	0	0	0	0	0	0	0	0	0	0	0	0	0	0	0	0	0	0	0	0
OTU_142	3	33	12	53	13	62	23	141	53	140	22	1	15	87	18	3	1	16	15	2	11	8	12	46	2	0	0	8	6	6	5	23	101	2	0	3	16	10	4	472	0	0	10	0	0
OTU_1420	3	9	2	2	0	9	6	1	4	1	4	8	7	0	3	9	0	4	4	2	0	0	3	1	0	0	0	0	0	0	1	0	2	0	0	0	1	1	0	0	0	0	0	0	0
OTU_1421	3	1	2	2	26	3	5	2	3	12	2	1	3	0	2	0	1	3	3	0	0	3	2	2	0	1	11	0	0	0	0	0	0	1	1	0	0	0	0	0	1	0	0	1	0
OTU_1422	6	1	8	0	13	8	2	0	4	1	0	8	0	0	2	0	0	4	0	2	3	1	13	5	0	0	1	0	0	0	0	0	1	0	0	1	0	0	4	0	0	0	0	6	1
OTU_1424	1	0	0	0	0	0	0	0	0	5	0	2	2	0	0	0	0	2	0	0	0	3	25	0	0	0	0	0	0	3	0	1	0	0	0	5	0	0	0	0	0	0	0	0	0
OTU_1425	0	0	0	0	0	0	0	0	0	0	0	0	1	0	0	3	0	0	0	0	0	0	0	0	1	0	0	1	3	3	0	0	0	2	0	0	0	1	0	0	0	0	0	0	0
OTU_1426	0	0	0	0	0	0	1	0	0	0	0	0	1	0	0	4	0	0	0	0	0	0	0	0	1	0	0	0	0	5	1	3	1	4	0	0	0	2	0	0	0	0	0	0	0
OTU_1427	0	0	0	0	0	0	0	0	0	0	0	0	2	0	0	5	0	0	0	0	0	0	0	0	0	0	0	3	3	1	1	0	1	0	0	1	1	1	0	0	0	0	0	0	0
OTU_1428	0	0	1	0	1	0	1	0	0	0	0	0	4	0	1	2	0	0	1	6	0	0	1	0	0	0	0	2	3	0	0	0	1	0	0	0	0	2	0	0	0	0	0	0	0
OTU_1429	0	0	0	0	0	0	1	0	0	0	0	0	4	0	0	4	0	1	0	0	0	0	0	0	0	0	0	1	0	2	0	0	2	1	0	1	0	1	0	0	0	0	1	0	0
OTU_143	16	7	12	10	23	42	30	0	0	1	12	24	17	1	1	33	42	12	0	1	0	10	6	1	8	65	13	22	37	17	75	13	122	72	9	28	89	122	7	0	99	52	3	41	64
OTU_1430	0	0	0	0	0	0	0	0	0	0	0	0	0	89	0	0	0	0	0	0	0	0	0	0	0	0	0	0	0	0	0	0	0	0	0	0	0	0	0	0	0	0	0	0	0
OTU_1431	0	0	0	0	0	0	0	0	0	0	0	0	0	52	0	0	0	0	0	0	0	0	0	0	0	0	0	0	0	0	0	0	0	0	0	0	0	0	0	24	0	0	0	0	0
OTU_1432	0	0	0	0	0	0	0	0	0	0	0	0	0	43	0	0	0	0	0	0	0	0	0	0	0	0	0	0	0	0	0	0	0	0	0	0	0	0	0	0	0	0	0	0	0
OTU_1433	0	1	0	0	0	0	1	0	0	0	0	0	2	0	0	3	0	1	0	0	0	0	0	0	0	4	0	0	0	1	1	1	1	0	0	1	13	8	0	0	0	0	0	4	6
OTU_1434	0	0	0	0	0	0	0	0	0	0	0	0	0	78	0	0	0	0	0	0	0	0	0	0	0	0	0	0	0	0	0	0	0	0	0	0	0	0	0	0	0	0	0	0	0
OTU_1435	0	0	0	0	0	0	0	0	0	0	0	0	0	42	0	0	0	0	0	0	0	0	0	0	0	0	0	0	0	0	0	0	0	0	0	0	0	0	0	0	0	0	0	0	0
OTU_1436	0	0	0	0	0	0	0	0	0	0	0	0	0	30	0	0	0	0	0	0	0	0	0	0	0	0	0	0	0	0	0	0	0	0	0	0	0	0	0	0	0	0	0	0	0
OTU_1437	0	0	0	0	0	0	0	0	0	0	0	0	0	157	0	0	0	0	0	0	0	0	0	0	0	0	0	0	0	0	0	0	0	0	0	0	0	0	0	0	0	0	0	0	0
OTU_1438	0	0	0	0	0	0	0	0	0	1	0	0	0	22	0	0	0	0	0	0	0	0	0	0	0	0	0	0	0	0	0	0	0	0	0	0	0	0	0	0	0	0	0	0	0
OTU_1439	0	0	0	0	0	0	0	0	0	0	0	0	0	35	0	0	0	0	0	0	0	0	0	0	0	0	0	0	0	0	0	0	0	0	0	0	0	0	0	0	0	0	0	0	0
OTU_144	10	26	18	21	49	31	45	46	184	29	15	11	21	41	29	8	5	28	13	11	0	9	6	29	0	8	5	0	0	0	1	17	2	4	1	5	9	1	10	279	9	7	9	5	17
OTU_1440	0	0	0	0	0	0	0	0	0	0	0	0	0	15	0	0	2	0	0	0	0	0	0	0	0	0	0	1	0	1	0	0	0	0	1	0	0	0	0	3	0	0	1	0	0
OTU_1441	0	0	0	0	0	0	0	0	0	0	0	0	0	127	0	0	0	0	0	0	0	0	0	0	0	0	0	0	0	0	0	0	0	0	0	0	0	0	0	0	0	0	0	0	0
OTU_1442	0	0	0	0	0	0	0	0	0	0	0	0	0	29	0	0	0	0	0	0	0	0	0	0	0	0	0	0	0	0	0	0	0	0	0	0	0	0	0	0	0	0	0	0	0
OTU_1443	0	0	0	0	0	0	0	0	0	0	0	0	0	106	0	0	0	0	0	0	0	0	0	0	0	0	0	0	0	0	0	0	0	0	0	0	0	0	0	0	0	0	0	0	0
OTU_1444	0	0	0	0	0	0	0	1	0	0	0	0	0	5	0	0	0	0	2	1	1	0	0	0	0	5	0	0	1	0	0	1	2	1	1	2	3	7	0	1	6	1	0	0	3
OTU_1445	0	0	0	0	0	0	0	0	0	0	0	0	0	3	0	0	1	0	0	0	0	0	0	0	2	6	0	0	0	0	2	0	2	0	1	0	1	0	2	3	0	1	0	2	0
OTU_1446	0	0	0	0	0	0	0	0	0	0	0	0	0	13	0	0	0	0	0	0	0	0	0	0	0	0	0	0	0	0	0	0	0	0	0	0	0	0	0	0	0	0	0	0	0
OTU_1447	0	0	0	0	0	0	0	0	0	0	0	0	0	3	0	0	14	0	0	0	0	0	0	0	0	0	2	0	0	0	6	12	0	0	5	0	0	0	3	0	0	0	0	0	0
OTU_1448	0	0	0	0	0	1	0	2	0	0	0	0	0	2	0	1	0	0	0	0	0	0	6	0	0	0	0	0	0	0	0	1	0	0	0	0	0	10	0	0	0	0	0	2	0
OTU_1449	0	0	0	0	0	0	0	0	0	0	0	0	0	0	0	3	0	2	0	0	0	0	0	0	0	0	0	0	1	1	0	2	0	0	0	0	0	0	0	0	0	0	0	0	0
OTU_145	25	46	28	21	359	9	21	42	4	52	37	20	22	0	32	0	7	10	20	20	50	17	64	40	3	8	0	1	3	6	1	11	5	28	1	3	2	32	18	0	31	20	0	5	0
OTU_1450	0	2	2	1	0	9	0	5	0	1	0	0	3	2	2	0	0	0	0	0	0	1	1	0	1	0	0	0	2	5	1	2	1	0	0	0	0	0	2	1	0	0	2	0	0
OTU_1451	0	0	0	0	0	0	0	0	0	0	0	0	0	25	0	0	0	0	0	0	0	0	0	0	0	0	0	0	0	0	0	0	0	0	0	0	0	0	0	0	0	0	0	0	0
OTU_1452	0	2	5	2	0	0	6	0	2	0	1	0	13	0	0	8	0	1	0	0	0	0	1	0	1	0	0	13	8	15	3	2	3	1	0	2	1	0	0	0	1	0	0	0	0
OTU_1453	0	1	0	0	0	2	1	1	0	0	0	1	1	0	0	4	1	2	0	0	0	7	0	0	0	0	0	0	2	1	0	0	0	1	0	0	0	4	1	0	0	0	0	0	0
OTU_1454	0	0	0	0	0	0	0	2	0	0	2	0	1	0	1	7	0	0	0	0	2	0	0	0	0	0	0	1	1	3	0	0	2	0	0	0	0	0	0	0	0	0	0	0	0
OTU_1455	0	0	0	0	0	0	2	0	0	1	0	0	1	0	0	6	0	2	0	0	0	0	0	0	0	0	0	0	0	1	0	2	2	2	0	0	1	3	1	0	0	0	0	0	0
OTU_1456	0	0	0	0	0	0	0	0	0	0	0	0	0	42	0	0	0	0	0	0	0	0	0	0	0	0	0	0	0	0	0	0	0	0	0	0	0	0	0	0	0	0	0	0	0
OTU_1457	0	0	0	14	0	0	2	0	0	0	0	0	1	0	8	0	1	1	0	0	0	3	0	0	0	0	1	0	0	0	0	1	12	2	0	3	3	1	0	0	3	2	2	0	0
OTU_1458	0	0	0	0	0	0	0	0	0	0	0	0	0	56	0	0	0	0	0	0	0	0	0	0	0	0	0	0	0	0	0	0	0	0	0	0	0	0	0	1	0	0	0	0	0
OTU_1459	1	0	0	1	0	0	0	0	0	0	0	0	3	0	0	6	0	2	0	0	0	0	2	0	2	0	0	7	5	1	2	2	0	4	0	4	2	2	0	0	0	0	0	0	0
OTU_146	15	68	9	28	9	94	55	160	11	122	18	21	16	0	63	3	0	42	32	5	12	17	22	97	1	0	0	0	0	1	2	2	2	1	0	0	0	1	0	0	0	2	0	2	0
OTU_1460	0	0	0	0	0	0	0	1	0	0	0	0	8	0	0	0	11	0	0	0	0	0	6	0	22	0	1	0	20	21	2	27	0	0	5	0	8	1	12	0	1	1	3	1	5
OTU_1461	0	0	0	1	0	1	0	1	0	1	0	0	0	0	0	0	3	0	0	0	0	0	0	0	23	0	0	0	0	0	1	1	0	0	0	0	0	0	0	0	2	0	0	1	0
OTU_1462	0	0	0	0	0	0	0	0	0	0	0	0	0	0	0	0	9	0	0	0	0	0	0	0	0	1	1	1	3	0	1	0	3	0	0	1	0	11	2	0	1	1	4	0	0
OTU_1463	1	2	0	0	13	1	1	1	0	2	0	6	0	0	0	0	0	0	0	0	0	2	3	0	0	0	0	0	0	0	0	1	0	0	0	2	1	1	0	0	0	0	0	0	0
OTU_1464	0	0	0	0	0	0	0	0	0	0	0	0	0	0	0	0	3	0	0	0	0	0	0	0	0	3	0	1	0	0	0	0	0	0	0	0	0	10	0	0	0	0	0	0	0
OTU_1465	0	0	0	0	0	1	0	0	0	0	0	24	0	0	0	0	0	0	0	0	7	1	0	0	0	0	0	0	0	0	0	0	0	0	0	0	0	0	0	0	0	0	0	0	0
OTU_1466	1	0	0	0	0	0	0	0	0	0	0	0	0	0	0	3	0	0	0	0	0	0	2	0	0	0	0	0	0	2	0	0	0	0	0	0	0	0	0	0	0	0	0	0	0
OTU_1467	0	3	1	0	1	26	0	0	0	7	4	19	9	8	2	0	2	0	4	0	3	4	8	3	0	0	0	0	0	0	0	0	0	0	0	0	0	0	0	3	0	0	0	0	0
OTU_1468	0	0	0	0	0	0	0	0	0	0	0	0	0	13	0	0	0	0	0	0	0	0	0	0	0	0	0	0	0	0	0	0	0	0	0	0	0	0	0	0	0	0	0	0	0
OTU_1469	0	0	0	0	0	2	0	0	0	2	0	1	0	0	2	0	0	6	3	1	2	0	0	3	1	0	0	0	0	1	0	0	0	0	0	0	0	0	0	0	0	1	4	0	1
OTU_147	3	132	48	132	14	10	384	3	1	5	5	9	3	3	28	15	0	245	1	0	6	1	7	7	0	0	0	0	0	0	0	6	0	0	0	0	0	0	1	20	11	0	4	0	1
OTU_1470	1	0	7	1	1	1	3	0	3	0	0	8	0	0	1	0	6	0	2	0	0	1	0	0	0	0	0	1	3	0	0	0	1	1	0	0	0	16	0	0	0	0	0	0	0
OTU_1471	0	4	0	8	1	12	6	6	3	8	6	1	8	10	4	0	0	1	0	0	0	4	0	0	0	0	0	0	0	0	0	0	0	0	0	0	1	0	0	25	0	0	0	0	0
OTU_1472	0	0	0	0	0	0	0	0	0	0	0	3	2	0	1	0	0	1	2	0	0	2	2	2	3	2	0	1	0	0	1	0	0	0	0	0	5	0	5	0	2	0	0	12	3
OTU_1473	1	0	0	0	0	0	2	0	0	1	0	3	0	1	2	0	0	1	1	0	3	2	0	5	0	0	0	0	0	0	0	0	0	0	0	0	0	0	0	0	0	0	0	0	0
OTU_1474	0	2	1	12	1	2	3	0	1	0	1	2	1	0	3	8	0	4	0	0	0	0	0	1	0	0	0	1	2	3	0	0	0	0	0	1	0	1	0	0	1	0	0	0	0
OTU_1475	0	0	0	0	0	0	0	2	0	0	2	1	0	0	0	0	0	0	0	0	0	3	0	0	0	2	0	0	4	0	0	5	5	0	0	0	2	6	2	0	12	1	5	2	0
OTU_1476	1	0	0	0	0	0	0	7	0	2	0	2	1	0	0	0	0	0	9	4	5	1	0	6	0	0	0	0	0	0	0	0	0	0	0	0	0	0	0	0	0	0	0	0	0
OTU_1477	0	1	0	0	0	1	5	0	0	0	0	0	0	0	0	3	5	1	0	0	0	0	0	0	1	0	0	0	2	3	1	0	0	1	0	0	2	3	0	0	2	0	0	0	0
OTU_1478	0	1	0	1	0	1	0	7	3	0	1	1	0	2	1	0	0	0	6	5	0	0	0	0	1	0	0	0	0	1	3	0	0	0	2	0	0	0	0	0	0	0	0	0	0
OTU_1479	0	4	0	2	2	2	1	5	0	7	0	1	1	0	0	0	0	3	0	0	3	0	1	0	0	0	0	0	2	0	0	0	0	0	0	0	0	2	0	0	0	0	0	0	0
OTU_148	0	0	0	0	1	24	3	8	0	2	0	1	6	0	1	0	3	2	0	1	0	0	0	0	1	434	1	1	2	1	2	5	92	6	3	0	0	489	2	0	104	3	95	8	1
OTU_1480	0	0	1	0	1	0	0	2	0	0	2	6	1	1	1	0	0	0	0	0	2	6	0	0	0	0	0	0	0	0	0	0	0	0	0	0	0	0	0	0	0	0	0	0	0
OTU_1481	2	0	0	0	0	0	0	0	0	0	0	1	0	0	4	2	0	5	1	2	0	2	0	1	0	0	0	0	0	0	1	0	0	0	0	1	0	2	0	0	0	0	0	0	0
OTU_1482	0	0	0	0	2	4	1	0	0	0	6	1	0	2	1	0	0	1	0	0	0	1	0	1	0	0	0	0	0	0	0	0	0	0	0	0	0	0	0	0	0	0	0	0	0
OTU_1483	1	0	8	1	20	1	0	4	1	8	1	3	2	0	1	0	0	0	3	0	0	0	0	1	9	0	0	0	0	0	0	0	0	1	3	0	0	2	0	0	0	0	2	1	23
OTU_1484	0	2	3	4	0	0	4	1	0	7	0	0	7	0	0	0	0	7	0	0	7	0	7	0	0	0	0	0	0	0	0	0	0	0	0	0	0	0	0	0	0	0	0	0	0
OTU_1485	0	1	0	0	0	0	0	0	0	0	0	0	0	0	0	0	1	1	0	0	1	0	0	0	3	6	1	0	0	0	0	0	2	0	0	1	1	1	2	0	0	2	0	1	21
OTU_1486	0	0	2	0	8	2	0	1	0	2	0	4	1	0	0	0	4	0	0	0	3	1	0	0	1	0	0	0	0	0	0	0	0	0	0	0	0	0	12	0	3	0	0	0	0
OTU_1487	2	0	0	0	0	1	1	5	0	1	0	1	0	2	0	0	0	1	2	2	0	0	2	0	0	0	0	1	0	0	0	3	0	0	0	0	0	0	0	1	0	0	0	0	0
OTU_1488	0	1	13	0	0	0	2	2	2	0	0	1	5	0	1	2	0	7	2	3	2	1	0	0	0	0	0	0	0	0	0	0	0	0	0	0	0	0	0	0	0	0	0	0	0
OTU_1489	0	0	0	0	0	1	0	0	1	5	0	6	0	0	0	0	0	0	0	7	2	0	0	0	0	0	0	0	0	0	0	0	0	0	0	0	0	0	0	0	0	0	0	0	0
OTU_149	0	0	0	0	0	0	0	0	0	0	0	0	0	1268	0	0	0	0	0	0	0	0	0	0	0	0	0	0	0	0	0	0	0	1	0	0	0	0	0	4	0	0	0	0	0
OTU_1490	0	1	0	0	1	2	6	1	0	2	1	0	3	0	0	9	0	2	0	0	0	0	0	0	0	0	0	4	6	1	0	4	0	1	0	2	1	0	0	0	0	0	0	0	0
OTU_1491	0	1	4	0	4	0	0	0	2	0	2	1	0	0	0	2	0	0	1	0	0	2	0	0	6	0	0	0	0	5	0	3	0	0	0	0	0	0	1	0	0	0	0	0	0
OTU_1492	0	1	0	0	0	0	0	2	0	0	1	1	0	0	0	0	0	0	3	0	4	0	4	6	0	0	0	0	1	0	0	0	0	2	0	1	0	0	0	0	1	3	0	1	0
OTU_1493	0	2	1	0	3	1	2	13	0	3	0	0	4	0	3	0	0	2	1	0	2	0	1	0	0	0	0	0	0	1	0	0	0	0	0	0	0	0	0	0	0	0	0	0	0
OTU_1494	0	0	0	0	0	0	0	0	0	0	0	1	0	0	4	0	0	3	1	1	1	6	4	21	0	0	0	0	0	0	0	0	0	0	0	0	0	0	0	0	0	0	0	0	0
OTU_1495	0	3	1	0	2	3	4	2	0	4	0	1	3	0	0	0	0	1	1	0	1	0	0	0	0	2	0	0	0	0	0	0	0	0	1	0	0	0	0	0	0	0	0	0	0
OTU_1496	0	14	6	37	8	3	12	3	5	5	8	0	15	3	10	0	0	1	0	0	0	0	0	0	0	0	0	0	0	0	0	0	0	2	0	0	0	0	0	0	0	0	0	0	0
OTU_1497	1	0	0	0	0	0	0	0	0	0	4	0	0	1	0	1	2	0	3	0	0	0	4	0	0	1	1	0	2	1	3	0	0	0	1	0	3	1	4	0	3	5	0	3	3
OTU_1498	3	6	5	0	7	0	10	6	1	0	0	2	12	7	1	1	0	9	1	0	1	0	4	0	0	0	0	0	0	0	0	0	0	0	0	0	0	0	0	0	0	0	0	0	0
OTU_1499	2	0	0	0	0	0	0	0	0	0	0	0	0	0	1	0	0	3	0	1	0	2	0	2	0	0	0	0	0	0	0	0	0	0	0	0	0	0	0	0	0	0	0	0	0
OTU_15	4	222	115	1151	98	196	185	170	2049	155	216	11	189	60	187	5	66	8	13	118	12	6	9	35	64	1576	33	87	101	115	91	181	3802	145	75	76	153	356	170	80	274	94	46	77	58
OTU_150	26	190	42	265	75	395	68	483	132	566	52	42	56	121	120	5	25	56	40	46	49	31	28	294	35	715	18	15	20	16	124	258	223	45	42	32	26	153	255	605	71	42	182	65	49
OTU_1500	0	1	7	6	0	0	10	2	0	2	0	0	7	1	5	6	0	2	2	0	0	3	16	4	0	0	0	3	1	1	0	2	0	2	0	0	6	2	0	0	0	0	15	0	0
OTU_1501	0	0	0	0	8	0	0	6	1	9	0	0	0	0	0	0	0	0	5	0	4	0	1	0	0	0	0	0	0	0	0	2	0	1	0	0	0	0	0	0	0	0	0	0	0
OTU_1502	0	11	2	0	1	1	12	2	1	0	1	0	1	0	0	8	0	1	0	0	0	0	0	2	1	0	0	9	6	10	3	2	2	0	0	1	4	2	0	0	0	0	0	0	0
OTU_1503	0	0	0	0	0	0	0	36	0	16	1	0	0	0	0	0	0	0	6	0	7	0	0	0	0	0	0	0	0	0	0	0	0	0	0	0	0	2	0	0	0	0	0	0	0
OTU_1504	0	0	0	0	0	0	0	1	0	3	0	0	0	0	1	0	0	0	1	0	0	0	8	0	0	0	0	0	0	0	0	0	0	0	0	0	0	0	0	0	0	0	0	0	0
OTU_1505	0	1	1	10	5	3	0	10	4	1	1	0	0	5	9	7	4	0	1	0	0	0	0	3	0	0	0	3	0	2	0	12	3	2	1	1	4	0	0	14	0	3	0	0	2
OTU_1506	0	0	0	0	0	0	2	0	0	0	0	0	0	0	0	7	0	2	0	0	0	0	0	0	1	0	0	0	2	7	0	0	1	1	0	0	0	0	0	0	0	0	0	0	0
OTU_1507	0	1	0	0	0	0	1	1	0	2	0	0	3	9	0	0	0	0	2	0	2	1	2	0	0	3	1	0	1	2	1	2	9	0	0	7	4	11	1	0	2	0	0	6	1
OTU_1508	0	0	0	0	0	0	1	0	0	0	0	0	0	0	0	1	0	0	0	1	0	0	0	0	3	0	0	3	0	1	1	1	0	0	0	0	0	3	0	0	0	0	0	0	0
OTU_1509	0	0	0	0	0	1	0	3	0	0	0	0	1	0	0	0	9	0	1	2	0	0	0	2	0	5	0	0	0	0	0	0	2	7	0	0	0	5	1	0	1	6	6	0	0
OTU_151	0	0	0	0	0	0	1	0	0	0	0	0	0	1080	0	0	0	0	0	0	0	0	0	0	0	0	0	0	0	0	0	0	0	0	0	0	0	0	0	1	0	0	0	0	0
OTU_1510	0	0	0	0	0	0	0	22	0	6	0	0	0	0	0	0	0	0	16	0	6	0	1	0	0	0	0	0	0	0	0	0	0	0	0	0	0	0	0	0	0	0	0	0	0
OTU_1511	0	0	0	0	0	2	3	0	0	8	0	0	1	0	0	0	0	0	0	0	4	1	1	0	0	0	0	0	0	0	0	0	3	0	0	0	0	0	0	0	0	0	0	1	0
OTU_1512	0	0	0	0	0	0	2	11	0	3	0	0	0	0	0	3	0	0	1	0	2	0	0	0	0	0	0	0	0	0	0	0	0	0	0	0	0	0	0	0	0	0	0	0	0
OTU_1513	0	1	0	0	0	0	3	2	16	0	1	0	1	0	0	0	0	0	0	14	0	0	0	0	0	0	0	3	6	1	1	0	1	2	0	0	0	0	0	0	0	0	0	0	0
OTU_1514	0	3	0	1	7	0	0	0	0	0	4	0	0	0	1	0	0	0	0	1	0	0	1	0	0	0	0	0	0	0	0	0	0	0	0	0	0	0	0	0	0	0	0	0	0
OTU_1515	0	0	0	0	0	5	0	0	1	0	1	0	0	18	0	0	0	0	0	2	0	0	0	0	0	0	0	0	2	0	0	0	6	1	0	0	1	1	0	10	7	2	0	4	0
OTU_1516	1	2	0	0	1	1	2	6	0	1	1	1	2	0	2	0	0	0	0	0	2	7	1	7	0	1	0	0	0	0	0	0	0	0	0	0	0	0	0	0	0	0	0	2	0
OTU_1517	0	0	0	0	0	0	0	0	0	3	0	0	0	0	0	0	0	0	0	0	1	0	0	0	0	0	0	0	2	0	0	3	0	12	0	1	0	0	0	0	0	0	0	0	0
OTU_1518	0	0	0	2	0	0	0	0	2	0	0	0	0	0	0	0	0	0	0	1	0	0	0	0	2	0	0	3	0	0	5	0	0	0	7	0	0	0	3	0	0	0	5	0	0
OTU_1519	0	4	2	0	2	7	4	0	3	6	2	3	1	10	0	0	0	0	1	0	1	1	3	1	1	0	0	0	0	3	0	0	0	0	0	0	0	0	0	3	0	0	0	0	0
OTU_152	5	24	23	177	5	20	27	65	27	27	41	4	26	7	18	0	0	0	16	7	8	27	8	1	0	9	2	10	14	15	17	25	439	48	0	23	28	25	19	21	20	6	6	8	0
OTU_1520	0	0	3	0	0	2	0	0	0	10	0	1	1	19	0	0	3	0	0	0	3	0	0	0	8	0	0	7	4	12	0	7	0	0	0	0	0	0	2	12	0	0	0	1	1
OTU_1521	0	2	0	0	0	0	0	3	0	5	0	0	0	0	0	0	0	0	2	0	0	0	0	0	0	0	0	0	0	0	0	0	0	0	0	0	0	1	2	0	0	0	0	0	0
OTU_1522	0	3	0	0	0	0	1	0	0	0	0	0	0	0	0	1	0	3	0	0	5	0	0	0	0	0	0	0	0	0	2	0	0	0	0	0	0	0	0	0	0	0	0	0	0
OTU_1523	0	0	0	1	2	0	1	2	0	0	0	0	0	0	0	1	0	0	7	0	2	0	0	0	0	0	0	0	1	0	1	0	2	13	0	0	0	0	0	0	0	0	0	0	0
OTU_1524	0	0	0	0	0	0	0	0	0	0	0	1	1	5	6	0	0	4	0	2	2	1	3	3	0	0	0	0	0	0	0	0	0	0	0	0	0	0	0	0	0	0	0	0	0
OTU_1525	0	0	0	0	0	0	0	0	0	0	0	0	3	0	0	4	2	0	0	0	0	1	14	0	0	0	0	1	0	1	0	0	0	0	0	0	0	0	0	0	0	0	0	0	0
OTU_1526	0	0	3	1	0	0	4	1	4	1	0	0	5	0	1	5	1	0	0	6	1	0	2	0	0	0	1	1	4	0	5	0	0	0	1	0	0	0	0	0	0	0	0	0	0
OTU_1527	0	2	0	0	0	1	1	0	0	3	0	0	2	0	0	0	0	1	0	1	3	7	2	3	0	2	0	0	0	0	0	0	0	0	0	0	0	0	0	0	0	0	0	0	0
OTU_1528	0	0	0	0	0	2	0	1	3	1	0	0	1	0	0	0	0	0	2	0	13	14	1	1	0	0	0	0	0	0	0	0	0	0	0	0	0	2	0	0	0	0	0	0	0
OTU_1529	2	0	0	0	2	0	0	6	0	28	0	0	0	0	0	1	0	0	2	0	7	0	0	0	0	0	0	0	0	0	0	0	0	0	0	0	0	0	0	0	0	0	0	0	0
OTU_153	2	6	3	17	0	0	0	2	0	0	17	0	18	0	186	2	35	0	8	0	0	6	12	82	0	7	0	20	1	1	1	42	142	34	2	14	4	12	25	0	56	30	368	57	2
OTU_1530	0	1	0	0	0	0	3	0	0	0	0	0	0	0	1	0	0	0	0	0	6	0	0	0	0	0	0	0	2	0	0	0	2	0	0	0	0	1	0	0	0	0	0	0	0
OTU_1531	0	1	0	0	22	0	0	3	0	4	0	0	1	0	1	0	0	0	0	0	6	0	0	0	0	0	0	0	0	0	0	0	0	0	0	0	0	0	0	0	0	0	0	0	0
OTU_1532	0	0	0	0	0	0	0	0	0	0	0	0	18	0	0	0	0	0	0	0	0	0	6	0	0	0	0	0	0	0	0	0	0	0	0	5	0	0	0	0	0	0	0	2	0
OTU_1533	0	0	0	0	0	0	0	2	0	22	0	0	0	0	0	0	0	0	0	0	11	0	0	0	0	0	0	0	0	0	0	0	0	0	0	0	0	0	0	0	0	0	0	0	0
OTU_1534	0	0	0	2	0	2	1	1	0	1	0	0	0	2	2	0	0	0	1	0	0	2	1	1	0	0	0	1	0	0	0	1	15	0	0	0	0	0	0	0	0	0	0	0	0
OTU_1535	0	0	1	0	3	0	1	1	1	0	0	3	3	0	1	0	0	0	0	0	8	0	1	0	0	0	0	0	0	0	0	0	0	0	0	0	0	0	0	0	0	0	0	0	0
OTU_1536	0	0	2	0	0	0	0	2	1	0	0	0	7	0	0	2	0	0	0	0	0	0	4	0	0	0	0	1	7	1	0	0	1	2	0	0	2	1	0	0	0	0	0	0	0
OTU_1537	0	5	1	2	0	2	8	0	1	0	7	0	4	2	4	8	1	0	0	0	0	3	1	0	0	0	0	10	2	2	3	1	3	1	0	0	0	2	1	0	0	0	1	0	0
OTU_1538	0	0	0	3	1	2	1	0	9	0	0	0	1	1	3	0	0	0	2	0	0	0	3	0	0	2	0	0	1	0	0	0	0	0	0	0	0	0	0	4	2	0	0	0	3
OTU_1539	0	2	5	0	0	0	7	0	0	1	0	0	2	0	2	2	0	0	0	0	0	0	1	0	0	0	0	5	1	7	0	0	1	2	0	0	0	1	0	0	0	0	0	0	0
OTU_154	7	16	14	13	9	163	5	88	5	219	10	14	13	8	24	0	0	11	12	10	19	12	27	302	0	0	0	0	0	1	0	0	1	0	0	5	0	2	0	5	0	0	3	2	0
OTU_1540	0	3	0	0	2	2	0	0	0	0	2	0	2	1	0	2	0	0	1	0	0	0	3	0	0	0	0	0	0	0	1	0	0	0	0	0	0	0	0	0	0	0	0	0	0
OTU_1541	0	0	0	0	0	0	0	0	0	67	0	0	0	2	0	0	3	0	0	0	9	0	2	0	3	2	0	0	0	0	0	0	0	0	0	0	2	0	2	0	0	2	0	0	4
OTU_1542	0	0	0	0	1	0	0	0	0	2	0	0	0	0	0	0	0	0	0	0	0	10	0	0	0	0	0	0	0	0	0	0	0	0	0	0	0	0	1	0	0	2	0	0	0
OTU_1543	0	0	0	0	0	0	0	0	0	0	0	0	5	0	0	0	0	0	0	0	0	0	8	0	1	0	0	0	0	3	0	0	6	0	0	2	0	0	0	0	1	0	10	8	0
OTU_1544	0	1	0	0	0	0	0	0	0	0	0	0	0	0	48	0	0	0	0	0	0	0	0	21	0	0	1	0	0	0	0	0	0	0	0	0	0	0	1	0	0	0	3	0	0
OTU_1545	0	3	0	15	5	1	3	1	1	1	0	0	6	2	0	0	0	0	0	0	0	0	8	0	0	0	0	0	0	0	0	3	5	0	0	0	0	1	0	0	0	0	3	1	0
OTU_1546	0	0	0	0	0	0	0	0	0	3	0	0	0	0	0	0	0	0	0	0	0	0	1	0	0	0	0	0	2	0	0	0	0	0	0	0	0	0	0	0	0	0	0	0	0
OTU_1547	0	0	0	0	0	0	3	0	0	0	0	0	9	12	0	0	0	5	0	0	0	0	1	0	0	0	0	0	0	0	0	0	0	0	0	0	1	0	0	2	0	0	0	0	0
OTU_1548	0	0	0	0	0	0	7	0	0	0	0	0	1	0	0	2	0	0	0	0	0	0	2	1	0	0	0	0	1	2	0	0	0	0	0	0	0	0	0	0	0	0	0	0	0
OTU_1549	0	1	1	0	1	1	5	0	2	1	1	0	15	0	0	10	0	2	3	0	1	0	1	3	3	0	0	9	9	9	0	4	2	5	0	1	3	0	0	0	0	0	2	0	0
OTU_155	0	2	4	16	1	3	4	3	3	2	3	0	1	1	3	0	1	2	0	1	0	0	0	0	2	118	4	1	2	1	1	4	293	106	1	8	169	227	0	1	220	71	2	11	91
OTU_1550	1	0	0	0	0	1	3	0	1	0	3	0	0	0	0	0	0	0	0	0	0	0	1	0	0	0	0	3	0	3	0	0	2	2	0	0	0	2	0	0	0	0	0	0	0
OTU_1551	0	1	1	1	0	0	0	2	4	0	1	0	0	4	0	0	2	1	2	1	3	0	1	0	3	1	1	0	41	6	7	5	5	10	6	5	9	2	2	3	5	12	0	6	1
OTU_1553	0	0	0	0	0	0	0	0	0	0	0	0	0	0	0	0	0	0	0	0	0	0	0	0	0	0	0	0	1	0	0	18	0	0	0	0	1	0	0	0	0	0	0	0	0
OTU_1554	0	1	1	0	1	0	0	0	0	2	0	0	4	0	0	4	0	0	0	0	0	0	2	0	0	0	0	5	0	5	1	2	0	1	0	0	0	0	0	0	0	0	1	0	0
OTU_1555	0	0	0	0	0	0	0	0	0	0	0	0	0	0	0	0	0	0	0	0	0	0	0	0	0	0	0	0	0	0	19	0	0	1	0	0	0	0	0	0	0	0	0	0	0
OTU_1556	0	0	0	0	0	0	0	0	0	1	0	0	0	0	0	0	0	0	0	0	2	0	0	0	0	0	0	0	0	0	1	13	0	0	0	0	0	3	0	0	0	0	0	0	0
OTU_1557	0	0	0	0	0	0	0	1	0	0	0	0	0	0	0	0	0	0	0	0	0	0	0	0	0	0	0	8	2	6	9	0	0	1	0	3	2	0	0	0	0	0	0	0	0
OTU_1558	0	0	0	0	1	0	4	0	0	0	0	0	0	0	0	0	0	0	1	0	0	0	1	1	0	0	0	0	0	3	1	1	1	0	0	0	0	5	0	0	0	0	0	0	0
OTU_156	4	11	3	3	17	31	14	0	2	25	80	24	4	615	2	0	0	14	1	2	15	57	1	2	0	0	0	0	0	2	0	0	0	0	0	1	1	0	0	272	0	1	0	1	1
OTU_1560	0	1	2	0	0	0	0	0	1	0	0	0	0	0	1	1	0	0	0	0	0	0	0	0	0	0	0	0	0	1	0	0	49	0	0	0	0	1	0	0	1	0	0	0	0
OTU_1561	0	0	0	0	0	0	0	0	0	0	0	0	0	0	0	1	0	0	0	0	0	0	1	0	0	0	0	0	0	2	1	0	0	19	0	0	1	1	0	0	0	0	0	0	0
OTU_1562	0	0	5	2	1	0	0	0	0	0	0	0	0	0	1	0	0	0	0	0	0	0	0	0	0	0	0	1	0	0	1	0	2	1	0	0	0	8	0	0	0	0	0	0	0
OTU_1563	0	0	0	0	0	0	0	1	0	1	0	0	0	0	0	1	0	0	0	0	0	0	0	0	0	0	0	0	1	2	0	0	2	0	0	0	0	4	0	0	0	0	0	0	0
OTU_1564	0	0	0	0	0	0	0	0	0	0	0	0	0	0	0	1	0	0	0	0	0	0	1	0	0	0	0	1	2	6	0	1	2	0	0	0	3	0	0	0	0	0	0	0	0
OTU_1565	50	80	49	236	16	21	28	25	60	13	78	59	34	30	52	6	38	69	63	45	61	116	98	97	63	98	62	189	207	218	178	280	15976	372	13	171	301	331	68	43	237	80	5	51	250
OTU_1566	0	0	0	0	0	0	0	0	0	0	0	0	0	0	0	0	0	0	0	0	0	0	0	0	2	31	0	0	0	0	0	0	0	0	0	0	0	0	0	0	1	0	0	0	0
OTU_1567	0	0	0	0	0	0	0	0	0	0	0	0	0	0	0	0	0	0	0	0	0	0	0	0	0	0	0	0	0	0	0	6	0	0	0	0	0	0	0	43	0	0	1	0	0
OTU_1568	0	0	0	0	2	0	0	4	0	8	0	0	1	0	0	0	0	0	0	0	3	0	0	0	1	0	0	0	0	0	0	0	0	0	1	0	0	0	0	0	1	0	0	12	0
OTU_1569	0	0	0	0	0	0	0	0	0	0	0	0	0	0	0	0	0	0	0	0	0	0	0	0	1	25	0	0	0	0	0	0	0	0	0	0	0	3	2	0	2	1	1	1	1
OTU_157	1	46	10	9	10	13	67	28	8	26	9	12	35	0	20	46	1	17	5	6	15	30	17	113	3	3	0	41	22	20	6	9	19	6	0	4	26	32	0	0	13	2	0	0	0
OTU_1570	0	0	0	1	0	13	1	0	0	0	0	11	0	4	0	0	0	1	0	2	0	0	1	0	0	0	0	4	3	2	2	0	1	0	1	3	0	1	0	0	0	0	2	0	0
OTU_1571	0	0	0	0	0	0	0	0	0	0	0	0	0	0	0	0	1	0	0	0	0	0	2	0	0	2	1	0	0	0	0	0	0	0	3	0	0	0	2	0	1	0	0	0	15
OTU_1572	1	0	0	0	0	0	0	1	0	0	0	0	0	0	0	0	0	0	3	0	9	0	0	2	0	0	0	0	0	0	0	0	3	0	0	0	1	5	0	0	0	0	0	0	0
OTU_1573	0	1	3	0	0	0	4	1	0	0	4	0	2	0	4	7	0	1	0	0	0	0	1	0	0	0	0	4	7	10	1	1	3	3	0	4	4	1	0	0	0	0	0	0	0
OTU_1574	0	4	0	1	0	0	0	0	0	0	0	0	3	0	0	0	0	1	0	0	0	0	0	0	0	0	0	0	2	3	3	0	1	0	0	1	1	0	0	0	0	0	0	0	0
OTU_1575	0	0	0	0	1	0	0	0	0	0	0	0	0	2	0	0	0	0	0	0	0	0	0	0	0	0	0	0	0	0	12	0	1	1	2	0	0	0	0	0	0	0	0	0	0
OTU_1576	0	0	0	0	0	0	0	0	0	0	0	0	0	0	0	0	0	0	0	0	0	0	0	0	0	1	8	0	0	0	0	0	0	0	0	0	0	0	3	0	0	0	0	0	1
OTU_1577	0	0	0	0	0	0	0	0	0	0	0	0	0	0	0	0	0	0	0	0	0	0	0	0	0	2	0	0	0	0	0	0	1	0	0	0	1	12	0	0	0	0	0	0	0
OTU_1578	0	0	0	0	1	0	3	0	0	2	0	0	0	0	0	0	0	0	0	0	0	0	0	0	0	0	0	2	1	0	0	0	12	3	0	0	0	1	0	0	1	0	0	0	0
OTU_1579	0	0	0	0	0	0	0	0	0	0	0	0	1	0	0	2	0	0	0	0	0	0	0	0	0	0	0	2	1	0	0	0	3	0	0	1	0	3	0	0	0	0	0	0	0
OTU_158	0	0	0	0	0	0	0	1	0	0	0	0	0	883	0	0	0	0	0	0	0	0	0	0	0	0	0	0	0	0	0	0	0	0	0	0	0	0	0	4	0	0	0	0	0
OTU_1580	0	0	0	0	0	0	0	0	0	0	0	0	0	0	2	0	0	0	5	0	0	0	0	0	0	0	0	0	0	0	0	0	4	2	0	0	1	0	0	0	3	0	0	3	1
OTU_1581	0	0	0	0	0	0	0	0	0	0	0	0	0	0	0	0	3	0	0	0	0	0	0	0	6	0	2	0	7	5	12	41	0	0	4	0	0	0	16	0	0	0	0	0	0
OTU_1582	0	1	0	0	0	5	0	0	0	2	0	3	0	0	0	0	0	0	0	0	0	0	0	0	0	1	0	0	0	0	0	0	0	0	1	0	0	0	12	0	0	0	0	0	0
OTU_1583	0	0	0	0	0	0	0	0	0	0	0	0	0	0	0	0	0	0	0	0	0	0	0	0	2	58	2	0	0	0	0	0	0	0	0	0	0	1	2	0	4	0	0	1	1
OTU_1584	0	0	0	0	0	0	0	0	0	0	0	0	1	0	0	0	0	0	0	0	0	0	0	0	1	0	0	0	0	0	0	1	0	0	1	0	0	0	4	0	1	0	0	1	3
OTU_1585	0	0	0	0	0	0	0	0	0	0	0	0	0	0	0	0	0	0	0	0	0	0	0	0	0	0	0	0	0	0	0	0	8	1	0	25	1	1	0	0	12	0	0	27	3
OTU_1586	0	1	0	5	0	1	0	6	0	5	1	0	0	0	1	0	0	0	0	0	0	0	0	0	0	0	0	0	0	0	0	0	0	0	0	0	0	0	0	0	0	0	0	0	0
OTU_1587	0	0	0	0	0	0	0	0	0	0	0	0	0	0	0	0	0	0	0	0	0	0	0	0	0	2	0	0	0	1	0	0	5	4	1	13	15	9	0	0	5	5	0	17	5
OTU_1588	0	0	0	0	0	0	0	0	0	0	0	0	1	2	0	0	0	0	0	0	0	0	0	0	0	0	0	4	0	1	0	0	0	0	0	2	0	0	0	0	0	5	0	0	0
OTU_1589	0	2	2	0	0	0	0	0	0	1	1	0	1	6	0	0	2	0	0	0	0	0	1	0	3	0	0	0	0	0	0	1	0	0	0	0	0	0	0	0	0	2	0	0	0
OTU_159	0	48	41	177	26	52	53	38	50	31	49	6	32	42	51	1	3	4	11	2	0	13	11	2	0	0	11	2	3	1	2	38	12	6	0	17	5	8	11	96	3	0	26	6	1
OTU_1590	0	2	1	0	0	0	0	1	0	0	1	0	0	0	0	0	0	0	0	0	0	0	0	0	0	0	0	2	0	0	0	0	0	0	0	0	0	0	0	0	0	0	0	0	0
OTU_1591	0	0	0	0	0	0	0	0	0	0	0	0	0	0	0	0	0	0	0	0	0	0	0	0	0	0	0	2	0	0	0	1	1	0	0	20	0	1	0	0	0	0	0	1	0
OTU_1592	0	2	1	0	2	1	0	0	0	6	0	0	0	0	1	0	0	0	0	0	0	0	0	0	0	0	0	0	0	0	0	0	0	0	0	0	0	0	0	0	0	0	0	0	0
OTU_1593	0	1	0	2	0	0	1	0	0	0	0	0	0	2	0	0	0	0	0	0	2	0	0	2	0	0	0	0	0	0	0	0	0	0	0	0	0	0	0	0	0	0	0	0	0
OTU_1594	0	4	0	0	0	0	0	0	0	0	0	0	0	0	0	3	0	0	0	0	0	0	0	0	0	0	0	1	0	0	1	0	0	0	0	0	0	0	0	0	0	0	0	0	0
OTU_1595	0	1	1	1	1	0	0	1	0	0	0	0	0	0	0	0	0	0	0	0	0	0	0	0	0	0	0	0	0	2	0	0	2	0	0	0	0	0	0	0	0	0	0	0	0
OTU_1596	0	2	0	1	1	0	0	0	0	1	0	0	1	0	1	1	0	0	0	0	0	0	0	0	1	0	0	0	0	3	0	1	0	0	0	0	0	0	0	0	0	0	0	0	0
OTU_1597	0	2	0	1	0	0	18	0	1	0	0	0	3	0	0	2	0	0	0	0	1	0	0	0	0	0	0	0	1	2	0	0	0	0	0	0	1	0	0	0	0	0	0	0	0
OTU_1598	1	2	2	0	5	0	0	2	0	0	0	5	0	0	0	0	0	0	0	0	0	0	0	0	0	0	0	0	0	0	0	0	0	0	0	0	0	2	0	0	0	0	0	0	0
OTU_1599	0	1	0	0	0	0	1	5	0	1	0	1	2	10	0	0	2	0	1	0	0	0	0	0	0	0	0	0	0	0	0	2	1	1	0	0	1	0	1	2	0	0	0	2	0
OTU_16	4	155	57	57	39	54	802	38	21	39	42	8	903	0	72	1466	3	62	3	0	1	4	48	3	53	0	0	927	928	900	94	117	173	174	3	88	153	186	0	0	1	1	39	3	2
OTU_160	0	0	0	0	0	2	0	0	0	32	98	0	4	520	0	0	0	0	0	2	15	80	2	1	0	0	0	0	0	0	0	9	0	0	0	0	1	0	5	215	0	0	0	0	0
OTU_1600	0	2	0	0	0	1	2	1	0	2	0	0	1	2	1	0	0	0	0	0	5	0	4	0	0	7	2	0	0	0	0	0	0	3	0	3	0	7	2	1	6	0	3	0	0
OTU_1601	0	6	6	0	1	2	0	0	5	0	0	5	0	0	0	0	0	2	0	3	0	0	0	0	0	0	0	0	2	2	0	0	0	0	0	0	7	3	0	0	0	0	0	0	8
OTU_1602	0	1	0	0	0	1	0	1	0	0	0	0	0	10	0	0	0	0	0	0	0	0	0	0	0	1	0	0	0	0	1	0	0	0	0	0	0	0	1	3	0	3	0	0	1
OTU_1603	0	2	0	0	0	0	0	0	0	0	0	0	0	47	0	0	0	0	0	0	0	0	0	0	0	2	0	0	0	0	0	0	0	0	0	0	3	8	0	6	0	0	7	1	0
OTU_1604	0	2	0	0	0	0	0	0	0	0	0	0	4	0	0	2	0	0	0	0	0	0	0	0	0	0	0	0	1	0	3	0	0	0	0	0	0	0	0	0	0	0	0	0	0
OTU_1605	0	0	2	0	0	0	2	0	0	0	0	0	1	1	0	1	0	2	0	0	0	0	0	0	0	0	0	0	0	0	0	0	0	0	0	0	0	0	0	4	0	0	0	0	0
OTU_1606	0	0	1	0	0	0	2	0	0	0	0	0	1	0	0	5	0	0	0	0	0	0	0	0	1	0	0	0	0	0	0	0	0	0	0	0	0	0	0	0	0	0	0	0	0
OTU_1607	0	0	8	0	1	0	0	0	0	0	3	0	0	3	1	2	0	0	0	0	1	0	0	1	0	3	0	1	1	0	2	2	26	6	0	2	1	9	0	1	3	0	0	1	0
OTU_1608	0	0	4	0	0	1	0	0	0	3	0	1	0	3	0	0	0	0	0	0	0	0	0	0	0	0	0	0	0	0	9	1	0	1	0	0	2	11	0	2	0	0	0	0	0
OTU_1609	0	0	0	14	0	0	0	0	0	0	0	0	1	0	0	0	1	0	0	0	0	0	1	0	0	1	0	0	0	0	0	0	0	0	0	3	0	16	0	1	0	0	3	0	0
OTU_161	2	14	10	1	1	28	2	41	10	20	19	19	24	123	6	6	11	3	8	13	17	7	12	42	24	36	5	23	13	29	19	26	64	47	20	34	97	60	13	55	53	34	31	50	69
OTU_1610	0	0	1	0	4	0	0	0	0	3	0	0	0	0	0	0	0	0	0	0	0	0	0	0	0	0	0	1	0	0	0	0	0	0	0	1	1	0	0	0	0	0	0	1	0
OTU_1611	0	0	0	1	0	0	10	0	0	0	1	0	0	0	2	0	0	0	0	0	0	0	0	0	0	0	0	0	0	0	0	0	0	0	0	0	0	0	0	0	0	0	0	0	0
OTU_1612	0	1	0	3	0	0	0	0	0	0	0	0	4	0	0	0	0	2	0	0	0	0	0	0	0	0	0	0	0	1	0	1	0	0	0	0	0	0	0	0	0	0	0	0	0
OTU_1613	0	0	3	0	1	0	2	1	0	0	0	0	6	0	1	0	0	0	0	0	0	0	0	0	1	0	0	0	2	4	0	1	1	2	0	0	0	0	0	0	0	0	1	0	0
OTU_1614	0	0	0	1	0	1	0	0	0	0	0	0	1	0	0	0	0	0	0	0	0	0	0	0	0	0	0	2	2	3	0	1	2	14	0	0	5	0	0	0	0	0	0	0	0
OTU_1615	0	0	0	1	0	0	2	2	0	0	0	0	2	0	1	3	0	0	0	0	0	0	0	0	0	0	0	9	2	1	2	0	0	1	0	0	0	1	0	0	0	0	0	0	0
OTU_1616	0	0	0	1	0	2	0	0	0	0	1	0	0	0	0	1	1	0	0	0	0	0	0	1	0	0	0	0	1	0	0	2	0	0	0	0	1	3	0	0	0	0	0	0	0
OTU_1617	0	0	0	1	3	0	0	0	1	0	0	0	1	0	1	6	0	0	0	0	0	0	0	0	0	0	0	1	2	4	1	1	0	0	0	0	1	2	0	0	0	0	0	0	0
OTU_1618	0	12	20	0	0	0	0	0	0	1	0	0	0	0	0	1	0	0	0	0	0	0	0	0	0	0	0	0	0	0	0	0	0	0	0	0	0	2	0	0	0	0	0	0	0
OTU_1619	1	0	3	0	2	1	2	2	0	3	0	0	0	0	1	0	0	0	0	0	1	0	0	0	0	0	0	0	0	0	0	0	0	0	0	0	0	0	0	0	0	0	0	0	0
OTU_162	2	53	27	758	24	20	19	25	20	17	42	0	50	0	34	0	0	1	0	0	0	0	1	2	0	0	0	0	0	0	0	0	1	0	0	0	0	0	0	2	0	0	0	0	0
OTU_1620	0	0	0	2	2	0	1	0	0	0	0	0	2	1	0	0	3	0	0	0	0	0	0	0	3	10	1	1	1	1	0	3	20	2	0	5	4	2	1	1	2	0	1	0	2
OTU_1621	0	0	0	1	0	4	0	0	0	7	0	0	0	0	1	0	0	0	0	0	0	0	0	0	0	0	0	0	0	0	0	0	0	0	0	0	0	0	0	0	0	0	0	0	0
OTU_1622	0	0	9	0	0	2	7	0	0	4	0	0	0	1	0	0	0	0	0	0	0	0	0	0	2	0	0	0	0	0	1	3	0	0	0	0	0	0	0	0	0	0	0	0	0
OTU_1623	0	0	0	3	21	1	1	4	0	4	0	0	1	0	0	0	0	0	0	0	0	0	0	0	0	0	0	0	0	0	0	0	0	0	0	0	0	0	0	0	0	0	0	0	0
OTU_1624	7	26	13	8	14	14	9	52	9	81	6	2	3	0	7	2	3	12	5	1	3	5	4	33	1	5	1	0	0	1	2	2	0	1	0	1	1	4	1	0	2	1	0	0	1
OTU_1625	0	1	0	9	0	0	0	0	0	0	0	0	3	0	0	0	0	0	0	0	0	0	0	1	0	0	1	0	0	0	0	0	0	1	0	0	0	0	0	0	0	0	0	0	0
OTU_1626	0	2	0	1	0	0	1	0	0	1	0	0	2	0	0	2	0	0	0	0	0	0	0	0	0	0	0	0	0	0	0	0	0	0	0	1	1	0	0	0	0	0	0	0	0
OTU_1627	0	0	0	1	0	0	0	0	0	0	0	0	0	0	0	0	0	0	0	0	0	0	0	0	0	0	0	0	0	0	0	1	2	1	0	0	0	0	0	0	0	0	0	0	0
OTU_1628	0	0	0	2	0	1	3	0	0	0	0	0	1	0	0	1	0	0	0	0	0	0	0	0	0	0	0	2	1	3	0	0	0	1	0	0	0	0	0	0	0	0	0	0	0
OTU_1629	0	0	0	2	0	1	1	0	0	1	0	0	2	0	0	1	0	0	0	0	0	0	0	0	0	0	0	0	2	1	0	0	0	0	0	0	0	0	0	0	0	0	0	0	0
OTU_163	1	13	14	7	10	42	51	152	2	136	12	0	24	0	15	45	0	5	45	0	40	11	4	0	3	0	3	36	25	22	5	7	5	15	0	9	6	8	1	0	0	0	2	0	0
OTU_1630	0	0	0	1	14	1	1	1	1	1	1	0	0	0	0	0	0	0	0	0	0	0	0	0	0	0	0	0	0	0	0	0	0	0	0	0	0	0	0	0	0	0	0	0	0
OTU_1631	0	0	0	1	0	0	0	0	0	0	0	0	0	0	0	0	0	0	0	0	0	0	0	0	0	0	0	0	0	0	0	1	0	1	0	0	0	0	0	0	0	0	0	0	0
OTU_1632	0	0	0	0	1	0	1	0	1	0	2	0	0	1	0	4	0	0	0	2	1	0	1	0	0	0	0	0	0	0	0	0	0	0	0	0	0	0	0	0	0	0	0	0	0
OTU_1633	1	0	0	0	23	0	0	0	0	1	0	0	0	0	2	0	0	0	0	0	0	0	0	0	0	0	0	0	0	0	0	0	0	0	0	0	0	0	0	0	0	0	0	0	1
OTU_1634	0	0	0	0	2	1	1	0	0	0	0	0	1	0	0	0	0	0	0	0	0	0	0	0	0	0	0	0	0	4	0	0	1	0	0	0	0	0	0	0	0	0	0	0	0
OTU_1635	0	0	0	0	5	1	2	0	0	0	0	0	3	0	0	0	0	0	1	0	0	0	0	0	0	0	1	0	1	0	0	10	7	2	0	1	1	0	0	0	0	0	0	0	1
OTU_1636	0	0	0	0	1	0	2	1	0	2	0	0	0	0	0	0	0	0	0	0	0	0	0	0	0	3	0	0	0	0	0	0	0	0	0	0	0	0	0	0	0	0	0	0	0
OTU_1637	0	0	0	0	1	0	0	0	0	0	0	0	3	0	0	3	0	0	0	0	0	0	0	0	0	0	0	0	0	0	0	0	0	0	0	0	2	0	0	0	0	0	0	0	0
OTU_1638	0	2	1	1	0	3	4	1	0	0	0	1	0	1	0	0	1	0	0	0	0	0	0	0	0	0	0	1	5	0	4	9	0	0	0	0	0	1	2	1	0	0	1	0	0
OTU_1639	0	0	0	0	1	0	0	1	0	0	0	0	0	0	0	1	0	0	0	0	0	0	1	0	0	0	0	1	1	2	0	0	2	0	0	0	0	0	0	0	0	0	0	0	0
OTU_164	1	22	4	0	6	2	69	9	8	1	5	1	84	0	16	97	0	13	0	1	2	0	4	0	21	0	0	68	65	100	15	21	18	24	0	8	11	21	1	0	2	0	5	0	0
OTU_1640	0	0	0	0	5	0	0	17	0	39	0	0	0	0	0	0	0	0	0	0	0	0	0	0	0	0	0	0	0	0	0	0	0	0	0	4	0	0	0	0	0	0	3	3	0
OTU_1641	0	1	0	0	3	0	0	0	0	0	2	0	0	0	0	0	0	0	0	0	0	0	0	0	0	0	0	0	0	0	0	0	0	0	0	0	2	0	0	0	0	0	0	0	0
OTU_1642	0	0	0	0	2	0	0	1	0	4	0	0	0	0	0	0	1	0	0	0	0	0	0	0	0	2	0	0	0	0	0	0	0	0	0	0	0	0	0	0	1	0	0	0	1
OTU_1643	0	0	0	0	0	0	5	0	0	0	0	0	0	0	0	2	0	0	0	0	0	0	0	0	0	0	0	0	2	1	0	0	0	1	0	0	0	0	0	0	0	0	0	0	0
OTU_1644	0	0	0	0	10	0	0	8	0	8	0	0	0	1	0	0	0	0	0	0	0	0	0	0	0	1	0	0	0	0	0	0	0	0	0	0	0	0	0	22	0	1	0	0	0
OTU_1645	0	0	0	0	1	0	0	0	1	0	1	0	0	7	0	0	2	0	0	0	0	0	0	0	0	0	0	0	0	0	0	1	5	17	0	3	0	4	4	0	2	17	0	2	0
OTU_1646	0	0	0	0	0	4	2	0	0	0	0	0	3	0	0	0	0	0	0	0	0	0	0	0	0	0	0	1	2	4	2	0	2	1	0	1	1	0	0	0	0	0	0	0	0
OTU_1647	0	0	0	0	4	0	0	0	0	0	0	0	0	0	0	0	3	0	0	0	0	0	0	0	0	0	0	0	0	0	0	0	0	0	1	0	0	0	0	0	4	0	0	0	0
OTU_1648	0	2	0	0	3	2	2	3	1	0	0	0	0	0	0	0	0	0	3	0	0	0	1	0	0	0	0	0	1	0	1	1	1	47	0	4	1	0	0	0	0	0	0	0	0
OTU_1649	0	0	0	0	1	0	0	3	0	1	2	0	0	0	0	0	0	0	0	0	0	0	0	0	0	0	0	0	0	0	0	0	0	0	0	1	0	0	0	0	0	0	0	0	0
OTU_165	0	1	0	0	0	5	4	5	3	1	2	3	5	1	0	0	75	1	7	3	5	5	1	0	62	10	37	27	88	44	250	75	75	44	48	16	15	17	53	0	63	40	42	14	1
OTU_1650	0	0	0	0	0	0	1	0	0	1	0	0	0	0	0	0	0	1	1	0	5	0	0	0	0	0	0	0	0	0	1	0	0	1	0	1	0	0	0	0	0	0	0	0	0
OTU_1651	0	0	0	0	0	3	0	0	0	0	0	0	2	0	0	0	0	0	0	0	0	0	0	0	0	0	0	0	0	2	0	0	1	0	0	0	0	0	0	0	0	0	0	0	0
OTU_1652	0	1	0	0	0	0	6	0	0	0	0	0	0	0	0	1	0	0	0	0	0	0	0	0	0	0	0	0	1	0	0	0	0	1	0	0	0	2	0	0	0	0	0	0	0
OTU_1653	0	0	0	0	0	0	9	0	0	2	1	0	0	0	0	0	0	0	0	0	0	0	0	0	0	0	0	0	0	0	0	0	0	0	0	0	0	0	0	0	0	0	0	0	0
OTU_1654	0	0	0	4	1	0	2	10	1	7	0	1	1	0	1	3	3	1	2	0	6	0	1	1	7	2	0	3	0	1	1	0	0	0	2	0	0	0	0	0	0	0	0	0	1
OTU_1655	0	0	0	0	0	1	3	0	0	0	1	0	0	0	0	0	0	0	0	0	0	0	0	0	0	0	0	0	0	3	0	0	0	0	0	0	1	0	0	0	0	1	0	0	0
OTU_1656	0	2	0	0	1	0	16	4	1	0	0	0	4	0	2	4	0	1	0	0	0	0	0	0	0	0	0	4	5	1	0	0	2	0	0	0	1	0	0	0	0	0	0	0	0
OTU_1657	0	0	0	0	0	1	1	0	0	0	0	0	4	0	0	5	0	0	0	0	0	0	1	0	0	0	0	3	0	2	0	1	0	0	0	0	1	1	0	0	0	0	0	0	0
OTU_1658	0	0	0	0	1	0	2	0	0	0	0	0	2	0	0	0	0	0	0	0	0	0	0	0	0	0	0	0	0	5	0	0	0	3	0	1	0	0	0	0	0	0	0	0	0
OTU_1659	0	0	1	0	0	0	5	0	0	1	0	0	0	0	0	2	0	0	0	0	0	0	0	0	3	0	0	0	0	1	0	0	0	0	0	0	1	0	0	0	0	0	2	0	0
OTU_166	0	19	42	32	2	9	34	10	58	40	14	2	25	185	4	7	15	39	9	31	19	5	10	0	11	14	79	18	18	18	63	31	9	6	9	17	17	37	18	44	5	3	15	31	10
OTU_1660	0	0	0	1	0	8	2	1	0	4	0	2	2	0	4	0	1	2	3	0	2	1	0	18	1	0	0	0	0	0	0	0	0	1	0	0	9	0	0	0	0	0	4	0	10
OTU_1661	0	0	0	2	0	1	6	0	0	0	2	0	6	0	0	8	0	0	0	0	0	1	0	0	0	0	0	5	0	7	1	0	2	0	0	0	0	0	0	0	0	0	0	0	0
OTU_1662	0	0	0	2	1	0	12	2	0	1	1	0	3	0	0	1	0	0	0	0	0	0	1	0	0	0	0	0	0	1	0	0	3	1	0	0	0	4	0	0	0	0	0	0	0
OTU_1663	0	0	1	0	0	2	7	0	0	0	0	0	0	0	0	0	0	0	0	0	0	0	0	0	0	0	0	1	1	0	0	0	1	1	0	0	0	0	0	0	0	0	0	0	0
OTU_1664	0	0	0	0	0	0	4	0	0	0	0	0	1	0	2	1	0	0	0	0	0	0	0	0	0	0	0	1	2	3	0	0	1	0	0	0	0	5	0	0	0	0	0	0	0
OTU_1665	0	1	0	0	0	0	3	1	0	0	1	0	1	0	0	4	0	0	0	0	0	0	0	0	0	0	0	5	4	1	0	3	0	0	0	0	0	0	0	0	0	0	0	0	0
OTU_1666	0	0	1	0	0	0	1	0	0	0	0	0	2	0	0	1	0	0	0	0	0	0	0	0	0	0	0	4	0	2	0	0	0	0	0	0	0	0	0	0	0	0	0	0	0
OTU_1667	0	0	0	1	0	0	3	0	0	0	0	0	1	0	0	0	0	0	0	0	0	6	0	0	1	0	6	0	0	0	0	0	0	0	0	0	0	1	0	0	0	0	0	0	1
OTU_1668	0	0	0	0	0	0	2	0	0	0	0	0	0	0	0	0	0	0	0	0	0	0	0	0	0	0	0	1	0	0	0	0	0	0	0	0	2	1	0	0	0	0	0	0	0
OTU_1669	0	0	0	0	0	0	0	1	0	0	0	0	2	0	0	6	0	0	0	0	0	0	0	0	0	0	0	3	2	0	0	0	0	0	0	0	0	0	0	0	0	0	0	0	0
OTU_167	0	8	0	0	3	2	55	1	1	1	0	0	162	0	2	188	0	3	0	0	0	0	1	0	1	0	0	109	119	144	6	3	3	5	0	36	1	2	0	0	0	0	1	0	0
OTU_1670	0	2	0	0	0	0	1	1	0	0	0	0	0	0	0	2	0	1	0	0	0	0	0	0	0	0	0	1	0	2	0	1	0	1	0	0	0	1	0	0	0	0	0	0	0
OTU_1671	0	1	0	2	0	0	1	0	0	5	0	0	1	0	0	2	0	0	0	0	0	0	0	0	0	0	0	0	1	2	1	2	0	7	0	1	1	0	0	0	0	2	0	0	0
OTU_1672	0	0	0	0	0	0	0	2	0	0	0	0	1	0	0	2	0	0	0	0	0	0	0	0	0	0	0	1	4	0	0	0	0	0	0	0	0	0	0	0	0	0	0	0	0
OTU_1673	0	0	0	0	0	0	0	5	0	3	1	0	0	0	0	0	0	0	0	0	0	0	0	1	0	0	0	0	0	0	0	0	0	0	0	0	0	0	0	0	0	0	0	0	0
OTU_1674	0	0	0	0	0	0	2	8	0	0	0	0	0	0	0	0	0	2	0	0	0	0	0	0	0	0	0	0	0	0	0	0	0	0	0	0	0	0	0	0	0	0	0	0	0
OTU_1675	0	0	0	0	0	0	7	0	0	0	0	0	0	0	0	0	0	0	0	0	0	0	0	0	0	0	0	0	0	0	0	0	0	0	0	0	0	0	0	0	0	0	0	0	0
OTU_1676	0	0	0	0	0	0	0	1	0	5	0	0	0	0	0	0	0	0	1	0	2	0	0	0	0	0	0	0	0	0	0	0	0	0	0	0	0	0	0	0	0	0	0	0	0
OTU_1677	0	1	0	0	0	0	4	0	1	0	0	0	5	0	1	1	0	0	0	0	0	0	0	0	0	0	0	6	4	1	2	1	0	0	0	0	0	0	0	0	0	0	0	0	0
OTU_1678	0	0	0	0	0	0	0	7	0	4	0	0	2	0	0	0	0	0	0	0	0	0	0	0	0	0	0	0	0	0	0	0	0	0	0	0	0	0	0	0	0	0	0	0	0
OTU_1679	0	0	0	0	1	0	0	2	0	0	0	0	0	0	0	0	4	0	0	0	0	0	0	0	0	0	0	0	0	0	0	0	0	0	0	0	0	0	0	0	0	1	0	0	0
OTU_168	12	31	39	9	26	41	14	2	6	13	36	16	80	212	29	13	14	6	3	5	9	23	43	3	15	0	6	38	65	30	39	33	5	0	12	2	2	5	21	0	3	0	100	2	0
OTU_1680	0	0	0	0	4	0	0	12	0	17	0	0	0	3	0	0	0	0	0	0	0	0	0	0	0	0	0	0	0	0	0	0	0	0	0	0	0	0	0	2	0	0	0	0	0
OTU_1681	0	0	0	0	0	0	5	0	0	0	0	0	1	0	0	1	0	0	0	0	0	0	0	0	0	0	0	0	0	1	0	1	0	1	0	2	0	0	0	0	0	0	0	0	0
OTU_1682	16	5	0	1	38	42	1	2	2	4	6	21	61	44	0	1	6	0	0	0	0	2	21	0	9	4	1	0	0	0	1	1	1	0	3	4	1	3	6	0	4	7	0	2	7
OTU_1683	0	0	0	0	0	0	2	0	1	0	0	0	4	0	0	0	0	0	0	0	0	0	2	0	0	0	0	0	1	2	0	0	1	0	0	0	0	0	0	0	0	0	0	0	0
OTU_1684	0	0	0	0	0	0	0	2	0	2	0	0	0	0	0	0	0	0	2	0	0	0	0	0	0	0	0	0	0	0	0	0	0	0	0	0	0	0	0	0	0	0	0	0	0
OTU_1685	3	2	1	1	6	0	14	0	0	2	0	0	0	0	0	0	0	6	0	0	1	0	0	0	0	7	2	0	0	0	0	0	1	0	1	0	0	2	2	0	2	0	0	1	0
OTU_1686	0	0	0	0	0	0	0	1	0	0	11	0	0	4	0	0	2	0	0	0	0	2	0	0	1	0	0	0	0	1	0	1	0	0	0	0	0	0	0	0	0	0	1	0	0
OTU_1687	0	1	0	0	0	0	0	1	2	0	0	0	1	0	0	0	0	0	0	0	0	0	0	0	0	0	0	0	0	0	0	0	0	0	0	0	0	0	0	0	0	0	0	0	0
OTU_1688	0	2	0	0	0	0	0	2	0	2	0	0	2	0	0	0	0	0	0	0	0	0	0	0	0	0	0	1	0	0	0	0	3	0	0	0	0	2	0	0	0	0	0	0	0
OTU_1689	1	0	0	0	0	0	1	4	0	0	0	1	0	0	5	0	0	0	0	0	0	0	0	0	0	0	0	0	0	0	0	0	0	0	0	0	0	0	0	0	0	0	0	0	0
OTU_169	0	70	0	739	1	0	0	0	1	0	0	0	0	145	6	7	1	0	0	0	0	0	1	2	0	1	14	1	1	1	69	4	6	5	2	4	5	5	2	8	2	3	0	0	1
OTU_1690	0	2	0	0	0	0	1	0	2	2	0	0	1	0	0	2	0	1	0	0	0	0	0	0	0	0	0	0	1	0	0	1	0	3	0	1	0	0	0	0	0	0	1	0	0
OTU_1691	0	0	0	1	1	1	0	0	0	23	0	0	1	0	2	0	0	0	0	0	0	0	0	0	0	0	0	0	0	0	0	0	0	0	0	0	0	0	0	0	0	0	0	0	0
OTU_1692	0	0	0	0	0	0	0	0	0	2	0	0	0	0	0	2	0	0	0	0	0	0	0	0	2	0	0	0	0	0	0	0	0	0	0	0	0	0	0	0	0	0	0	0	0
OTU_1693	0	0	0	1	1	0	0	0	0	3	0	0	0	2	0	0	0	0	0	0	0	0	0	0	0	0	0	0	0	0	0	0	0	0	0	0	0	0	0	0	0	0	0	0	0
OTU_1694	0	0	0	0	0	0	0	0	0	4	0	0	0	0	0	0	0	0	0	0	0	0	0	0	0	3	0	0	0	0	0	0	0	0	1	0	0	0	1	0	3	2	0	1	1
OTU_1695	0	0	0	0	0	0	0	0	0	0	6	0	0	3	0	0	0	0	0	0	0	1	0	0	0	0	0	0	0	0	2	0	0	0	0	0	0	1	0	0	0	0	0	0	0
OTU_1696	0	1	1	5	6	27	3	18	11	27	1	0	5	2	4	0	0	0	12	0	0	0	0	1	0	0	0	0	0	0	1	0	2	3	0	1	1	1	0	21	0	1	3	3	0
OTU_1697	0	0	0	0	0	0	0	0	0	0	3	0	0	0	0	3	0	0	0	0	0	0	0	0	0	0	0	0	1	0	0	0	0	0	0	0	0	0	0	0	0	0	0	0	0
OTU_1698	0	0	0	0	0	0	1	0	0	4	0	0	1	0	0	3	0	0	0	0	0	0	0	0	0	0	0	0	0	0	0	0	1	1	0	0	0	0	0	0	0	0	0	0	0
OTU_1699	0	2	1	0	0	1	1	5	0	0	0	0	1	0	0	0	0	0	1	0	0	1	0	0	0	0	0	0	0	0	0	0	2	0	0	0	0	0	0	0	0	0	0	0	0
OTU_17	40	241	63	1049	95	456	156	630	53	887	90	79	100	1	185	16	2	92	73	37	57	69	39	373	11	10	2	7	10	8	5	26	28	31	2	125	1905	10	19	0	15	22	51	134	1164
OTU_170	2	20	2	6	3	7	83	10	3	7	9	1	84	0	27	78	1	10	2	0	1	0	14	0	8	2	0	54	50	65	6	22	12	21	0	12	15	19	2	0	0	0	5	1	0
OTU_1700	0	0	0	0	9	0	0	1	0	1	0	0	0	0	0	0	1	0	0	0	0	0	0	0	0	4	0	0	0	0	0	0	0	0	0	0	0	2	0	0	1	1	0	1	1
OTU_1701	0	2	0	0	0	0	1	0	0	1	1	0	0	0	1	0	0	0	0	0	0	0	0	0	0	0	0	3	1	3	1	1	0	0	1	1	1	2	0	0	0	0	0	0	0
OTU_1702	0	1	0	0	0	0	0	0	0	0	1	0	4	0	0	2	0	0	0	0	0	0	0	0	0	0	0	4	1	5	0	0	0	1	0	0	0	0	0	0	0	0	2	0	0
OTU_1703	0	0	0	0	0	0	3	0	0	0	2	0	6	0	0	3	0	0	0	0	0	0	3	0	0	0	0	1	2	0	0	0	2	2	0	0	0	0	0	0	0	0	0	0	0
OTU_1704	0	8	0	0	4	1	0	10	0	16	2	0	0	1	13	0	1	4	2	1	1	4	5	11	1	2	0	0	0	2	0	3	9	3	0	2	1	1	3	1	2	0	0	0	0
OTU_1705	0	0	6	0	0	1	0	2	0	3	0	0	0	0	0	0	0	1	0	0	0	0	0	0	0	0	0	0	0	0	0	0	0	0	0	0	0	0	0	0	0	0	0	0	0
OTU_1706	1	3	1	1	9	0	0	0	0	1	0	0	2	0	0	0	0	0	0	2	2	16	5	0	0	0	0	0	0	0	0	0	0	0	0	0	0	0	0	0	0	0	0	0	0
OTU_1707	0	1	0	0	0	1	0	1	0	0	6	0	0	0	0	1	1	3	3	0	0	0	0	0	0	0	0	0	2	1	0	0	0	0	0	0	0	0	0	0	0	0	0	0	0
OTU_1708	0	0	0	0	0	0	0	0	0	2	3	0	0	0	1	2	0	0	0	0	0	0	0	0	0	0	0	0	3	0	2	0	0	0	0	0	0	0	0	0	0	0	0	0	0
OTU_1709	13	2	0	4	7	0	3	0	0	1	0	2	23	0	0	0	0	0	0	0	0	1	12	0	0	0	0	0	0	0	0	0	0	0	0	0	0	0	0	0	0	0	0	0	0
OTU_171	28	757	161	147	47	121	198	7	0	0	2	94	245	4	347	100	3	184	8	8	2	4	144	163	26	50	0	1	0	3	0	41	24	0	1	0	0	88	35	2	44	4	32	0	0
OTU_1710	0	3	0	0	1	0	0	0	0	3	0	0	0	2	1	0	0	1	0	0	0	0	0	0	1	0	2	2	3	2	0	2	0	0	0	0	1	1	3	0	2	0	1	0	2
OTU_1711	0	0	1	0	1	1	0	0	0	0	2	0	0	0	0	6	0	0	0	0	0	0	2	0	0	0	0	1	0	0	0	0	0	0	0	1	0	3	0	0	0	0	0	0	0
OTU_1712	2	0	15	2	6	3	0	0	0	0	0	0	0	0	2	0	0	1	0	0	0	1	1	5	0	0	0	0	0	1	0	0	0	0	0	0	0	0	0	0	0	0	0	0	0
OTU_1713	1	0	0	0	2	0	0	0	0	5	0	0	0	1	0	0	0	0	0	0	6	0	0	0	0	0	0	4	1	0	2	0	0	0	0	0	0	0	0	0	0	0	6	0	0
OTU_1714	5	0	1	0	0	0	0	0	0	0	0	3	0	0	1	0	0	0	0	0	0	1	5	3	0	0	0	0	0	0	0	0	0	0	0	0	0	0	0	0	0	0	0	0	0
OTU_1715	2	2	1	1	7	1	0	3	0	3	0	1	0	0	0	0	0	1	0	0	0	0	19	2	0	0	0	0	1	1	0	1	0	0	0	0	3	3	0	0	0	0	0	0	0
OTU_1716	0	3	0	0	0	0	1	0	0	0	1	0	1	0	0	0	0	0	0	0	0	0	0	0	0	0	0	1	4	3	0	2	0	3	0	0	1	0	0	0	0	0	2	0	0
OTU_1717	1	0	5	1	0	0	1	0	0	2	0	0	0	0	0	1	0	0	0	0	3	0	0	0	0	0	0	0	0	0	0	4	0	0	0	0	0	0	0	0	0	0	2	0	0
OTU_1718	3	0	1	0	3	3	4	15	0	0	8	3	0	4	0	0	0	0	14	0	0	1	0	0	0	0	0	0	0	0	0	0	0	0	0	0	0	0	0	1	0	0	0	0	0
OTU_1719	1	0	0	0	0	0	0	3	0	1	1	1	0	0	0	0	0	0	0	10	0	0	0	0	0	0	0	0	0	0	0	0	0	0	0	0	0	0	0	0	0	0	0	0	0
OTU_172	92	11	0	67	1	0	0	88	1	0	78	0	9	2	2	4	4	3	71	5	10	60	5	1	3	82	2	1	15	5	4	9	38	43	0	4	73	141	4	0	23	20	52	4	19
OTU_1720	2	1	0	0	1	0	2	0	0	0	5	0	10	0	0	0	0	1	0	0	2	2	6	0	0	0	0	0	0	0	0	0	0	0	0	0	0	0	0	0	0	0	0	0	0
OTU_1721	3	0	0	0	0	0	2	0	1	0	3	3	0	0	0	0	0	4	1	3	4	13	0	0	0	1	0	0	0	0	0	0	0	0	2	0	0	0	0	0	0	0	0	0	0
OTU_1722	3	0	0	0	2	0	1	1	0	0	0	0	0	0	1	0	0	0	2	1	0	0	2	0	0	0	0	0	0	0	0	0	0	2	0	0	1	2	0	0	0	0	0	0	0
OTU_1723	2	1	0	0	0	4	5	0	2	0	0	0	0	0	0	0	0	3	1	0	3	0	0	0	1	0	0	0	1	3	0	0	0	0	0	0	0	0	0	0	0	0	0	0	0
OTU_1724	1	0	0	0	0	0	0	0	0	0	0	0	0	0	0	0	0	0	0	0	0	0	0	0	0	10	0	0	0	0	0	0	0	0	0	0	0	0	0	0	0	0	0	0	0
OTU_1725	2	0	0	0	0	0	0	0	0	0	0	0	0	0	0	0	0	6	2	1	2	3	0	1	0	0	0	0	0	0	0	0	0	0	0	0	0	1	0	0	0	0	0	0	0
OTU_1726	1	1	0	0	39	3	3	1	0	1	1	0	0	0	0	0	2	1	0	0	0	1	3	0	7	0	0	0	0	0	0	0	0	0	0	0	0	0	0	0	0	0	0	0	0
OTU_1727	1	0	0	0	0	0	0	2	0	0	0	1	0	0	0	0	0	2	3	2	1	2	2	22	0	0	0	0	0	0	0	0	0	0	0	0	0	0	0	0	0	0	6	2	0
OTU_1728	1	0	0	0	0	0	0	0	0	0	0	2	0	0	0	0	2	0	0	0	0	0	2	19	0	0	0	0	0	0	0	0	0	0	0	0	0	0	0	0	0	0	0	0	0
OTU_1729	0	0	0	0	0	0	5	0	0	0	0	0	6	0	0	10	0	0	0	0	0	0	0	0	0	0	0	0	0	0	0	0	0	0	0	1	0	0	0	0	0	0	0	0	0
OTU_173	0	15	1	5	2	5	61	17	2	11	2	0	34	0	3	50	0	5	2	0	5	0	4	0	3	0	0	38	39	42	3	12	14	13	0	0	16	32	0	0	0	0	5	0	0
OTU_1730	2	0	0	0	12	1	1	5	1	0	1	4	0	0	0	0	1	0	1	2	0	0	3	3	0	0	0	0	0	0	0	3	0	1	1	0	0	0	1	0	1	0	0	0	0
OTU_1731	1	0	2	0	0	2	4	0	0	0	1	0	2	1	0	0	1	3	0	0	0	0	0	0	0	0	0	3	2	1	0	0	0	0	0	1	2	1	0	0	0	0	0	1	0
OTU_1732	3	0	0	0	0	0	1	0	0	1	0	0	0	1	2	0	0	0	0	1	2	0	1	0	0	0	0	0	1	0	10	0	0	1	0	0	0	1	0	0	0	0	0	0	0
OTU_1733	3	0	0	0	1	2	2	0	0	4	0	5	0	0	0	0	0	2	0	0	0	0	0	0	0	0	0	0	0	0	0	0	0	0	0	0	0	0	0	0	0	0	0	0	0
OTU_1734	6	0	0	0	0	0	0	0	0	0	0	0	0	0	2	0	0	1	1	1	2	1	0	8	1	0	0	0	0	0	0	0	0	0	0	0	1	0	1	0	0	4	0	0	2
OTU_1735	1	0	0	0	0	0	3	13	0	5	1	0	3	0	4	0	0	1	0	0	0	0	1	5	0	0	0	0	0	0	0	0	0	0	0	0	0	0	0	0	0	0	0	0	0
OTU_1736	0	0	0	0	0	0	2	0	0	0	0	0	4	0	1	0	0	0	0	0	0	0	0	0	0	0	0	0	0	1	1	0	0	0	0	0	0	6	0	0	0	0	0	0	0
OTU_1737	0	0	0	0	0	0	0	4	0	0	0	0	4	0	0	0	0	0	0	0	0	0	0	0	0	0	0	1	1	0	0	0	0	0	0	0	0	0	0	0	0	0	0	0	0
OTU_1738	0	0	0	0	0	0	2	0	0	0	0	0	2	0	0	4	0	0	0	0	0	0	0	0	0	0	0	1	2	0	0	1	0	1	0	1	0	0	0	0	0	0	0	0	0
OTU_1739	0	0	1	0	0	0	0	0	0	1	0	0	6	0	3	2	0	0	0	0	0	0	0	0	0	0	0	1	5	6	0	1	1	2	0	0	1	0	0	0	0	0	0	0	0
OTU_174	3	18	9	4	9	9	91	18	7	25	13	13	90	0	36	120	1	40	5	4	6	4	25	34	29	0	0	75	81	86	23	15	25	23	0	23	26	36	0	0	1	0	11	0	1
OTU_1740	0	0	0	0	0	0	0	0	0	0	0	0	1	0	0	2	0	0	0	0	0	0	0	0	0	0	0	1	0	2	0	0	0	0	0	0	0	0	0	0	0	0	0	0	0
OTU_1741	0	0	0	1	0	0	0	0	0	0	0	0	2	0	0	2	0	1	1	0	2	0	1	8	0	0	0	5	0	0	0	0	0	0	0	0	1	0	0	0	0	0	0	0	0
OTU_1742	0	0	0	0	0	0	2	1	0	0	0	0	3	0	2	1	0	0	0	0	0	0	0	0	0	0	0	1	1	1	0	2	0	0	0	0	2	0	0	0	0	0	0	0	0
OTU_1743	0	1	1	2	0	0	4	0	1	0	0	0	4	0	1	2	0	1	0	1	0	0	2	0	1	0	0	0	6	2	0	0	0	0	0	2	1	2	0	0	0	0	4	0	0
OTU_1744	0	0	0	0	0	0	0	0	0	0	0	0	0	53	0	0	0	0	0	0	0	0	0	0	0	0	0	0	0	0	0	0	0	0	0	0	0	0	0	0	0	0	0	0	0
OTU_1745	0	0	0	0	0	0	0	0	0	0	0	0	0	59	0	0	0	0	0	0	0	0	0	0	0	0	0	0	0	0	0	0	0	0	0	0	0	0	0	0	0	0	0	0	0
OTU_1746	0	0	0	0	0	0	0	0	0	0	0	0	0	27	0	0	0	0	0	0	0	0	0	0	0	0	0	0	0	0	0	0	0	0	0	0	0	0	0	0	0	0	0	0	0
OTU_1747	0	0	0	0	0	0	0	0	0	0	1	0	8	0	0	5	0	0	0	0	0	0	0	0	0	0	0	7	2	0	1	1	0	3	0	2	1	3	0	0	0	0	1	0	0
OTU_1748	0	0	0	0	0	0	0	0	0	0	0	0	0	18	0	0	0	0	0	0	0	0	0	0	0	0	0	0	0	0	0	0	0	0	0	0	0	0	0	0	0	0	0	0	0
OTU_1749	0	0	0	0	0	0	0	0	0	0	0	0	0	25	0	0	0	0	0	0	0	0	0	0	0	0	0	0	0	0	0	0	0	0	0	0	0	0	0	0	0	0	0	0	0
OTU_175	0	0	1	1	3	0	0	0	0	1	1	0	2	35	3	1	22	0	0	0	0	0	0	0	29	284	4	14	22	20	24	33	298	35	17	14	30	39	23	1	33	22	7	26	24
OTU_1750	0	0	0	0	0	0	0	0	0	0	0	0	2	0	0	3	0	0	0	0	0	0	0	0	0	0	0	0	2	0	0	0	0	0	0	0	0	2	0	0	0	0	0	0	0
OTU_1751	0	0	0	0	0	0	0	0	0	0	0	0	0	19	0	0	0	0	0	0	0	0	0	0	0	0	0	0	0	0	0	0	0	0	0	0	0	0	0	0	0	0	0	0	0
OTU_1752	0	0	0	0	0	0	0	0	0	0	0	0	0	80	0	0	0	0	0	0	0	0	0	0	0	0	0	0	0	0	0	0	0	0	0	0	0	0	0	0	0	0	0	0	0
OTU_1753	0	0	0	0	0	0	0	0	0	0	0	0	0	20	0	0	0	0	0	0	0	0	0	0	0	0	0	0	0	0	0	0	0	0	0	0	0	0	0	0	0	0	0	0	0
OTU_1754	0	0	0	0	0	0	0	0	0	0	0	0	0	60	0	0	0	0	0	0	0	0	0	0	0	0	0	0	0	0	0	0	0	0	0	0	0	0	0	0	0	0	0	0	0
OTU_1755	0	0	0	0	0	0	0	0	0	1	0	0	1	0	0	0	0	0	0	0	0	0	0	0	0	0	0	3	0	2	0	0	3	0	0	0	1	1	0	0	0	0	0	0	0
OTU_1756	0	0	0	0	0	0	0	0	0	0	0	0	0	36	0	0	0	0	0	0	0	0	0	0	0	0	0	0	0	0	0	0	0	0	0	0	0	0	0	0	0	1	0	0	0
OTU_1757	0	0	0	0	0	0	0	0	0	1	0	0	0	6	0	1	0	0	0	0	0	0	1	0	0	0	0	0	0	0	0	0	0	0	0	0	0	0	0	0	0	0	0	0	0
OTU_1758	0	0	0	0	0	0	0	0	0	0	0	0	0	10	0	0	0	0	0	0	0	0	0	0	0	0	0	3	0	0	0	0	0	0	0	0	0	0	0	0	0	0	0	0	0
OTU_1759	0	0	0	0	0	0	0	0	0	0	0	0	0	37	0	0	0	0	0	0	0	0	0	0	0	0	0	0	0	0	0	0	0	0	0	0	0	0	0	0	0	0	0	0	0
OTU_176	0	13	6	5	7	1	28	2	0	3	7	0	54	0	3	74	0	1	0	0	0	0	3	0	4	0	0	38	57	47	7	6	9	9	0	10	10	18	0	0	0	0	0	0	0
OTU_1760	0	0	0	0	0	0	0	0	0	1	0	0	0	30	0	0	0	0	0	0	0	7	0	0	0	0	0	0	0	0	0	0	0	0	0	0	0	0	0	2	0	0	0	0	0
OTU_1761	0	0	0	0	0	0	0	2	0	0	0	0	9	0	0	23	0	0	0	0	0	0	0	0	1	0	0	14	14	17	0	0	1	0	0	0	0	1	0	0	0	0	0	0	0
OTU_1762	0	0	0	0	0	0	0	0	0	0	0	0	0	38	0	0	0	0	0	0	0	0	0	0	0	0	0	0	0	0	0	0	0	0	0	0	0	0	0	0	0	0	0	0	0
OTU_1763	0	0	0	0	0	0	0	0	0	0	0	0	0	23	0	0	0	0	0	0	0	0	0	0	0	0	0	0	0	0	0	0	0	0	0	0	0	0	0	0	0	0	0	0	0
OTU_1764	0	0	0	0	0	0	0	0	0	0	0	0	0	22	0	0	0	0	0	0	0	0	0	0	0	0	0	0	0	0	0	0	0	0	0	0	0	0	0	0	0	0	0	0	0
OTU_1765	1	5	4	3	4	1	5	11	0	5	0	0	2	0	6	7	0	3	2	5	2	0	2	7	0	1	0	1	3	0	2	0	0	3	0	0	2	2	0	0	0	2	0	0	0
OTU_1766	0	0	0	0	0	0	0	0	0	0	0	0	0	0	0	3	0	0	0	0	0	0	0	0	0	0	0	0	2	2	0	0	0	0	0	0	2	2	0	0	0	0	0	0	0
OTU_1768	0	0	0	0	0	0	0	0	0	0	0	0	0	33	0	0	0	0	0	0	0	0	0	0	0	0	0	0	0	0	0	0	0	0	0	0	0	0	0	0	0	0	0	0	0
OTU_177	51	116	115	22	92	130	24	8	3	7	32	103	110	118	63	27	2	24	5	0	10	21	97	24	2	1	5	9	13	9	29	23	1	3	14	2	0	1	10	0	0	0	30	0	0
OTU_1770	0	0	0	0	0	0	0	5	0	0	0	0	0	12	0	0	0	0	0	0	0	0	0	0	0	0	0	0	0	0	0	0	0	0	0	0	0	0	0	0	0	0	0	0	0
OTU_1771	0	0	0	0	0	0	0	0	0	0	0	0	0	45	0	0	0	0	0	0	0	0	0	0	0	0	0	0	0	0	0	0	0	0	0	0	0	0	0	0	0	0	0	0	0
OTU_1772	0	0	0	0	0	0	0	0	0	0	0	0	0	0	0	0	17	0	0	0	0	0	0	0	0	0	0	0	0	0	0	0	0	0	0	0	0	0	0	0	0	0	0	0	0
OTU_1773	0	1	0	0	1	0	0	0	0	1	0	0	0	0	0	5	0	0	1	0	0	0	0	0	0	0	0	0	1	0	0	0	0	0	0	0	0	0	0	0	0	0	0	0	0
OTU_1774	0	3	0	2	2	0	9	1	0	0	1	0	17	0	0	45	0	1	0	0	0	0	3	0	0	0	0	8	11	12	1	1	0	1	0	1	0	0	0	0	0	0	0	0	0
OTU_1775	0	0	0	0	0	0	1	2	0	0	0	0	0	0	2	7	0	0	0	0	0	0	0	0	0	0	0	0	0	0	0	0	0	0	0	0	0	0	0	0	0	0	0	0	0
OTU_1776	0	0	0	0	0	0	0	0	0	0	0	0	0	30	0	0	0	0	0	0	0	0	0	0	0	0	0	0	0	0	0	0	0	0	0	0	0	0	0	0	0	0	0	0	0
OTU_1777	0	0	0	0	0	0	0	0	0	0	0	0	0	0	0	6	0	0	0	0	0	0	0	0	0	0	0	0	0	0	0	2	0	0	0	0	0	0	0	0	0	0	0	0	0
OTU_1778	0	0	3	0	3	0	11	0	0	0	1	0	12	0	1	27	0	1	0	0	0	0	1	0	0	0	0	9	9	16	2	2	2	5	0	6	0	3	0	0	0	0	2	0	0
OTU_1779	0	0	0	0	0	0	0	0	0	0	0	0	0	0	0	1	0	0	0	0	0	0	0	0	0	0	0	3	0	2	0	0	1	0	0	0	2	1	0	0	0	0	0	0	0
OTU_178	1	3	10	7	2	5	53	5	1	0	8	0	70	0	6	109	0	10	0	1	0	0	1	0	3	0	0	71	88	57	6	12	16	18	0	2	17	15	0	0	1	0	3	0	1
OTU_1780	2	0	4	0	0	1	2	2	0	1	0	0	0	10	0	0	0	0	2	0	1	0	0	0	0	0	0	0	0	2	3	0	0	0	0	0	0	0	0	4	0	0	0	0	0
OTU_1781	0	0	0	0	0	0	2	0	0	0	1	0	6	0	0	7	0	1	0	0	0	0	0	0	0	0	0	6	1	2	0	0	0	0	0	0	0	0	0	0	0	0	0	0	0
OTU_1782	0	1	0	0	0	0	2	0	1	0	0	0	2	0	0	3	0	0	0	0	0	0	1	0	0	0	0	1	0	0	0	2	1	0	0	0	0	0	0	0	0	0	0	0	0
OTU_1783	0	0	0	0	0	0	0	0	0	0	0	4	0	0	0	0	2	0	0	0	0	0	4	8	0	0	0	0	0	0	0	0	0	0	0	0	0	0	0	0	0	2	0	0	0
OTU_1784	0	0	0	0	0	0	0	0	0	0	0	1	1	0	1	1	0	2	0	0	1	0	0	1	0	0	0	4	0	1	0	1	1	0	0	0	0	0	0	0	0	0	0	0	0
OTU_1785	0	0	0	0	0	0	0	0	0	0	0	0	0	0	0	0	1	0	0	0	0	0	0	0	0	0	0	0	0	0	6	0	0	0	6	0	0	0	0	0	0	0	0	0	0
OTU_1786	0	0	1	0	4	0	0	2	0	0	0	2	0	0	0	0	0	1	0	1	0	0	0	1	2	0	0	0	0	0	0	1	0	0	0	0	0	0	2	0	0	4	0	0	0
OTU_1787	0	4	0	0	0	0	0	0	0	0	0	1	0	0	0	0	0	4	0	0	0	0	0	11	0	0	0	0	0	0	0	0	0	0	0	0	0	0	0	0	0	0	0	0	0
OTU_1788	0	0	0	0	0	0	0	0	0	0	0	23	0	0	0	0	0	2	0	0	12	0	0	0	0	0	0	0	0	0	0	0	0	0	0	0	0	0	0	0	0	0	0	0	0
OTU_1789	0	0	0	0	0	0	1	0	0	0	1	0	2	0	0	4	0	0	0	0	0	0	0	0	0	3	0	1	0	2	0	0	0	0	0	0	1	1	0	0	0	0	0	0	0
OTU_179	0	16	3	3	4	2	89	1	2	2	12	0	112	0	9	200	0	7	1	0	0	0	3	0	10	0	1	92	125	117	18	13	15	19	0	4	36	28	2	0	0	0	7	0	0
OTU_1790	1	1	0	0	1	0	4	0	0	0	0	2	1	3	0	0	0	3	0	0	1	0	2	0	0	0	0	0	0	0	0	0	0	0	0	0	0	0	0	0	0	0	0	0	0
OTU_1791	0	17	0	0	0	4	1	0	1	0	0	2	0	0	0	2	0	2	0	0	0	1	0	0	0	5	0	0	4	1	0	2	8	3	0	8	5	9	2	0	4	2	2	10	3
OTU_1792	11	8	4	2	11	8	18	44	0	47	3	6	23	0	16	34	0	5	17	4	46	3	8	21	5	1	1	6	15	15	6	0	3	6	1	6	7	5	4	0	1	0	1	1	0
OTU_1793	0	0	0	0	0	0	0	0	0	0	0	1	0	0	6	0	0	0	0	1	2	2	3	1	0	0	0	0	0	0	0	0	0	0	0	0	0	0	0	0	0	0	0	0	0
OTU_1794	0	1	0	0	2	0	2	5	0	1	0	0	1	0	0	0	1	3	0	0	0	1	0	0	0	3	0	0	0	0	0	0	0	0	0	0	0	0	1	0	8	0	0	0	0
OTU_1795	0	0	0	0	3	1	0	0	0	0	2	6	0	8	0	0	0	0	0	0	0	0	0	0	1	0	0	0	0	0	1	0	0	0	0	0	0	1	1	5	0	0	0	0	0
OTU_1796	0	1	1	2	0	3	10	0	0	1	0	2	0	15	1	0	0	3	0	0	1	0	0	0	0	0	0	0	0	0	0	0	0	0	0	0	0	0	0	5	0	0	0	0	0
OTU_1797	1	0	0	0	0	0	0	0	0	0	0	2	0	0	0	0	0	0	1	0	0	0	3	7	0	0	0	0	0	0	0	0	0	0	0	0	0	0	0	0	0	0	0	0	0
OTU_1798	0	0	0	0	0	0	1	0	1	0	0	3	0	0	0	0	0	0	0	0	0	0	13	0	0	0	0	1	0	0	1	0	1	0	0	0	0	2	0	0	0	0	0	0	0
OTU_1799	0	0	0	0	0	0	2	0	0	0	0	1	3	0	1	0	0	0	0	0	0	0	2	2	0	0	0	3	3	1	1	0	0	0	0	0	0	0	0	0	0	0	0	0	0
OTU_18	198	134	182	63	114	103	113	183	95	126	106	211	85	0	193	27	236	393	320	236	276	251	369	281	238	173	183	201	64	82	111	178	99	219	239	275	217	202	532	0	203	288	514	250	223
OTU_180	1	28	0	96	0	1	2	74	5	0	81	2	12	4	2	6	8	10	52	0	2	62	10	1	3	62	2	0	1	3	3	18	24	98	3	36	39	125	14	0	17	58	88	49	11
OTU_1800	1	5	0	0	1	0	0	0	0	0	2	1	1	0	1	0	1	0	2	1	1	1	6	1	1	0	1	0	0	0	0	0	0	0	0	0	0	0	1	0	2	3	0	0	0
OTU_1801	1	0	0	0	3	0	0	1	0	0	0	2	0	0	0	0	0	2	2	0	0	3	0	1	0	0	0	0	0	0	0	0	0	0	0	0	0	0	0	0	0	0	0	4	0
OTU_1802	0	1	0	1	3	1	0	0	0	0	0	2	0	0	0	0	0	0	0	0	0	0	0	0	0	0	0	0	0	0	0	0	0	0	0	0	0	0	0	0	0	0	0	0	0
OTU_1803	0	2	5	1	2	11	1	16	2	10	1	1	1	0	2	4	0	0	0	0	1	0	0	1	0	0	0	0	2	0	0	0	0	0	0	0	0	0	0	0	0	0	0	0	0
OTU_1804	0	3	0	1	1	0	0	0	2	5	2	1	3	2	0	0	3	1	0	1	1	5	0	0	2	0	1	0	1	1	3	4	0	0	0	0	0	0	0	0	0	0	0	0	0
OTU_1805	0	0	0	1	0	1	28	0	0	3	0	1	0	0	0	0	0	26	0	0	1	0	0	0	0	0	0	0	0	0	0	0	0	0	0	0	0	0	0	0	0	0	0	0	0
OTU_1806	0	0	0	0	0	3	0	0	0	0	1	9	0	0	0	1	0	0	0	2	0	0	0	0	0	0	4	0	0	0	0	0	0	0	1	0	0	0	0	0	0	0	0	1	0
OTU_1807	0	4	6	5	1	6	1	7	0	0	1	2	1	0	0	1	0	0	7	1	0	0	1	0	0	0	0	0	0	0	0	0	0	0	0	0	0	0	0	0	0	0	0	0	0
OTU_1808	0	2	1	2	2	5	0	2	0	1	1	2	0	0	1	0	0	2	1	0	0	0	0	0	0	0	0	0	0	0	0	0	0	0	0	0	0	0	0	0	0	0	0	0	0
OTU_1809	0	0	1	0	0	1	0	3	0	0	0	3	0	0	7	0	0	1	9	2	2	2	0	14	0	0	0	0	0	0	0	0	0	0	0	0	0	0	0	0	0	0	0	0	0
OTU_181	0	20	1	0	0	2	25	7	0	2	0	0	43	0	2	433	0	0	0	0	8	0	1	0	2	0	0	106	44	46	3	2	3	4	0	3	0	4	0	0	0	0	5	0	0
OTU_1810	0	0	2	1	3	0	12	7	2	8	2	1	14	0	2	8	0	4	1	0	3	0	1	1	2	0	0	9	6	8	3	3	3	6	0	0	9	2	0	0	0	0	0	0	0
OTU_1811	0	1	0	1	1	2	0	0	0	0	0	1	2	2	0	0	0	0	0	1	0	4	9	1	2	6	0	2	4	2	0	2	9	4	0	0	1	3	0	0	7	3	0	3	0
OTU_1812	0	1	2	4	5	6	1	0	0	0	0	7	0	0	2	0	0	1	0	0	0	0	0	0	0	0	0	0	0	0	0	0	0	0	0	0	0	0	0	0	0	0	0	0	0
OTU_1813	0	15	0	0	0	0	1	0	0	12	0	0	1	0	3	2	0	3	1	0	9	0	1	2	0	0	0	0	0	0	0	0	0	0	0	0	0	0	0	0	0	0	0	0	0
OTU_1814	0	2	2	5	3	1	5	3	28	1	5	0	5	0	3	0	0	1	0	2	0	0	0	0	0	0	0	0	0	0	0	0	0	0	0	0	0	0	0	0	0	0	0	0	0
OTU_1815	0	0	0	0	0	0	1	0	0	0	0	0	1	0	1	0	0	2	0	0	0	0	0	0	0	0	0	0	0	0	0	0	2	2	0	0	0	1	0	0	0	0	0	0	0
OTU_1816	1	0	1	0	2	4	4	0	0	0	1	1	4	6	0	0	0	7	0	0	0	0	3	0	0	0	0	0	0	0	0	0	0	0	0	0	0	0	0	0	0	0	0	0	0
OTU_1817	0	2	2	3	0	2	2	0	2	1	0	0	3	0	3	0	0	10	0	0	1	0	0	1	0	0	0	0	0	0	0	0	0	0	0	0	0	0	0	0	0	0	0	0	0
OTU_1818	0	0	0	0	0	0	0	0	0	0	0	1	0	0	0	0	0	0	0	2	0	0	2	0	0	0	0	3	0	2	1	8	0	0	0	0	6	2	0	0	0	0	0	0	0
OTU_1819	0	1	0	0	0	1	15	1	0	1	0	0	5	0	1	6	0	2	0	1	0	0	0	0	0	0	0	2	3	4	1	1	3	1	0	1	0	2	0	0	0	0	0	0	0
OTU_182	5	42	7	2	8	9	10	13	7	13	26	4	22	3	8	32	7	1	13	5	9	16	12	2	24	4	3	22	24	38	319	30	19	20	15	10	17	29	7	0	9	3	12	3	3
OTU_1820	0	0	0	0	0	0	4	0	0	0	0	0	0	1	1	0	0	8	0	0	0	0	1	1	0	0	0	0	0	0	0	0	0	0	0	0	0	0	0	3	0	0	0	0	0
OTU_1821	0	0	0	1	0	1	0	2	0	0	0	0	1	0	0	6	0	1	0	0	0	0	0	0	0	0	0	1	1	2	2	0	0	0	0	0	0	1	0	0	0	0	0	0	0
OTU_1822	0	1	2	1	0	5	1	0	1	0	10	1	1	5	0	0	0	1	0	1	0	4	0	0	0	6	0	0	0	0	0	0	4	0	0	0	3	4	0	1	9	0	0	1	1
OTU_1823	0	0	0	0	0	0	3	11	1	0	0	0	2	8	0	0	0	1	5	1	0	0	0	0	1	0	0	5	3	2	2	2	0	0	0	0	4	0	1	0	0	0	4	1	0
OTU_1824	0	1	1	0	0	1	0	0	0	0	0	0	3	0	0	2	0	1	0	0	2	0	0	0	0	0	0	0	0	2	0	2	1	0	0	0	0	0	0	0	0	0	1	0	0
OTU_1825	0	0	0	1	0	0	1	0	0	0	0	0	1	0	1	3	0	4	0	0	0	0	0	0	1	0	0	3	3	1	0	0	0	0	0	0	0	0	0	0	0	0	0	0	0
OTU_1826	0	2	0	2	0	0	3	3	2	9	0	0	3	0	0	0	0	3	1	0	1	0	0	0	0	0	0	0	0	0	0	0	0	0	0	1	0	0	0	0	0	0	0	0	0
OTU_1827	0	2	0	0	0	0	0	0	0	1	2	0	0	2	0	0	0	3	0	0	0	0	0	0	0	0	0	0	0	0	0	1	0	0	0	0	0	0	0	0	1	0	0	0	0
OTU_1828	0	0	0	0	0	0	0	0	0	0	0	1	0	0	2	0	0	5	0	3	4	2	2	4	0	0	0	0	0	0	0	0	0	0	0	0	0	0	0	0	0	0	0	0	0
OTU_1829	0	1	0	0	0	0	2	0	0	0	1	0	1	0	1	2	0	1	0	0	0	2	0	0	1	0	0	0	6	0	0	0	0	1	0	0	0	3	0	0	0	0	0	0	0
OTU_183	50	43	67	55	68	37	57	5	0	11	21	33	44	35	21	17	0	24	1	0	13	21	37	6	4	0	1	10	32	12	21	46	15	36	3	15	7	6	22	4	2	22	6	17	2
OTU_1830	0	0	1	2	0	8	1	11	2	2	0	0	1	1	1	0	0	1	1	0	0	0	2	0	0	0	0	0	0	0	0	0	0	0	0	0	0	0	0	0	0	0	0	0	0
OTU_1831	1	9	3	0	2	0	0	0	0	0	0	0	2	1	0	0	0	6	0	0	0	0	0	0	0	0	0	0	0	0	0	0	0	0	0	0	0	0	0	0	0	0	0	0	0
OTU_1832	0	34	20	3	0	0	0	6	0	4	4	0	22	0	59	6	0	1	1	0	3	3	8	19	0	0	0	0	0	0	0	0	0	0	0	0	0	0	0	0	0	0	0	0	0
OTU_1833	0	0	4	1	0	1	4	0	0	0	0	0	1	0	0	2	0	1	0	0	0	0	0	0	0	0	0	1	2	1	0	3	1	3	0	0	1	0	0	0	0	0	0	1	0
OTU_1834	0	0	0	0	0	0	0	0	0	1	0	5	0	0	2	0	0	1	1	2	0	2	0	2	0	0	0	0	0	0	0	0	5	1	0	0	0	1	0	4	0	0	0	0	0
OTU_1835	0	0	0	2	0	1	1	1	0	0	0	0	2	0	0	6	0	2	0	0	0	0	0	0	0	0	0	5	0	3	0	1	0	1	0	0	0	1	0	0	0	0	1	0	0
OTU_1836	0	0	0	1	0	0	0	0	0	5	0	0	0	0	1	0	0	3	0	2	0	0	0	2	0	0	0	0	0	0	0	0	0	0	0	0	0	0	0	0	0	0	0	0	0
OTU_1837	0	0	0	0	0	7	0	0	0	0	0	2	0	0	3	0	0	0	1	0	0	2	0	4	0	0	0	0	0	0	0	0	0	0	0	0	0	0	0	0	0	0	0	0	0
OTU_1838	0	0	0	0	0	0	0	0	0	0	7	0	0	0	0	0	0	3	0	2	4	7	0	0	0	0	0	0	0	0	0	0	0	0	0	0	0	0	0	0	0	0	0	0	0
OTU_1839	1	0	0	0	0	0	0	0	0	0	0	0	0	0	0	0	0	0	12	0	0	0	0	0	0	0	0	0	0	0	0	0	0	0	0	0	0	0	0	0	0	0	0	0	0
OTU_184	34	60	66	6	37	69	9	3	3	22	6	48	24	466	6	5	0	6	4	22	11	10	20	4	0	0	0	0	1	0	0	1	2	0	0	1	4	0	2	209	3	0	0	0	0
OTU_1840	1	0	0	0	1	0	0	0	1	0	0	1	0	0	0	0	0	0	3	4	2	0	0	0	0	1	0	0	0	0	0	0	1	3	0	0	0	1	0	0	1	0	0	0	0
OTU_1841	0	1	0	0	0	0	3	0	0	0	0	0	2	0	0	2	0	3	0	0	0	0	0	0	0	0	0	5	0	0	0	0	0	1	0	0	2	0	0	0	0	0	0	0	0
OTU_1842	0	0	0	0	0	0	0	0	0	0	0	0	0	0	0	0	0	1	3	0	0	1	0	0	0	0	0	2	0	0	0	0	0	0	0	0	0	0	0	0	0	0	0	0	0
OTU_1843	0	0	0	0	2	0	1	6	1	3	0	0	0	0	0	0	1	0	2	0	0	0	0	0	0	0	0	2	0	0	2	0	0	0	0	0	0	0	0	0	0	0	0	0	0
OTU_1844	1	0	1	0	0	0	0	4	0	0	0	1	0	0	0	0	0	0	6	0	1	0	2	0	0	0	0	0	0	0	0	0	0	4	0	0	0	0	0	0	0	0	0	0	0
OTU_1845	0	16	3	0	4	4	3	8	2	10	1	1	2	0	3	0	0	1	6	0	1	0	0	0	0	0	0	0	1	0	0	0	0	0	0	0	0	0	0	0	0	0	0	0	0
OTU_1846	0	0	0	0	0	0	0	0	0	0	0	0	0	0	0	0	0	0	1	0	0	0	0	0	0	0	0	0	1	1	0	0	1	4	0	0	0	0	0	0	0	0	0	0	0
OTU_1847	0	1	0	1	0	0	1	2	2	0	0	0	1	3	0	0	0	0	2	0	0	0	0	0	0	0	0	0	0	0	0	0	10	0	0	1	0	0	0	4	1	0	0	0	0
OTU_1848	0	0	0	0	0	0	0	0	0	0	0	1	0	0	0	0	0	0	0	13	0	0	0	0	0	0	0	0	0	0	0	0	0	0	0	0	0	0	14	0	0	4	0	0	0
OTU_1849	0	0	0	0	0	0	1	1	3	2	3	0	3	0	0	0	0	0	1	2	0	3	0	0	0	0	0	2	0	0	0	6	1	0	2	0	0	0	2	0	1	0	1	0	0
OTU_185	18	234	16	13	41	7	440	0	1	4	10	7	3	9	0	30	0	263	0	0	5	11	20	0	0	0	0	1	1	3	1	0	0	3	1	0	2	1	0	1	0	0	2	1	1
OTU_1850	0	0	0	0	0	0	0	16	0	2	0	0	0	0	0	0	0	0	8	0	2	0	0	0	0	0	0	0	0	0	0	0	0	0	0	0	0	0	0	0	0	0	0	0	0
OTU_1851	0	2	0	5	0	0	0	2	0	1	0	0	0	0	1	0	0	0	2	4	1	2	1	2	0	0	0	1	0	1	0	1	1	5	0	0	0	0	1	0	0	0	1	0	0
OTU_1852	0	0	0	0	0	0	0	6	0	1	0	0	0	0	0	0	0	0	1	0	1	0	0	0	0	0	0	0	0	0	0	0	0	0	0	0	0	0	0	0	0	0	0	0	0
OTU_1853	1	0	0	0	1	0	0	2	0	6	0	0	0	0	0	0	0	0	5	0	1	0	0	0	0	0	0	0	0	0	0	0	0	0	0	0	1	1	0	0	0	0	0	0	0
OTU_1854	0	1	0	0	0	1	0	8	0	3	0	0	1	0	0	0	0	0	1	0	0	0	0	0	0	0	0	1	0	0	0	0	0	0	0	0	0	0	0	0	1	0	0	0	0
OTU_1855	0	0	0	0	0	0	0	2	3	2	0	0	0	0	0	0	0	0	1	1	0	0	0	0	0	0	0	0	0	0	0	0	0	0	0	0	0	0	0	0	0	0	0	0	0
OTU_1856	0	5	0	0	0	1	0	12	0	0	1	0	2	13	1	1	0	0	9	0	0	3	4	0	0	0	0	0	0	0	0	0	0	0	0	0	0	0	0	0	0	0	0	0	0
OTU_1857	0	0	0	0	0	0	0	0	0	0	0	2	0	0	3	0	0	2	3	0	1	2	3	1	0	0	0	0	0	0	0	0	0	0	0	0	0	0	0	0	0	0	0	0	0
OTU_1858	0	7	0	4	0	0	2	5	0	0	1	0	3	1	3	0	0	0	4	0	0	0	0	0	0	0	0	1	3	0	0	0	0	0	0	0	0	0	0	0	0	0	1	0	0
OTU_1859	0	0	1	0	0	2	1	0	2	2	2	1	0	19	0	0	0	1	0	1	3	3	0	0	0	0	0	0	2	0	3	4	0	0	0	0	0	0	0	3	0	0	3	0	0
OTU_186	1	3	3	2	2	10	5	7	2	30	52	2	5	560	2	30	0	1	1	1	16	30	0	0	0	0	2	8	12	3	3	2	7	0	0	0	1	2	0	71	0	0	1	0	0
OTU_1860	0	0	0	0	0	0	0	11	0	13	0	0	0	0	0	0	0	0	2	0	0	0	0	0	0	0	0	0	0	0	0	0	0	0	0	0	0	0	0	0	0	0	0	0	0
OTU_1861	0	1	1	0	0	0	0	2	5	1	3	0	0	13	1	0	2	2	0	4	0	2	0	0	6	3	0	0	1	3	1	1	3	0	0	2	0	0	4	2	1	1	5	2	1
OTU_1862	0	0	0	0	0	2	1	1	1	6	0	0	0	0	2	1	0	0	0	3	0	0	0	0	1	0	0	0	0	0	0	0	0	0	0	0	0	1	0	0	0	0	0	0	0
OTU_1863	0	1	0	1	4	2	1	6	5	2	3	0	0	6	2	0	0	0	0	1	0	0	0	0	0	3	0	3	3	1	0	1	17	0	0	1	2	4	0	6	0	3	0	0	0
OTU_1864	0	0	0	0	0	0	1	4	0	7	0	0	0	0	0	0	0	1	1	0	0	0	0	0	0	0	0	0	0	0	0	0	0	0	0	0	0	6	0	0	0	0	0	0	0
OTU_1865	0	0	0	0	0	0	6	4	14	0	1	0	2	0	0	0	0	1	2	4	0	0	0	0	0	0	0	0	0	0	0	1	0	0	0	0	0	0	1	0	0	0	3	0	0
OTU_1866	0	0	0	0	0	0	2	3	0	3	0	0	1	0	0	2	0	0	1	0	0	0	0	0	0	0	0	0	0	0	0	0	0	0	0	0	0	0	0	0	0	0	0	0	0
OTU_1867	0	0	0	1	0	0	1	0	0	0	0	0	0	0	3	0	0	1	0	0	2	2	2	8	0	0	0	0	0	0	1	1	1	0	0	4	0	0	0	0	0	0	0	0	0
OTU_1868	0	0	0	1	1	0	0	0	0	5	0	0	0	0	2	0	3	0	0	1	1	1	0	0	0	0	0	0	0	0	6	0	0	0	0	0	2	0	0	0	0	0	0	0	0
OTU_1869	0	0	0	0	0	0	0	0	0	2	0	0	0	0	0	0	0	0	0	0	7	0	0	0	0	2	0	0	0	0	0	0	0	0	0	0	0	0	0	0	0	0	0	0	1
OTU_187	14	36	6	7	6	17	73	39	3	33	10	3	38	0	16	80	0	10	2	4	8	6	35	10	10	1	0	51	26	32	4	8	12	5	0	12	3	28	0	0	0	0	7	0	0
OTU_1870	0	0	0	2	0	0	0	0	0	0	2	0	1	0	2	0	0	0	0	3	0	0	0	0	0	0	0	0	0	0	0	0	0	0	0	0	0	0	0	0	0	0	8	0	0
OTU_1871	0	0	0	0	0	0	0	0	0	0	0	1	0	0	1	0	0	0	4	0	7	0	0	0	0	0	0	0	2	0	0	0	0	0	0	0	0	0	0	0	0	0	0	0	0
OTU_1872	0	13	0	16	3	8	1	3	1	5	21	0	4	14	4	1	0	0	2	0	0	7	0	0	0	0	0	0	0	0	0	0	0	0	0	0	0	0	0	3	0	0	1	0	0
OTU_1873	0	0	0	0	0	0	0	0	0	0	0	0	0	0	2	0	0	3	0	1	1	0	1	6	0	0	0	0	0	0	0	0	0	0	0	0	0	0	0	0	0	0	0	0	0
OTU_1874	1	68	0	4	0	1	2	0	8	8	5	0	28	1	0	7	0	3	0	3	7	4	16	1	0	0	0	0	0	1	9	0	0	0	0	0	0	0	0	0	0	0	0	0	0
OTU_1875	0	0	0	0	0	0	0	0	0	0	0	0	0	0	0	0	0	2	1	4	3	3	1	2	0	0	0	0	0	0	0	0	0	0	0	0	0	0	0	0	0	0	0	0	0
OTU_1876	0	0	0	0	0	3	0	0	1	0	0	0	0	7	0	0	0	0	0	2	0	0	0	0	0	0	0	0	2	0	12	1	3	1	1	0	3	3	0	7	0	0	0	0	0
OTU_1877	0	0	0	0	0	0	0	4	0	2	0	0	0	0	0	0	0	0	0	0	5	0	0	0	0	0	0	0	0	0	0	0	0	0	0	0	0	0	0	0	0	0	0	0	0
OTU_1878	0	3	0	5	0	1	0	5	2	2	6	0	1	3	1	0	0	0	1	0	5	3	0	0	0	0	0	1	0	0	0	3	0	0	0	0	0	0	2	2	0	0	2	1	0
OTU_1879	0	3	0	0	0	1	7	0	0	0	2	0	4	0	0	1	0	0	0	0	1	0	2	0	3	0	0	4	2	3	0	0	0	1	0	0	1	1	0	0	0	0	0	0	0
OTU_188	0	5	0	21	1	3	4	14	23	8	0	0	4	22	3	0	1	3	6	1	1	0	1	0	0	23	0	22	14	21	10	26	623	28	0	13	35	26	2	39	17	8	5	3	5
OTU_1880	0	0	0	0	0	0	0	0	0	0	4	0	0	1	0	0	0	0	0	0	1	4	0	0	0	0	0	0	0	0	0	0	0	0	0	0	0	0	0	0	0	0	0	0	0
OTU_1881	0	0	0	0	0	0	0	0	0	0	0	0	0	0	0	0	0	0	0	0	38	3	0	0	0	0	0	0	0	0	0	0	0	0	0	0	0	0	0	0	0	0	0	0	0
OTU_1882	0	0	0	0	0	2	0	0	0	0	5	0	0	0	0	0	0	0	0	0	0	5	0	0	0	0	0	0	0	0	0	0	0	0	0	0	0	0	0	0	0	0	0	0	0
OTU_1883	1	2	1	0	1	2	0	0	0	0	0	3	0	0	0	0	0	0	0	0	1	2	0	0	1	0	0	0	0	0	2	0	0	0	1	0	1	0	0	0	0	0	0	0	1
OTU_1884	0	0	0	0	0	0	2	0	0	3	7	0	1	26	0	3	0	0	0	0	0	3	0	0	0	0	0	0	0	0	0	0	0	0	0	0	0	0	0	0	0	0	0	0	0
OTU_1885	0	0	11	15	0	0	0	0	0	0	1	0	0	0	1	0	0	0	0	0	0	1	0	0	0	0	0	0	0	0	0	0	0	0	0	0	0	0	0	0	0	0	0	0	0
OTU_1886	0	0	0	0	0	0	0	0	0	7	0	0	0	0	0	0	0	0	0	0	6	0	0	0	0	0	0	0	0	0	0	0	0	0	0	0	0	0	0	0	0	0	0	0	0
OTU_1887	0	0	0	0	0	0	0	8	0	9	0	0	0	0	0	0	0	0	3	0	3	0	0	0	0	0	0	0	0	0	0	0	0	0	0	0	0	0	0	0	0	0	0	0	0
OTU_1888	0	0	0	0	0	0	0	0	0	0	0	0	0	0	0	0	0	0	0	0	0	13	1	0	0	0	0	0	0	0	0	0	0	0	0	0	0	0	0	0	0	0	0	0	0
OTU_1889	0	0	0	0	6	1	0	0	0	2	0	0	0	0	0	0	0	0	0	0	2	2	0	0	0	0	0	0	0	1	0	2	1	1	0	1	0	0	0	0	0	0	0	0	0
OTU_189	32	9	9	5	99	25	16	57	5	29	8	14	8	24	16	66	8	15	9	1	5	9	12	33	0	5	5	26	0	0	1	3	3	5	1	1	12	7	1	0	2	6	180	7	6
OTU_1890	0	0	0	0	0	0	0	0	0	0	1	2	0	0	0	0	0	0	0	0	0	22	2	0	0	0	0	0	0	0	0	0	0	0	0	0	0	0	0	0	0	0	0	0	0
OTU_1891	0	0	0	0	0	0	0	5	0	3	0	0	0	0	1	1	0	0	0	0	3	0	0	0	0	0	0	0	0	1	0	1	0	1	0	0	0	0	0	0	0	0	0	0	0
OTU_1892	0	0	5	2	23	0	2	1	1	3	1	0	0	0	0	0	0	0	0	0	0	1	0	0	3	0	0	0	0	0	0	0	0	0	0	0	0	0	0	0	2	0	0	0	0
OTU_1893	0	0	0	0	0	0	2	0	0	0	0	0	1	0	0	0	0	0	0	0	0	3	2	0	0	0	0	1	0	1	0	0	0	2	0	0	0	0	0	0	0	0	0	0	0
OTU_1894	0	0	1	2	0	0	1	0	0	0	1	0	1	14	0	0	0	1	0	0	8	2	0	0	0	9	0	0	1	1	2	0	3	1	0	0	0	2	0	9	1	1	0	1	0
OTU_1895	0	0	0	0	0	0	1	1	0	0	1	0	0	1	0	0	0	0	0	0	0	4	8	0	0	0	0	0	0	0	0	0	0	0	0	0	0	3	0	0	0	0	0	0	0
OTU_1896	0	0	0	0	0	0	0	0	0	0	1	3	2	0	0	0	0	0	0	0	1	3	0	0	0	0	0	0	1	0	11	1	1	0	2	0	2	0	0	1	0	0	0	0	0
OTU_1897	0	0	0	0	0	0	0	0	0	0	0	0	0	0	0	0	0	0	0	0	0	18	3	0	0	0	0	0	0	0	0	1	0	0	0	0	0	0	0	0	0	0	0	0	0
OTU_1898	0	0	0	0	2	0	0	0	0	0	4	0	0	0	0	0	0	0	0	0	0	8	0	0	0	0	0	0	0	0	0	0	0	0	0	0	1	0	0	0	0	0	0	0	5
OTU_1899	0	0	0	0	0	0	0	1	0	0	0	0	0	0	1	0	1	0	0	0	0	4	0	0	4	1	3	0	0	0	0	1	0	1	0	0	0	0	0	0	3	2	0	1	6
OTU_19	0	1003	560	14145	433	592	603	507	642	421	773	1	909	6	829	0	5	2	2	23	0	11	3	0	10	43	2	0	0	0	0	22	0	0	2	3	0	4	24	1	9	4	4	10	5
OTU_190	0	0	0	0	0	0	0	0	0	0	0	0	0	0	0	0	41	0	0	0	0	0	0	0	51	1	12	102	164	53	122	123	5	1	106	1	2	9	66	0	2	2	110	2	1
OTU_1900	0	0	0	0	0	0	0	0	0	0	0	0	0	0	0	0	0	1	0	0	0	14	0	0	0	0	0	0	0	0	0	0	0	0	0	0	0	0	0	0	0	0	0	0	0
OTU_1901	0	0	0	0	0	0	0	0	0	0	0	0	1	0	0	0	0	0	0	0	0	1	0	5	0	0	0	0	3	0	0	0	0	0	0	0	0	0	0	0	0	0	0	0	0
OTU_1902	0	0	0	0	0	0	0	0	0	0	0	0	3	0	1	0	2	0	0	0	0	0	29	0	0	0	0	0	0	0	0	0	0	0	0	0	0	0	0	0	0	0	0	0	0
OTU_1903	0	0	0	0	0	0	0	0	0	0	0	0	0	0	0	0	0	0	0	0	0	1	0	0	0	0	0	1	0	0	2	0	2	0	0	0	0	0	1	0	0	1	1	2	0
OTU_1904	0	2	0	0	1	2	1	0	0	1	0	0	1	0	0	0	0	0	0	0	0	3	1	3	0	0	0	1	2	3	0	0	1	0	0	0	0	0	0	0	0	0	1	0	0
OTU_1905	0	1	1	0	0	0	0	0	0	0	3	0	0	0	0	0	0	0	0	0	0	1	0	0	0	0	0	2	0	0	0	0	0	1	0	0	3	0	0	0	0	0	0	0	0
OTU_1906	0	1	5	0	0	0	1	0	0	1	0	0	0	8	0	0	0	0	0	0	0	6	0	0	0	0	0	0	0	0	0	0	0	0	0	0	0	0	0	0	0	0	0	0	0
OTU_1907	0	2	3	0	2	1	6	0	0	1	3	1	1	0	0	0	1	4	0	0	0	3	0	0	0	0	0	0	1	0	0	0	0	0	0	0	0	0	0	0	3	0	0	0	0
OTU_1908	1	1	0	0	7	0	1	0	0	1	0	0	0	0	1	0	0	0	0	1	0	1	0	4	0	0	0	0	0	0	0	0	0	0	0	0	0	0	0	0	1	0	0	0	0
OTU_1909	0	0	0	0	0	0	2	1	0	0	1	0	1	5	0	0	2	2	0	0	0	1	1	0	5	0	0	1	2	8	1	4	0	0	0	0	0	0	0	2	0	0	0	0	0
OTU_191	5	1	0	3	7	3	4	2	1	4	57	4	3	322	0	2	7	1	2	0	0	34	0	0	3	1	0	4	4	1	0	7	2	2	0	0	42	0	3	114	0	0	6	0	1
OTU_1910	1	0	1	0	0	1	0	1	0	1	0	0	0	0	0	0	0	0	0	0	0	0	10	0	1	0	0	0	0	0	0	0	0	2	0	0	0	0	0	0	0	0	1	0	0
OTU_1911	0	0	0	0	1	0	0	0	0	0	0	0	0	0	3	0	0	0	1	0	1	0	1	7	0	0	0	0	0	0	0	0	0	0	0	0	0	0	0	0	0	0	0	0	0
OTU_1912	0	0	0	0	11	0	1	3	0	4	2	0	2	0	0	0	0	0	0	0	0	0	4	0	0	0	0	1	0	0	1	0	0	3	0	0	2	0	1	0	0	0	0	0	0
OTU_1913	0	0	3	0	0	0	0	0	0	0	3	0	1	0	0	2	0	0	0	0	0	4	0	0	0	0	0	0	1	0	0	0	0	0	0	0	0	0	0	0	0	0	0	0	0
OTU_1914	0	0	0	0	0	0	0	0	0	0	0	0	4	0	0	0	0	0	0	0	0	0	2	0	0	0	0	3	0	0	0	0	10	0	0	0	0	0	0	0	11	0	5	0	1
OTU_1915	0	2	0	0	0	0	0	0	0	0	0	0	0	0	1	4	0	0	0	0	0	0	2	0	1	1	0	0	3	0	0	0	0	1	5	0	3	0	0	0	0	1	0	0	0
OTU_1916	0	0	0	0	0	0	0	0	0	0	0	0	0	0	2	0	0	2	0	1	0	1	0	10	0	0	0	0	1	0	0	1	0	0	0	0	0	2	0	0	0	0	0	0	0
OTU_1917	0	0	0	0	0	0	0	0	0	0	0	0	0	0	0	0	0	0	0	0	0	0	1	0	0	0	0	0	0	5	0	0	0	0	0	0	2	0	0	0	0	0	0	0	0
OTU_1918	0	0	0	0	0	0	0	0	0	0	0	0	0	0	0	0	0	0	0	0	0	0	0	0	0	26	0	0	0	0	0	0	0	0	0	0	0	0	0	0	0	0	0	0	0
OTU_1919	0	1	0	3	0	0	0	0	0	0	0	0	0	2	0	0	0	0	0	0	0	0	0	2	0	0	0	0	0	0	7	0	0	0	0	1	0	0	0	0	0	0	0	0	0
OTU_192	0	28	0	103	0	0	0	119	2	0	27	0	10	0	0	1	3	1	65	0	0	22	10	3	3	64	1	0	0	3	0	28	31	63	1	31	30	149	22	2	12	44	83	23	1
OTU_1920	0	0	0	0	0	0	0	0	0	0	0	0	0	2	0	0	0	0	0	0	0	0	15	0	0	0	2	0	0	0	10	0	1	0	0	0	0	4	0	0	0	0	0	0	0
OTU_1921	0	0	0	1	0	1	5	0	1	1	0	0	2	0	0	7	0	0	0	0	0	0	1	0	0	0	0	1	1	4	1	0	0	0	0	0	0	0	0	0	0	0	0	0	0
OTU_1922	0	0	0	0	0	0	2	0	0	0	0	0	0	0	0	1	0	0	0	0	1	0	0	0	0	0	0	5	0	0	0	0	0	0	0	0	0	1	0	0	0	0	0	0	0
OTU_1923	0	1	0	0	0	0	1	0	0	0	1	0	0	0	0	1	0	0	0	0	0	0	0	0	0	0	0	4	4	0	0	0	0	0	0	0	0	2	0	0	0	0	0	0	0
OTU_1924	2	3	0	2	2	1	1	0	0	1	0	2	2	6	1	3	0	3	0	0	0	0	2	1	0	0	0	0	0	2	0	0	1	2	0	0	0	0	0	2	0	0	0	0	0
OTU_1925	0	0	0	0	2	2	0	0	0	0	0	0	0	0	0	0	0	0	0	0	0	0	6	0	0	0	0	0	0	0	0	1	0	0	0	0	0	4	0	0	0	0	0	0	0
OTU_1926	0	0	0	0	0	0	0	0	0	0	0	0	0	0	0	1	0	0	0	0	0	0	1	0	0	0	0	5	0	0	0	0	0	0	0	0	0	0	0	0	0	0	0	0	0
OTU_1927	0	0	0	0	0	0	0	0	0	0	0	0	1	0	0	2	0	0	0	0	0	0	0	0	0	0	0	7	10	1	0	0	1	0	0	0	0	0	0	0	0	0	0	0	0
OTU_1928	5	2	1	6	28	1	4	9	5	9	2	12	3	1	3	0	8	2	11	0	2	5	12	3	1	2	0	1	2	0	1	11	4	4	0	0	0	2	8	0	3	0	0	0	1
OTU_1929	0	1	0	0	0	0	9	0	0	0	0	0	0	0	0	1	0	1	0	0	0	0	1	0	0	0	0	4	3	6	0	2	1	0	0	0	1	0	0	0	0	0	0	0	0
OTU_193	2	1	2	1	2	9	7	180	53	4	9	3	1	18	4	0	3	4	109	13	1	3	0	1	4	39	2	14	2	4	3	13	26	19	14	10	196	92	9	7	34	16	29	15	81
OTU_1930	3	1	0	0	0	0	0	1	0	0	0	0	0	0	1	0	0	0	1	0	0	0	2	2	0	0	0	0	0	0	0	0	0	0	0	0	0	0	0	0	0	0	0	0	0
OTU_1931	0	0	3	3	0	2	3	5	0	5	1	0	0	0	1	0	0	0	1	0	1	0	0	0	0	0	0	3	0	0	1	25	1	1	0	1	0	1	0	0	0	0	0	0	0
OTU_1932	0	0	0	13	0	0	0	0	0	0	2	0	0	0	7	0	0	1	0	0	0	0	0	5	1	2	0	0	0	0	0	0	0	0	0	0	0	8	0	0	1	0	0	0	0
OTU_1933	0	0	0	0	0	0	0	0	0	1	0	0	0	0	0	1	0	0	0	0	0	0	0	0	1	0	0	2	1	1	0	0	0	0	0	0	0	1	0	0	0	0	2	0	0
OTU_1934	1	0	0	0	0	0	2	1	0	0	0	0	0	0	0	0	1	0	0	0	2	0	0	0	0	0	0	7	0	4	0	0	0	1	0	1	0	1	0	0	0	0	1	0	0
OTU_1935	0	0	0	0	0	0	2	0	0	1	0	0	1	0	0	2	0	0	0	0	0	0	0	0	0	0	0	0	1	0	33	0	0	0	0	0	0	0	0	0	0	0	0	0	0
OTU_1936	0	0	0	0	0	0	1	0	0	0	0	0	1	0	0	0	0	0	0	0	0	0	0	0	0	0	0	3	0	2	0	0	0	0	0	0	2	2	0	0	0	0	0	0	0
OTU_1937	0	0	0	0	0	2	0	0	0	0	1	0	0	0	0	2	0	0	0	0	0	0	0	0	0	0	0	5	1	0	0	0	1	1	0	0	0	0	0	0	0	0	0	0	0
OTU_1938	0	0	0	0	0	0	1	0	0	0	0	0	0	3	0	0	0	0	0	0	0	0	0	0	0	0	0	4	1	1	6	2	42	3	0	0	5	3	0	12	0	0	0	0	0
OTU_1939	0	0	0	0	0	0	0	0	0	0	0	0	0	0	0	0	0	0	0	0	0	0	0	0	0	0	0	0	2	0	0	7	1	0	0	0	0	2	2	0	0	0	0	0	0
OTU_194	2	14	1	47	1	8	10	19	15	9	2	15	3	0	7	0	3	43	44	12	15	1	2	16	5	97	4	9	1	2	0	3	2	6	4	7	162	175	3	0	3	5	9	8	83
OTU_1940	0	0	0	0	0	0	0	0	0	0	0	0	0	0	0	0	0	0	0	0	0	2	0	0	0	0	0	0	2	3	0	0	0	0	0	0	0	3	0	0	0	0	0	0	0
OTU_1941	0	1	2	3	0	1	11	1	0	1	5	0	11	0	2	42	0	2	0	0	0	0	1	0	1	0	0	27	25	14	7	4	2	3	0	4	1	3	0	0	0	0	3	0	0
OTU_1942	0	0	0	0	0	0	0	0	0	0	0	0	0	0	0	0	0	0	0	0	0	0	0	0	0	0	0	0	0	0	0	1	0	38	0	0	0	0	0	0	0	0	0	0	0
OTU_1943	13	1	1	2	1	3	1	1	7	0	3	6	3	1	4	3	0	0	6	4	0	8	2	5	0	0	0	0	0	2	0	0	6	1	0	0	30	1	0	1	0	0	0	0	0
OTU_1945	0	0	0	0	1	0	1	0	0	0	0	0	0	0	0	0	0	0	0	0	0	0	0	0	0	0	0	0	5	1	0	0	1	0	0	0	0	4	0	0	0	0	0	0	0
OTU_1947	0	1	0	0	0	0	0	1	0	2	0	0	2	0	0	1	0	0	0	0	1	0	0	0	0	0	0	0	1	1	0	0	5	1	0	0	0	0	0	0	0	0	0	0	0
OTU_1948	0	0	0	0	0	0	0	0	0	0	0	0	0	0	0	0	0	0	0	0	0	0	0	0	0	0	0	0	1	0	0	2	1	0	0	2	0	0	0	0	0	0	0	0	0
OTU_1949	0	0	0	0	0	0	0	0	0	0	0	0	0	0	0	0	0	0	0	0	0	0	0	0	1	0	0	3	2	0	1	6	0	0	0	1	0	0	3	0	0	0	3	0	0
OTU_195	9	45	21	12	7	13	40	13	12	6	14	2	32	0	11	20	8	15	12	0	10	8	18	9	12	5	4	43	25	26	11	41	10	30	4	11	15	17	33	0	5	3	4	13	4
OTU_1950	0	0	0	0	0	0	0	0	0	0	0	0	0	0	0	0	0	0	0	0	0	0	0	0	3	0	0	0	0	4	1	0	0	1	0	0	0	0	0	0	0	0	0	0	0
OTU_1951	0	0	0	0	0	0	0	0	0	0	0	0	0	5	0	0	0	0	0	0	0	0	0	0	0	0	0	0	1	0	9	1	0	0	0	0	1	0	0	0	0	0	0	0	0
OTU_1952	0	0	0	0	0	1	5	1	0	2	0	0	0	0	0	0	0	1	0	0	0	0	0	0	0	0	0	0	0	0	0	0	0	5	0	0	1	0	0	0	0	0	0	0	0
OTU_1953	0	1	0	0	2	0	0	3	0	3	0	0	0	1	0	0	0	0	1	0	0	0	0	0	0	0	0	0	0	0	0	2	0	0	0	3	0	0	0	0	0	0	0	0	0
OTU_1954	0	0	2	0	0	0	0	0	2	0	1	0	1	0	1	0	0	1	0	0	0	0	0	0	0	0	0	1	0	0	3	4	0	1	0	0	0	0	0	0	0	0	1	0	0
OTU_1955	0	0	0	0	0	0	3	0	0	0	0	0	0	0	0	0	0	0	0	0	0	0	2	0	0	0	0	0	0	0	0	0	0	1	0	0	0	6	0	0	0	0	0	0	0
OTU_1956	0	0	0	0	0	0	0	0	0	0	0	0	0	0	0	0	0	0	1	0	0	0	0	0	0	0	0	0	0	0	1	4	1	0	0	0	0	19	0	0	0	0	0	0	0
OTU_1957	0	0	0	0	0	0	0	0	0	0	0	0	0	0	0	0	0	0	0	0	0	0	0	0	0	0	0	0	0	0	0	0	3	0	0	0	15	1	0	0	0	0	0	0	0
OTU_1958	0	0	0	0	0	0	0	0	0	0	0	0	0	0	0	0	0	0	0	0	0	0	0	0	0	0	0	0	0	0	0	1	2	0	0	0	0	16	0	0	0	0	0	0	0
OTU_1959	0	0	0	0	0	1	0	2	0	3	0	0	0	0	0	0	0	0	0	0	0	0	0	0	0	0	0	0	0	0	0	0	0	0	0	0	0	6	0	0	0	0	0	0	0
OTU_196	62	1	1	0	3	97	32	0	1	4	0	128	1	0	1	1	7	48	0	5	1	0	1	2	10	9	250	0	0	1	0	10	1	1	18	0	1	4	10	0	17	10	0	17	9
OTU_1960	0	0	0	0	1	0	0	0	0	0	0	0	0	0	0	0	0	1	0	0	0	4	4	0	0	0	0	0	0	0	1	1	0	0	0	7	1	0	0	0	0	0	0	0	0
OTU_1961	0	0	0	0	0	0	0	0	0	0	0	0	0	0	0	0	0	0	0	0	0	0	0	0	0	0	0	0	0	0	0	0	0	0	0	1	1	12	0	0	0	0	0	0	0
OTU_1962	0	0	0	0	0	0	0	0	0	0	0	0	0	0	0	0	0	0	0	0	0	0	0	0	0	0	38	0	0	0	0	0	0	0	2	0	0	0	0	0	0	1	0	2	0
OTU_1963	0	2	0	1	0	0	8	0	1	2	6	0	13	0	0	11	0	0	0	0	0	0	1	0	4	0	0	26	21	13	2	3	9	2	0	1	8	4	0	0	0	0	1	0	0
OTU_1964	0	0	0	0	0	0	0	0	0	0	3	0	3	0	0	0	0	0	0	0	0	0	2	0	0	0	0	0	0	0	0	0	0	55	0	2	0	0	0	0	0	50	15	3	0
OTU_1965	0	0	0	0	0	0	0	0	0	0	0	0	0	0	1	0	0	0	0	0	0	0	0	0	28	0	0	0	0	1	0	0	0	0	0	0	0	0	0	0	1	0	0	0	2
OTU_1966	0	0	0	0	0	0	0	0	0	0	0	0	0	0	0	0	0	0	0	0	0	0	0	0	0	0	0	0	0	0	0	0	0	0	0	0	1	8	0	0	0	0	0	0	3
OTU_1967	0	0	0	0	0	0	0	0	0	0	0	0	0	0	0	0	1	0	0	0	0	0	0	0	3	0	0	0	1	6	33	8	1	6	2	1	0	2	4	0	1	0	2	0	0
OTU_1968	0	0	0	0	0	0	0	0	0	0	0	0	0	0	0	0	0	0	0	0	0	0	0	0	0	0	0	0	0	0	2	0	0	0	0	0	0	5	0	0	0	0	0	0	0
OTU_1969	2	0	4	0	1	1	0	1	1	1	2	3	1	2	0	0	0	0	0	1	0	1	1	0	2	3	2	2	2	1	0	0	2	0	0	1	1	0	0	0	1	0	4	0	0
OTU_197	11	11	14	19	25	9	9	13	15	9	10	4	10	424	13	1	6	12	13	21	13	7	55	5	6	36	3	9	6	6	7	19	93	13	5	9	8	29	19	39	40	12	8	3	4
OTU_1970	0	0	0	0	0	0	2	0	0	0	1	0	0	0	0	0	0	0	0	0	0	0	0	0	0	0	0	6	0	2	0	1	0	0	0	0	4	2	0	0	0	0	1	0	0
OTU_1971	0	0	0	0	0	0	0	20	1	6	0	0	0	0	0	1	0	0	7	0	5	0	0	0	1	0	0	2	0	0	0	0	0	1	0	0	3	1	0	0	0	0	0	0	0
OTU_1972	0	0	0	0	0	5	0	0	0	0	2	2	0	0	1	0	0	0	0	0	0	0	0	0	0	8	0	0	0	0	0	0	0	0	0	0	0	0	1	0	0	1	0	0	0
OTU_1973	0	0	0	0	0	1	5	1	0	1	1	0	2	0	0	0	0	1	0	0	0	0	0	0	0	0	0	8	1	2	1	0	2	0	0	0	0	3	0	0	0	0	0	0	0
OTU_1974	3	0	0	3	17	0	2	1	0	0	2	1	0	2	3	0	0	1	0	0	2	0	9	0	1	6	1	0	1	0	0	0	0	0	0	1	1	1	0	14	7	0	0	1	0
OTU_1975	0	1	1	0	0	0	0	0	0	0	1	0	0	0	1	0	0	1	0	0	0	0	0	0	0	0	0	1	2	3	1	1	0	1	0	0	0	6	0	0	0	0	0	0	0
OTU_1976	2	0	0	0	0	0	0	0	0	1	0	1	0	0	0	0	0	0	0	0	2	0	1	1	0	0	0	3	5	0	0	0	2	0	1	0	18	0	0	0	2	0	0	0	0
OTU_1977	0	2	1	0	1	0	0	0	0	1	0	0	1	0	0	0	0	0	0	0	0	0	0	0	0	1	1	0	0	0	0	0	0	0	1	0	0	0	0	0	0	0	0	6	0
OTU_1978	0	0	0	0	0	0	0	1	0	1	0	0	0	0	0	0	0	0	1	0	2	0	0	0	0	3	0	0	0	0	0	0	0	0	0	0	0	0	0	0	2	3	0	0	0
OTU_1979	0	0	0	0	0	0	0	0	0	0	0	0	0	1	0	0	0	0	0	0	0	0	0	0	0	0	0	0	0	0	0	0	0	0	0	0	0	0	1	0	0	0	0	1	20
OTU_198	1	10	4	13	7	2	57	2	3	5	4	0	46	0	6	61	0	1	0	0	0	0	5	0	1	0	0	70	41	39	3	12	11	8	0	7	7	6	0	0	0	0	2	0	0
OTU_1980	0	0	2	0	0	0	2	0	0	0	0	0	0	0	0	0	0	0	0	0	0	0	0	0	0	0	0	0	0	1	3	1	30	4	0	0	0	6	0	0	1	0	0	0	0
OTU_1981	0	0	0	0	0	0	0	0	0	0	0	0	0	0	0	0	0	0	0	0	0	0	0	0	0	0	0	0	0	0	0	0	0	0	0	30	0	0	0	0	0	0	11	50	0
OTU_1982	0	0	0	0	0	0	0	0	0	0	0	0	0	1	0	0	0	0	0	0	0	0	0	0	1	0	0	0	0	0	0	0	0	0	0	0	0	0	0	0	3	2	0	1	18
OTU_1983	0	6	0	1	0	0	0	0	0	0	0	0	0	3	0	0	1	0	0	0	0	0	0	0	0	0	0	0	0	1	0	1	12	0	0	8	3	0	0	0	6	0	5	0	0
OTU_1984	0	1	0	1	0	0	0	0	0	0	0	0	0	0	0	1	0	0	0	0	0	3	0	0	0	0	0	0	0	0	0	0	0	0	0	0	0	0	4	0	0	0	0	0	0
OTU_1985	0	0	0	0	0	0	0	0	0	0	0	0	0	0	0	0	0	0	0	0	0	0	0	0	0	1	2	0	0	0	0	0	3	4	0	2	2	4	0	0	0	0	0	2	2
OTU_1986	0	0	0	0	1	1	0	0	0	0	0	0	0	21	0	0	0	0	0	0	0	0	0	0	0	0	0	0	0	0	0	0	0	0	0	0	0	0	0	11	0	0	0	0	0
OTU_1987	0	1	0	0	0	0	1	0	1	0	0	0	0	0	0	0	0	0	0	0	0	0	0	0	0	0	0	1	1	0	0	0	0	0	1	0	0	0	0	0	4	0	0	1	0
OTU_1988	0	0	0	0	0	0	0	0	0	0	0	0	0	0	0	0	0	0	0	0	0	0	0	0	0	0	0	0	0	0	0	0	0	0	0	0	0	0	1	0	11	0	0	0	1
OTU_1989	0	2	0	2	0	1	0	0	4	0	0	0	1	0	1	0	0	0	0	0	0	0	0	0	0	0	0	0	0	2	0	1	13	1	0	0	2	0	0	0	2	0	0	0	1
OTU_199	5	19	10	7	11	29	6	76	16	74	15	5	13	168	12	0	0	2	4	3	16	11	6	33	0	0	0	3	21	14	15	14	488	12	0	12	12	6	0	2	4	0	4	0	0
OTU_1990	0	1	1	0	3	0	0	2	1	2	0	0	0	0	0	0	0	0	0	0	0	0	0	0	0	0	0	0	0	0	0	5	0	1	0	0	0	0	0	0	0	0	0	0	0
OTU_1991	0	1	2	0	0	0	1	0	0	1	0	0	2	0	1	1	0	2	0	0	0	0	0	0	0	0	0	0	0	0	0	0	0	0	0	0	0	0	0	0	0	4	0	0	0
OTU_1992	0	2	0	0	1	0	0	0	0	0	0	0	2	0	0	3	0	0	0	0	0	0	0	0	0	0	0	2	0	4	3	0	2	0	0	0	0	2	0	0	0	0	6	0	0
OTU_1993	0	4	0	0	0	0	0	1	0	0	0	0	0	0	0	1	0	0	0	0	0	0	0	0	0	0	0	0	0	2	0	0	0	0	0	0	0	0	0	0	0	0	0	0	0
OTU_1994	0	0	0	0	0	0	0	0	0	0	0	0	0	0	0	0	0	0	0	0	0	0	0	0	0	0	0	3	0	0	0	0	0	0	0	0	0	0	0	0	0	0	6	0	0
OTU_1995	0	2	0	3	0	0	0	0	1	0	4	0	0	0	4	0	0	0	0	0	0	0	0	0	0	0	1	0	0	0	3	0	1	0	0	0	0	0	0	0	0	0	0	0	0
OTU_1996	0	0	0	0	0	0	0	0	0	0	0	0	0	0	0	0	0	0	0	0	0	0	0	0	1	0	0	0	0	0	0	0	0	0	0	0	4	0	0	0	0	0	0	0	9
OTU_1997	2	2	0	0	3	0	0	1	0	1	0	0	0	0	0	0	5	0	2	0	0	0	0	0	0	0	1	0	0	0	0	0	0	0	0	0	0	0	0	0	0	0	0	2	0
OTU_1998	0	0	0	0	0	0	0	0	0	0	0	0	2	0	0	1	0	0	0	0	0	0	0	0	0	0	0	0	2	0	0	1	0	0	0	0	0	2	0	0	0	0	1	0	0
OTU_1999	0	2	2	2	1	0	0	0	0	0	1	0	1	0	0	0	0	0	0	0	0	0	0	0	0	0	0	1	0	2	1	0	0	2	0	1	0	1	0	0	0	0	0	0	0
OTU_2	25	467	249	492	174	606	111	640	3792	2140	358	29	310	1052	714	12	7	20	37	67	125	81	62	404	2	62	5	24	53	35	39	287	1153	265	2	163	179	213	62	6312	94	68	243	55	26
OTU_20	35	366	464	89	107	484	406	351	64	96	414	300	612	2330	601	919	12	146	167	33	76	244	175	210	99	50	4	366	325	284	274	212	489	121	99	86	164	287	83	76	254	19	58	17	52
OTU_200	10	104	16	18	42	31	40	171	12	69	13	4	18	12	16	3	0	20	15	0	3	4	2	1	0	0	0	3	1	3	0	0	0	0	0	0	0	1	0	0	0	0	0	0	2
OTU_2000	0	2	0	0	0	0	0	0	0	0	2	0	0	1	0	0	0	0	0	0	0	0	0	0	0	0	0	0	0	0	0	1	1	0	0	2	0	0	0	0	0	0	0	0	0
OTU_2001	0	5	0	0	0	0	0	1	0	0	0	0	0	0	0	1	0	0	0	0	0	0	0	0	0	5	0	0	0	0	0	0	0	0	1	3	2	0	1	0	0	0	1	1	1
OTU_2002	0	1	0	0	0	1	0	0	0	1	0	0	2	3	0	0	0	0	0	0	0	0	0	0	2	0	0	0	1	0	20	1	0	4	0	0	2	0	0	0	0	0	0	0	0
OTU_2003	0	1	0	1	0	0	0	0	0	1	0	0	0	0	0	0	0	0	0	0	1	0	0	0	0	0	0	0	0	0	0	0	0	0	0	0	0	0	0	0	0	0	0	0	0
OTU_2004	0	4	1	1	0	0	0	0	0	1	0	0	0	0	2	0	0	0	0	0	0	0	0	0	0	0	0	1	0	0	0	0	0	0	0	0	0	0	0	0	0	0	0	0	0
OTU_2005	0	16	1	3	1	7	0	19	0	7	0	0	1	0	2	0	0	1	2	0	0	0	0	0	0	0	0	1	0	0	0	0	0	0	0	0	0	0	0	0	0	0	0	0	0
OTU_2006	0	1	0	0	0	0	1	1	0	0	0	0	1	0	0	0	0	0	0	0	0	0	0	0	0	0	0	0	2	0	2	0	0	0	0	0	0	0	0	0	0	0	0	0	0
OTU_2007	0	7	0	0	0	0	0	0	0	0	0	0	0	0	0	0	0	0	0	0	0	0	0	0	0	0	0	0	0	0	0	0	0	0	0	0	0	0	0	0	0	0	0	0	0
OTU_2008	0	1	0	7	0	0	0	0	0	0	0	0	0	0	0	0	0	1	0	0	0	0	0	0	0	0	0	0	0	0	0	0	0	0	0	0	0	0	0	0	0	0	0	0	0
OTU_2009	0	1	0	0	0	0	0	0	1	0	0	0	1	0	1	7	0	0	0	0	0	0	0	0	0	0	0	0	0	0	0	0	0	0	0	0	0	0	0	0	0	0	0	0	0
OTU_201	4	10	9	8	25	18	0	16	3	4	32	13	24	30	4	1	15	1	11	1	7	33	12	1	13	0	0	1	1	20	11	14	1	0	8	0	0	4	8	9	1	0	2	0	0
OTU_2010	0	1	0	2	0	0	0	1	0	4	1	0	0	0	0	0	0	0	0	0	0	0	0	0	0	0	0	0	0	0	0	0	0	0	0	0	0	0	0	0	0	0	0	0	0
OTU_2011	0	7	0	1	0	1	2	1	2	1	2	0	4	0	5	0	0	0	0	0	0	0	0	0	0	0	0	0	0	0	0	0	0	0	0	0	0	0	0	0	0	0	0	0	0
OTU_2012	0	2	1	0	0	0	5	0	0	0	0	0	0	0	0	1	0	0	0	0	0	0	0	0	0	0	0	2	1	1	1	0	0	0	0	0	0	0	0	0	0	0	0	0	0
OTU_2013	0	1	0	0	1	1	0	0	0	2	0	0	0	0	0	0	0	0	0	0	0	0	0	0	0	0	0	0	0	0	0	0	0	0	0	0	0	0	0	0	0	0	0	0	0
OTU_2014	0	4	0	1	0	3	0	0	1	0	0	0	0	0	3	0	0	0	0	0	0	0	0	0	0	0	0	0	0	0	0	0	0	0	0	0	0	0	0	0	0	0	0	0	0
OTU_2015	0	1	0	0	0	0	0	1	0	0	0	0	0	1	0	0	0	0	0	0	0	0	0	3	0	0	0	0	0	0	0	0	0	0	0	0	0	5	0	0	0	0	0	0	0
OTU_2016	0	1	2	0	0	0	1	1	1	3	0	0	1	0	0	0	0	0	0	0	0	0	0	0	0	0	0	2	2	0	0	0	0	0	0	0	0	0	0	0	0	0	0	0	0
OTU_2017	0	2	0	0	0	0	0	0	0	0	0	0	0	0	0	1	0	0	0	0	0	0	0	0	0	0	0	2	0	0	0	0	0	0	0	0	0	0	0	0	0	0	0	0	0
OTU_2018	0	2	0	0	0	0	1	0	0	0	0	0	1	0	0	0	0	0	0	2	0	0	1	0	0	0	0	0	0	0	0	0	0	0	0	0	1	0	0	0	0	0	0	0	0
OTU_2019	0	3	0	0	1	0	1	6	0	1	0	0	2	0	0	0	0	0	0	0	0	0	0	0	0	0	0	0	0	0	0	0	0	0	0	0	0	0	0	0	0	0	0	0	0
OTU_202	2	2	8	0	7	239	1	0	0	0	0	177	95	0	0	0	0	0	0	0	0	1	58	0	81	1	0	0	0	65	90	139	2	1	77	0	0	2	114	0	0	1	0	0	0
OTU_2020	0	1	0	0	0	0	0	0	0	0	0	0	1	0	0	0	0	0	2	0	0	0	0	0	0	0	0	0	0	0	0	0	0	0	0	0	0	0	0	0	0	0	0	0	0
OTU_2021	0	0	13	1	1	1	0	0	0	0	0	0	0	0	1	0	0	0	0	0	0	0	0	0	0	0	0	0	0	0	0	0	0	0	0	0	0	0	0	0	0	0	0	0	0
OTU_2022	0	4	0	6	0	1	0	2	0	5	0	0	1	7	0	0	0	0	0	0	1	0	0	0	0	2	0	2	1	0	0	0	8	0	0	0	0	0	0	3	4	0	0	0	0
OTU_2023	0	6	0	1	0	1	1	0	0	2	0	0	0	0	0	1	0	1	0	0	0	1	0	0	0	0	0	0	0	0	0	0	5	0	0	0	0	0	0	0	6	0	0	1	0
OTU_2024	0	4	0	0	1	0	0	1	0	0	0	0	0	1	0	0	0	0	0	0	0	0	0	0	0	0	0	0	0	0	0	0	0	0	0	0	0	0	0	0	0	0	0	0	0
OTU_2025	0	2	0	0	0	0	0	0	0	0	0	0	0	1	1	1	0	0	0	0	0	0	1	0	0	0	0	0	0	0	0	0	0	0	0	0	0	0	1	0	0	0	0	0	0
OTU_2026	0	2	0	0	0	0	0	0	0	0	0	0	0	0	0	0	0	0	0	0	0	0	0	0	2	0	0	0	1	0	0	0	1	0	0	0	0	0	0	0	0	0	0	0	0
OTU_2027	0	0	28	0	0	0	0	0	2	5	0	0	3	0	1	0	0	0	0	0	0	0	0	0	0	0	0	0	0	2	0	0	2	0	0	0	0	0	0	0	0	0	0	0	0
OTU_2028	0	1	2	10	2	4	2	1	6	2	2	0	0	0	2	0	0	1	0	0	0	0	0	0	0	0	0	0	0	0	0	0	0	0	0	0	0	0	0	0	0	0	0	0	0
OTU_2029	0	0	10	0	0	0	0	0	0	0	0	0	0	0	0	0	0	0	0	0	0	0	0	0	0	0	0	0	0	0	0	0	0	0	0	0	0	0	0	0	0	0	0	0	0
OTU_203	2	19	3	36	24	14	12	57	43	55	11	4	14	170	12	0	13	4	3	3	11	15	25	0	2	8	29	0	1	0	1	6	17	2	9	2	4	9	6	42	5	2	15	2	2
OTU_2030	0	1	0	0	0	0	5	2	1	1	0	0	0	0	0	1	0	0	0	0	0	0	0	0	0	0	0	2	0	1	0	0	0	0	0	0	0	0	0	0	0	0	0	0	0
OTU_2031	0	1	0	0	0	0	0	2	0	0	0	0	0	0	0	2	0	0	0	0	0	0	0	0	0	0	0	0	0	0	0	0	0	2	0	0	0	2	0	0	0	0	0	0	0
OTU_2032	0	0	1	0	1	1	1	0	0	0	0	0	0	0	2	0	0	1	0	0	0	0	0	0	0	0	0	0	0	0	2	0	0	0	0	0	0	0	0	0	0	0	0	0	0
OTU_2033	0	1	0	0	0	0	0	0	0	1	0	0	0	0	0	1	0	0	0	0	0	0	0	0	0	0	0	0	1	1	0	0	0	0	0	0	0	0	0	0	0	0	0	0	0
OTU_2034	0	1	1	0	0	0	0	0	0	1	2	0	0	0	0	1	0	0	0	0	0	0	0	0	0	0	0	0	1	1	1	0	0	0	0	0	1	0	0	0	0	0	0	0	0
OTU_2035	0	1	0	0	0	0	1	0	0	0	0	0	1	0	0	1	0	0	0	0	0	0	0	0	0	0	0	0	1	0	0	0	0	0	0	0	0	0	0	0	0	0	0	0	0
OTU_2036	0	2	0	0	0	0	2	0	0	0	0	0	0	0	0	0	0	0	0	0	0	0	0	0	0	0	0	0	0	0	0	0	0	0	0	0	0	0	0	0	0	0	0	0	0
OTU_2037	0	1	2	1	0	0	0	2	1	1	0	0	0	0	0	0	0	0	0	0	0	1	0	0	0	0	0	0	0	0	0	0	0	0	0	0	0	0	0	0	0	0	0	0	0
OTU_2038	0	0	1	0	0	0	1	0	0	0	0	0	1	0	0	0	0	0	0	0	0	0	0	0	2	0	0	2	4	1	0	2	0	0	0	0	0	0	0	0	0	0	0	0	0
OTU_2039	0	0	2	0	7	0	0	2	0	0	0	0	0	0	0	0	0	0	0	0	0	0	0	0	0	0	2	0	0	0	0	0	0	0	0	0	0	0	0	0	0	0	0	0	0
OTU_204	0	66	29	339	20	44	33	25	25	21	42	0	61	214	49	0	0	0	0	0	0	2	0	0	0	0	0	0	0	0	0	0	0	0	0	0	0	0	0	12	0	0	0	0	0
OTU_2040	4	1	0	7	11	1	8	21	0	1	2	3	11	11	0	8	4	1	16	2	0	2	8	0	5	2	0	6	0	9	12	26	3	11	13	6	4	3	9	4	2	2	1	2	0
OTU_2041	0	0	2	1	0	0	0	0	0	0	0	0	0	0	0	0	0	0	0	0	0	0	3	0	0	0	0	0	0	0	0	0	0	0	0	1	0	0	0	0	0	0	0	0	0
OTU_2042	0	0	5	0	0	0	0	0	0	0	1	0	0	0	1	0	0	0	0	0	0	0	0	0	0	0	0	0	0	0	0	0	0	0	0	0	0	0	0	0	0	0	0	0	0
OTU_2043	0	1	11	1	0	0	0	7	0	2	0	0	4	0	4	0	2	0	2	0	0	0	3	0	0	0	1	0	2	1	0	1	0	0	0	0	0	0	4	0	0	0	1	0	0
OTU_2044	0	0	1	0	0	0	6	0	0	0	0	0	2	0	1	3	0	0	0	0	0	0	0	0	0	0	0	0	3	0	0	0	0	0	0	0	0	0	0	0	0	0	0	0	0
OTU_2045	0	0	0	2	0	0	2	4	0	1	0	0	0	2	0	0	0	0	0	0	1	0	0	0	0	0	0	0	0	0	1	0	5	0	0	1	1	2	0	0	1	1	1	0	0
OTU_2046	0	2	3	1	0	2	3	5	0	5	0	0	2	0	0	1	0	0	0	0	0	0	0	0	0	0	0	0	0	0	0	0	0	0	0	0	0	0	0	0	0	0	0	0	0
OTU_2047	0	0	2	0	0	0	0	1	0	0	0	0	0	0	0	0	0	0	1	0	0	0	0	0	0	0	0	0	0	0	0	0	0	0	0	0	0	0	0	0	0	0	0	0	0
OTU_2048	0	3	0	1	0	1	4	0	3	1	1	0	0	0	0	6	0	0	0	0	0	0	0	0	0	0	0	0	0	0	0	0	0	0	0	1	0	0	0	0	0	0	0	0	0
OTU_2049	0	0	2	3	0	0	5	0	0	0	0	0	0	0	0	1	0	0	0	0	0	0	0	0	0	0	0	0	0	1	0	0	0	0	0	0	0	0	0	0	0	0	0	0	0
OTU_205	51	65	66	158	125	37	117	22	37	31	29	2	44	33	36	4	1	66	0	1	2	1	1	2	22	41	5	5	12	17	6	23	73	14	2	4	4	15	18	44	7	3	2	8	4
OTU_2050	0	1	4	0	0	0	0	1	0	0	0	0	0	0	1	0	0	0	0	0	0	0	0	0	0	0	0	0	0	0	0	0	0	0	0	0	0	0	0	0	0	0	0	0	0
OTU_2051	0	0	0	2	0	0	1	0	0	0	0	0	0	0	0	0	0	0	0	0	0	0	0	0	0	0	0	2	0	0	0	0	0	0	0	0	0	0	0	0	0	0	0	0	0
OTU_2052	1	0	0	4	0	0	0	0	6	0	3	1	0	2	0	0	0	0	0	3	0	0	7	0	0	0	0	0	0	0	0	0	0	0	0	0	0	0	0	0	0	0	2	0	0
OTU_2053	0	3	1	7	2	2	0	4	0	6	3	0	0	0	1	0	0	0	0	0	0	0	0	0	0	0	0	0	0	1	0	0	0	0	0	0	0	0	0	0	0	0	0	0	0
OTU_2054	1	0	1	0	4	0	4	5	0	2	0	0	0	0	0	0	0	0	0	0	0	0	0	0	0	0	0	0	0	0	0	2	0	0	0	0	0	0	0	0	0	0	0	0	0
OTU_2055	0	0	0	2	0	0	0	1	0	3	0	0	0	0	1	0	0	0	0	0	0	0	0	0	0	0	0	0	0	0	0	0	0	0	0	0	0	0	0	0	0	0	0	0	0
OTU_2056	0	54	9	18	0	7	19	1	2	0	4	4	6	1	0	8	0	13	0	0	0	3	2	1	2	0	0	0	0	1	0	5	0	4	0	0	0	0	2	1	0	1	0	0	0
OTU_2057	0	1	0	1	0	1	1	0	0	0	0	0	0	0	0	0	0	0	0	0	0	0	0	0	0	0	0	0	3	0	0	0	2	0	0	0	2	0	0	0	0	0	0	0	0
OTU_2058	0	0	0	2	0	0	0	0	0	3	0	0	0	0	1	0	0	0	0	0	0	0	1	0	0	0	0	2	1	1	0	0	0	0	0	0	0	0	0	0	0	0	0	0	0
OTU_2059	0	2	0	2	2	0	0	0	3	1	1	0	0	0	3	0	0	0	0	1	0	0	0	0	0	0	0	0	0	0	0	0	1	0	0	0	0	0	0	0	0	1	0	0	0
OTU_206	4	8	8	14	8	4	42	35	7	27	6	3	12	2	8	52	0	13	17	1	17	1	8	3	2	0	0	34	27	17	12	23	13	17	0	30	11	18	2	0	1	0	3	1	0
OTU_2060	0	0	0	1	0	0	0	0	8	0	0	0	0	0	0	2	0	0	0	0	0	0	0	0	0	0	0	0	0	0	0	1	0	0	0	0	0	0	0	0	0	0	0	0	0
OTU_2061	0	2	0	4	0	0	0	0	0	0	0	0	0	0	2	0	0	0	0	0	0	0	0	0	0	0	0	0	0	0	0	0	0	0	0	0	0	0	0	0	0	0	0	0	0
OTU_2062	0	0	0	0	1	0	2	1	0	0	1	0	0	0	0	0	0	0	0	0	0	0	0	0	0	0	0	2	1	2	0	0	0	0	0	0	0	3	0	0	0	0	0	0	0
OTU_2063	0	0	0	2	0	0	0	0	0	0	0	0	0	0	0	0	0	0	0	0	0	0	0	0	0	0	0	0	1	0	0	0	1	0	0	0	0	0	0	1	0	0	1	0	1
OTU_2064	0	0	0	2	1	1	0	0	0	0	0	0	0	0	0	0	0	0	0	0	0	0	0	0	0	0	0	1	0	1	9	0	0	0	2	0	2	1	0	0	0	0	0	0	0
OTU_2065	0	0	0	1	0	0	0	0	0	0	0	0	0	0	0	0	0	0	0	0	0	5	0	0	0	0	0	0	0	0	0	0	2	0	0	0	0	6	0	0	0	0	0	0	0
OTU_2066	0	0	0	2	0	0	0	1	1	1	0	0	2	0	0	0	0	0	0	0	0	0	0	0	0	0	0	2	0	0	0	0	0	1	0	0	0	0	0	0	0	0	0	0	0
OTU_2067	0	1	0	1	7	0	0	2	0	0	2	0	2	0	0	0	0	0	0	0	0	0	0	0	0	0	0	0	0	0	0	0	0	0	0	0	0	0	3	0	3	0	0	0	0
OTU_2068	0	0	0	1	0	2	0	5	0	1	0	0	2	0	0	0	0	0	0	0	0	0	0	0	0	0	0	0	0	0	0	0	0	0	0	0	0	0	0	0	0	0	0	0	0
OTU_2069	0	0	1	0	6	0	1	0	0	0	0	0	2	0	0	0	0	0	0	0	0	0	0	0	0	0	0	0	0	0	0	0	0	0	0	0	0	0	0	0	0	0	0	0	0
OTU_207	0	48	7	20	10	56	32	117	6	105	12	4	18	0	20	8	0	11	4	0	6	0	0	0	0	0	0	1	2	4	0	0	1	3	0	1	2	2	0	0	0	0	0	0	0
OTU_2070	0	0	0	0	4	0	0	0	0	0	0	0	0	0	0	0	0	0	0	0	0	0	0	0	0	0	0	0	0	0	0	0	0	0	0	0	0	0	0	0	0	0	0	0	0
OTU_2071	0	0	0	0	1	0	8	0	0	1	0	0	0	0	0	0	0	0	0	0	0	0	0	0	0	0	0	0	0	0	0	0	0	0	0	0	0	0	0	0	0	0	0	0	0
OTU_2072	0	0	0	1	1	0	0	0	0	0	0	0	1	0	0	0	0	2	0	0	0	0	0	0	0	0	0	0	0	0	0	0	0	0	0	0	0	0	0	0	0	0	0	0	0
OTU_2073	0	0	0	0	6	0	0	0	0	0	0	0	0	0	0	0	0	0	0	0	0	0	0	0	0	0	0	0	0	0	0	0	0	0	0	0	0	0	0	0	0	0	0	0	0
OTU_2074	0	0	0	0	3	0	0	2	0	2	0	0	0	0	0	0	0	0	1	0	0	0	0	0	0	0	0	0	0	0	0	0	0	0	0	0	0	0	0	0	0	0	0	0	0
OTU_2075	0	0	0	0	2	0	0	2	2	0	0	0	0	0	0	0	0	0	0	0	0	0	0	0	0	0	0	0	0	0	0	0	0	0	0	0	0	0	0	0	0	0	0	0	0
OTU_2076	0	0	0	0	1	0	2	0	0	0	0	0	0	0	2	0	0	1	0	0	0	0	0	0	0	0	0	0	0	0	0	1	0	0	0	0	0	0	0	0	0	0	1	0	0
OTU_2077	0	0	0	1	0	0	0	0	0	0	0	0	0	0	0	3	0	0	0	0	0	0	0	0	0	0	0	3	0	0	1	0	0	0	0	0	2	0	0	0	0	0	0	0	0
OTU_2078	0	0	0	0	1	0	0	0	0	2	0	0	0	0	0	1	0	0	0	0	0	0	0	0	0	0	0	0	0	0	0	0	0	1	0	0	0	0	0	0	0	0	0	0	0
OTU_2079	0	0	0	0	3	0	0	0	0	2	0	0	0	0	0	0	0	0	0	0	0	0	0	0	0	0	0	0	0	0	0	0	0	0	0	0	0	0	0	0	0	0	0	0	0
OTU_208	21	21	5	27	52	37	16	30	64	28	17	13	13	28	13	2	3	7	17	8	8	6	12	4	0	65	1	4	5	0	3	43	21	9	3	6	12	63	13	62	5	2	48	4	0
OTU_2080	0	0	0	0	3	0	0	0	0	0	0	0	0	0	1	0	0	0	0	0	0	0	0	0	0	0	0	0	0	0	0	0	0	0	0	0	0	0	0	0	0	0	0	0	0
OTU_2081	0	1	0	0	2	1	2	0	0	0	0	0	0	0	1	3	0	0	0	0	0	0	0	0	0	0	0	1	3	1	1	0	0	0	0	0	0	0	0	0	0	0	0	0	0
OTU_2082	0	1	0	0	3	0	0	0	0	1	2	0	0	0	0	0	0	0	0	0	0	0	0	0	1	0	0	0	0	0	0	0	1	0	0	0	0	0	4	0	1	0	0	0	0
OTU_2083	0	0	0	0	6	0	0	0	0	2	0	0	0	0	1	0	0	0	4	0	0	0	0	0	0	0	0	0	0	0	0	1	0	0	0	0	0	0	0	0	0	1	0	0	0
OTU_2084	0	0	0	0	0	8	0	0	0	0	0	0	2	0	0	0	0	0	0	0	0	0	0	0	0	0	0	0	0	0	0	0	0	0	0	0	0	0	0	0	0	0	0	0	0
OTU_2085	0	0	0	0	1	0	0	0	0	0	0	0	0	9	0	0	0	0	0	0	0	0	0	0	0	0	0	0	0	0	0	0	0	0	0	0	0	0	0	0	0	0	0	0	0
OTU_2086	0	0	0	0	0	1	1	0	0	1	1	1	0	0	0	1	0	0	0	0	0	1	0	0	0	0	0	0	0	0	0	0	0	0	0	0	0	0	0	0	0	0	0	0	0
OTU_2087	0	0	0	0	2	0	0	2	0	1	0	0	0	0	0	0	0	0	0	0	0	0	0	0	0	0	0	0	0	0	0	0	0	0	0	0	0	0	0	0	0	0	0	0	0
OTU_2088	0	0	0	0	0	4	0	0	0	0	0	0	0	0	0	0	0	0	0	0	0	0	0	0	0	0	0	0	0	0	0	0	0	0	0	0	0	0	0	0	0	0	0	0	0
OTU_2089	0	0	0	0	0	2	0	0	0	0	0	0	2	0	0	0	0	0	0	0	0	0	0	0	0	0	0	0	0	0	0	0	0	0	0	0	0	0	0	0	0	0	0	0	0
OTU_209	7	30	9	9	9	35	7	101	14	72	7	13	17	0	17	2	2	9	20	7	10	18	119	18	2	0	0	2	0	1	1	1	0	1	0	1	4	3	2	0	2	1	4	1	13
OTU_2090	0	0	0	0	0	2	3	0	0	0	0	0	4	0	0	1	0	0	0	0	0	0	0	0	0	0	0	0	0	1	0	0	0	0	0	0	0	1	0	0	0	0	0	0	0
OTU_2091	0	0	0	0	0	1	1	0	0	0	0	0	0	0	0	0	0	0	0	0	0	0	0	0	0	0	0	0	0	0	0	0	0	0	0	0	2	0	0	0	0	0	0	0	0
OTU_2092	0	0	0	0	0	5	0	1	0	0	0	0	0	0	0	0	0	0	0	0	0	0	0	0	0	0	0	0	0	0	0	0	0	0	0	0	0	0	0	0	0	0	0	0	0
OTU_2093	0	0	0	1	0	4	0	4	0	2	0	0	0	0	0	0	0	0	0	0	0	0	0	0	0	0	0	0	0	0	0	0	0	0	0	0	0	0	0	0	0	0	0	0	0
OTU_2094	0	0	0	0	0	2	0	0	0	0	0	0	0	0	0	0	0	0	0	0	0	0	0	0	0	0	0	4	0	0	1	0	0	0	0	0	0	0	0	0	0	0	0	0	0
OTU_2095	0	2	0	0	0	1	3	0	0	0	0	0	5	0	3	1	0	0	0	0	0	0	0	0	0	0	0	1	2	1	0	0	0	1	0	0	1	0	0	0	0	0	0	0	0
OTU_2096	0	0	0	0	0	3	0	2	0	0	0	0	0	0	0	0	0	0	0	0	0	0	0	0	0	0	0	0	0	0	0	0	0	0	0	0	0	0	0	0	0	0	0	0	0
OTU_2097	0	1	0	0	0	4	0	1	0	0	0	2	0	0	1	0	0	0	0	0	0	0	0	0	0	0	0	0	0	0	0	0	0	0	0	0	0	0	0	0	0	0	0	0	0
OTU_2098	0	0	0	0	0	1	0	0	0	0	0	0	0	0	0	1	0	0	0	0	0	0	0	0	0	0	0	0	0	0	0	0	2	0	0	0	0	1	0	0	0	0	0	0	0
OTU_2099	0	0	0	0	0	1	5	1	0	0	0	0	1	0	0	1	0	0	0	0	0	0	0	0	1	0	0	3	2	1	0	0	0	0	0	0	0	0	0	0	0	0	0	0	0
OTU_210	35	6	5	0	2	16	13	2	70	2	4	57	0	0	88	0	1	33	34	90	13	60	32	149	2	0	6	0	0	0	0	0	0	0	0	0	5	0	1	0	0	1	1	0	3
OTU_2100	0	0	0	0	0	2	0	0	0	0	0	1	1	0	0	0	0	1	0	0	0	4	0	3	0	0	0	0	0	0	0	0	0	0	0	0	0	0	0	0	0	0	0	0	0
OTU_2101	0	0	0	0	0	2	0	0	0	0	0	0	0	0	0	4	0	0	0	0	0	0	0	0	0	0	0	0	0	2	0	0	0	0	0	0	0	0	0	0	0	0	0	0	0
OTU_2102	0	0	2	0	0	1	1	1	0	0	0	0	0	0	1	0	0	0	0	0	0	0	0	0	0	0	0	0	0	0	1	0	0	0	0	0	0	0	0	0	0	0	0	0	0
OTU_2103	0	4	0	0	0	0	2	0	0	0	0	0	5	0	0	0	0	0	0	0	0	0	0	0	1	0	0	1	2	1	0	0	0	0	0	0	1	1	0	0	0	0	0	0	0
OTU_2104	0	0	0	0	0	1	1	0	2	0	0	0	0	0	0	0	0	0	0	0	0	0	0	0	0	0	0	0	2	0	0	1	0	0	0	0	0	0	0	1	0	0	0	0	0
OTU_2105	0	0	0	2	0	3	0	0	0	0	0	0	0	0	0	0	0	0	0	0	0	0	0	0	0	0	0	0	0	0	0	0	0	0	0	0	0	0	0	0	0	0	0	0	0
OTU_2106	0	0	0	1	0	7	0	0	0	0	0	0	0	0	0	0	0	0	0	0	0	0	0	0	0	0	0	0	0	0	0	0	0	0	0	0	0	0	0	0	0	0	0	0	0
OTU_2107	0	0	0	0	0	0	1	0	0	0	0	0	0	0	2	0	0	0	0	0	0	0	0	0	0	1	0	0	3	0	0	0	0	0	0	0	0	2	0	0	0	0	0	0	0
OTU_2108	0	0	0	0	0	3	1	0	0	0	0	0	0	0	0	0	0	0	0	0	0	0	0	0	0	0	0	0	0	0	0	0	0	0	0	0	0	0	0	0	0	0	0	0	0
OTU_2109	0	0	0	0	0	0	2	0	0	0	0	0	2	0	0	0	0	0	0	0	0	0	0	0	1	0	0	0	0	1	0	0	0	0	0	0	0	0	0	0	0	0	0	0	0
OTU_211	65	14	10	10	179	7	6	19	6	37	11	46	4	0	13	0	15	9	34	9	27	47	23	35	26	14	7	1	5	3	4	75	8	18	28	0	23	15	10	0	0	7	0	10	5
OTU_2110	0	0	0	0	0	0	6	0	0	0	0	0	0	0	0	2	0	0	0	0	0	0	0	0	0	0	0	0	1	0	0	0	0	0	0	0	0	0	0	0	0	0	0	0	0
OTU_2111	0	0	0	0	0	0	2	0	0	0	0	0	1	0	0	4	0	0	0	0	0	0	0	0	0	0	0	0	0	1	0	0	0	0	0	0	0	0	0	0	0	0	0	0	0
OTU_2112	0	0	0	0	0	0	5	0	0	0	0	0	0	0	0	0	0	0	0	0	0	0	0	0	0	0	0	0	0	0	0	0	0	0	0	0	0	0	0	0	0	0	0	0	0
OTU_2113	0	0	0	0	0	0	2	2	0	0	0	0	0	0	0	0	0	0	1	0	0	0	0	0	0	0	0	0	1	1	0	0	0	0	0	0	0	2	0	0	0	0	0	0	0
OTU_2114	0	1	0	0	0	4	2	0	0	0	0	0	1	0	0	0	0	0	0	0	0	0	0	0	0	0	0	0	0	0	0	0	0	0	0	0	0	0	0	0	0	0	0	0	0
OTU_2115	0	8	0	2	2	3	0	10	0	5	1	0	1	0	3	0	0	0	1	0	0	1	0	0	0	0	0	0	0	0	0	0	0	0	0	0	0	0	0	0	0	0	0	0	0
OTU_2116	0	0	0	0	0	0	1	0	0	0	0	0	0	0	1	0	0	0	0	0	0	2	0	0	0	0	0	1	0	0	0	0	0	0	0	0	0	0	0	0	0	0	0	0	0
OTU_2117	0	0	0	0	0	0	3	0	0	0	0	0	0	0	0	0	0	0	0	0	0	0	0	0	0	0	0	0	0	0	3	0	0	0	0	0	0	0	0	0	0	0	0	0	0
OTU_2118	0	0	0	0	0	0	2	2	0	0	0	0	0	0	0	3	0	0	0	0	0	0	0	0	0	0	0	0	1	1	0	0	0	0	0	0	1	0	0	0	0	0	0	0	0
OTU_2119	0	0	0	0	0	0	3	0	0	0	0	0	1	0	0	1	0	0	0	0	0	0	0	0	0	0	0	0	0	2	0	0	1	0	0	0	0	1	0	0	0	0	0	0	0
OTU_212	17	26	128	9	13	16	7	15	14	5	14	13	10	0	4	3	41	33	13	13	15	10	8	4	18	22	1	8	3	5	3	30	3	13	8	11	40	8	47	0	19	21	28	14	23
OTU_2120	0	0	0	0	0	0	2	0	0	0	0	0	0	4	0	2	0	0	0	0	0	0	0	0	0	0	0	0	0	1	3	0	0	1	0	0	1	4	0	1	0	0	0	0	0
OTU_2121	0	0	0	0	0	0	2	0	0	0	0	0	0	0	0	0	0	0	0	0	0	0	0	0	0	0	0	0	0	0	0	0	0	0	0	0	0	0	0	0	0	0	0	0	0
OTU_2122	0	0	0	0	0	0	2	0	0	0	0	0	2	0	0	21	0	0	0	0	0	0	0	0	0	0	0	7	0	0	1	0	1	0	0	0	0	0	0	0	0	0	0	0	0
OTU_2123	0	0	0	0	0	0	2	0	0	0	0	0	0	0	0	0	0	1	0	0	0	0	0	0	0	0	0	0	0	3	0	0	0	0	0	0	2	0	0	0	0	0	0	0	0
OTU_2124	1	0	0	0	1	0	2	2	0	0	0	0	0	0	1	0	0	1	0	2	0	1	5	4	0	0	0	1	3	0	0	0	0	0	0	0	0	0	0	0	0	0	0	0	0
OTU_2125	0	0	1	0	0	0	2	0	0	1	0	0	0	0	0	0	0	0	0	0	0	0	0	0	0	0	0	3	1	0	0	0	0	0	0	0	0	0	0	0	0	0	0	0	0
OTU_2126	0	1	0	0	0	0	4	0	0	1	0	0	2	0	0	0	0	0	0	0	0	0	0	0	0	0	0	0	0	0	0	0	0	0	0	0	0	0	0	0	0	0	0	0	0
OTU_2127	0	0	0	0	0	0	1	0	0	0	1	0	1	0	0	1	0	0	0	0	0	0	0	0	0	0	0	0	0	1	0	0	0	2	0	0	0	0	0	0	0	0	0	0	0
OTU_2128	0	0	0	0	0	0	5	0	1	0	0	0	0	0	0	2	0	0	0	0	0	0	0	0	0	0	0	0	2	0	0	0	0	0	0	0	0	0	0	0	0	0	0	0	0
OTU_2129	0	0	0	0	0	0	3	0	0	0	0	0	0	0	0	4	0	0	0	0	0	0	0	0	0	0	0	1	0	0	0	1	0	0	0	0	0	0	0	0	0	0	0	0	0
OTU_213	6	55	15	19	23	40	17	104	6	156	29	3	16	0	28	2	0	19	7	6	13	15	17	85	0	0	0	0	2	0	1	0	1	0	0	0	0	0	4	0	2	0	3	3	1
OTU_2130	0	0	0	0	0	0	10	0	0	0	0	0	0	0	0	0	0	0	0	0	0	0	0	0	0	0	0	0	0	0	0	0	0	0	0	0	0	0	0	0	0	0	0	0	0
OTU_2131	0	2	0	0	0	0	4	0	0	0	0	0	0	0	0	0	0	0	0	0	0	0	0	0	0	0	0	1	1	0	0	0	0	0	0	0	0	0	0	0	0	0	0	0	0
OTU_2132	0	0	1	0	0	0	3	0	1	0	2	0	3	0	1	1	0	0	0	0	0	0	0	0	0	0	0	5	2	1	0	0	0	0	0	0	1	0	0	0	0	0	0	0	0
OTU_2133	0	0	0	0	0	0	5	0	0	0	0	0	0	0	0	1	0	0	0	0	0	0	0	0	0	0	0	0	0	0	0	0	0	0	0	0	0	0	0	0	0	0	0	0	0
OTU_2134	0	0	0	1	0	2	2	0	0	2	0	0	0	18	0	0	0	0	0	0	3	0	1	0	0	0	0	0	0	0	0	1	1	0	0	0	0	1	0	3	0	0	0	0	0
OTU_2135	0	0	0	0	0	0	2	0	0	0	0	0	0	0	0	1	0	0	0	0	0	0	0	0	0	0	0	0	0	0	0	0	0	0	0	0	2	0	0	0	0	0	0	0	0
OTU_2136	0	0	0	0	0	0	2	0	0	0	0	0	0	0	0	1	0	0	0	0	0	0	0	0	0	0	0	0	0	0	0	1	1	0	0	0	0	1	0	0	0	0	0	0	0
OTU_2137	0	16	0	0	0	14	2	21	2	2	9	0	0	10	1	2	0	0	14	0	0	8	0	0	0	3	0	0	0	0	0	0	1	0	0	0	0	11	0	14	0	0	3	0	0
OTU_2138	0	0	0	0	0	0	4	0	0	1	1	0	1	2	2	14	0	1	0	0	0	0	0	0	0	0	0	1	3	0	0	0	0	1	0	2	0	2	0	0	0	0	0	0	0
OTU_2139	0	0	1	0	0	0	3	1	0	0	0	0	0	0	0	0	0	0	0	0	0	0	0	0	0	0	0	1	0	2	0	0	0	0	0	0	0	0	0	0	0	0	0	0	0
OTU_214	4	5	4	3	7	32	8	45	22	39	99	10	18	185	3	7	15	4	7	12	9	57	13	3	10	1	2	16	10	11	30	8	7	1	3	1	6	3	6	3	1	1	51	2	9
OTU_2140	0	0	0	0	1	1	3	0	0	2	0	0	0	0	0	0	0	0	0	0	0	0	0	0	0	0	0	0	0	1	0	0	0	0	0	0	0	0	0	0	0	0	0	0	0
OTU_2141	0	0	0	0	0	0	1	0	0	0	0	0	1	0	0	2	0	0	0	0	0	0	0	0	0	0	0	4	0	1	0	0	0	0	0	0	0	0	0	0	0	0	0	0	0
OTU_2142	0	0	0	0	0	0	3	0	0	0	0	0	2	0	2	0	0	0	0	0	0	0	0	0	0	0	0	0	1	1	0	0	0	0	0	0	0	0	0	0	0	0	0	0	0
OTU_2143	0	0	0	0	0	0	4	0	0	0	0	0	1	0	0	0	0	0	0	0	0	0	0	0	0	0	0	0	0	0	0	0	2	0	0	0	0	0	0	0	0	0	0	0	0
OTU_2144	0	1	0	0	0	0	1	0	0	1	0	0	0	0	0	2	0	0	0	0	0	0	0	0	0	0	0	2	2	0	0	0	0	0	0	0	0	0	0	0	0	0	0	0	0
OTU_2145	0	0	0	0	0	0	1	0	0	0	0	0	0	0	0	8	0	0	0	0	0	0	0	0	0	0	0	1	0	0	0	0	0	0	0	0	0	0	0	0	0	0	0	0	0
OTU_2146	0	0	0	0	0	0	3	0	0	3	0	0	0	0	0	1	0	0	0	0	0	0	0	0	0	0	0	1	0	1	0	1	1	1	0	0	0	0	0	0	0	0	0	0	0
OTU_2147	0	0	0	0	0	0	4	0	0	0	0	0	0	0	0	1	0	0	0	0	0	0	0	0	2	0	0	0	1	0	0	0	0	0	0	0	1	1	0	0	0	0	0	0	0
OTU_2148	0	0	0	0	0	0	3	0	0	0	0	0	1	0	0	1	0	0	0	0	0	0	0	0	0	0	0	0	0	0	0	0	0	0	0	0	0	0	0	0	0	0	0	0	0
OTU_2149	0	0	0	0	0	0	2	0	0	0	0	0	3	0	0	0	0	0	0	0	0	0	0	0	0	0	0	0	0	0	0	0	0	0	0	0	0	0	0	0	0	0	0	0	0
OTU_215	8	29	10	40	6	8	16	20	60	45	22	3	5	49	12	8	6	6	14	13	17	34	8	6	4	26	6	6	4	4	37	15	118	15	0	8	13	9	20	10	14	12	7	19	4
OTU_2150	0	0	0	0	0	0	3	0	0	0	0	0	0	0	0	0	0	0	0	0	0	0	0	0	0	0	0	0	0	0	0	0	0	0	0	0	0	0	0	0	0	0	0	0	0
OTU_2151	0	0	0	0	0	0	0	3	0	3	0	0	0	0	0	0	0	0	0	0	0	0	0	0	0	0	0	0	0	0	0	0	0	0	0	0	0	0	0	0	0	0	0	0	0
OTU_2152	0	0	0	0	0	0	3	0	0	0	0	0	0	0	4	0	0	0	0	0	0	0	0	0	0	0	0	0	0	0	1	0	0	0	0	0	0	0	0	1	0	0	0	0	0
OTU_2153	0	0	0	0	0	0	1	0	0	0	2	0	0	0	1	0	0	0	0	0	0	0	0	0	0	0	0	0	0	1	1	0	2	0	0	1	0	1	0	0	0	0	0	0	0
OTU_2154	0	1	0	0	0	0	0	1	0	0	0	2	2	0	0	0	0	0	0	0	0	0	0	0	0	0	0	0	0	0	0	0	0	0	0	0	0	0	0	0	0	0	0	0	0
OTU_2155	0	0	0	0	0	0	1	0	0	0	0	0	1	2	0	1	0	1	0	0	0	0	0	0	11	0	0	0	6	14	1	1	0	0	1	0	0	0	0	0	0	2	0	1	1
OTU_2156	0	0	0	0	0	0	8	0	0	0	0	0	0	0	0	1	0	0	0	0	0	0	0	0	0	0	0	0	0	1	0	0	0	0	0	0	0	1	0	0	0	0	0	0	0
OTU_2157	0	0	0	0	0	0	0	14	0	1	0	0	0	0	0	0	0	0	0	0	0	0	0	0	0	0	0	0	0	0	0	0	0	0	0	0	0	0	0	0	0	0	0	0	0
OTU_2158	0	0	0	0	0	0	0	5	0	4	0	0	0	0	0	0	0	0	0	0	0	0	0	0	0	0	0	0	0	0	0	0	0	0	0	0	0	0	0	0	0	0	0	0	0
OTU_2159	0	0	0	0	0	0	1	0	0	0	0	0	0	0	0	2	0	0	0	0	0	0	0	0	0	0	0	1	0	2	0	0	0	0	0	0	0	0	0	0	0	0	0	0	0
OTU_216	5	29	19	122	35	28	21	27	56	20	29	2	32	6	38	0	7	7	10	8	5	14	19	5	1	11	1	1	4	2	2	13	108	9	2	3	8	9	1	19	8	1	0	4	2
OTU_2160	5	1	0	1	0	3	6	13	0	16	2	4	8	0	10	0	0	4	2	0	3	6	8	6	0	0	0	0	1	0	3	0	0	0	0	0	0	0	0	0	0	0	0	0	0
OTU_2161	0	0	0	0	0	0	1	0	1	0	0	0	1	0	0	2	0	0	0	0	0	0	0	0	0	0	0	1	0	0	0	0	0	0	0	0	0	0	0	0	0	0	0	0	0
OTU_2162	0	0	0	0	0	0	0	5	0	14	0	0	0	0	0	0	0	0	0	0	4	0	0	0	0	0	0	0	0	0	0	0	0	0	0	0	0	1	0	0	0	0	0	0	0
OTU_2163	0	0	0	0	0	0	1	15	0	12	0	0	0	0	0	0	0	0	2	0	0	0	0	0	0	0	0	0	0	0	0	0	0	0	0	0	0	0	0	0	0	0	0	0	0
OTU_2164	0	0	0	0	0	0	0	5	0	4	0	0	0	0	0	0	0	0	1	0	0	0	0	0	0	0	0	0	0	0	0	0	1	0	0	0	0	0	0	0	0	0	0	0	0
OTU_2165	0	0	0	0	0	0	2	0	0	0	0	0	1	0	0	0	0	0	0	0	0	0	0	0	0	0	0	1	0	0	0	1	0	0	0	0	0	0	0	0	0	0	2	0	0
OTU_2166	0	0	0	0	0	0	3	0	0	0	0	0	2	0	1	0	0	0	0	0	0	0	0	0	0	0	0	2	0	0	0	0	0	0	0	0	0	0	0	0	0	0	0	0	0
OTU_2167	0	0	0	0	0	0	0	1	2	2	0	0	0	0	0	0	0	0	0	1	0	0	0	0	0	0	0	0	0	0	0	0	0	0	0	0	0	0	0	0	0	0	0	0	0
OTU_2168	0	0	0	0	0	0	1	1	0	0	1	0	1	0	0	2	0	0	0	0	0	0	0	0	1	0	0	0	0	0	0	0	0	0	0	0	0	0	0	0	0	0	0	0	0
OTU_2169	0	1	0	0	0	0	7	2	0	0	2	0	2	0	0	8	0	0	0	0	0	0	0	0	0	0	0	0	1	2	1	1	0	0	0	0	0	0	0	0	0	0	0	0	0
OTU_217	1	3	4	11	5	0	6	38	13	28	5	5	6	61	7	2	15	17	11	10	13	17	13	1	15	19	7	4	1	3	6	29	19	11	17	11	10	5	29	142	26	17	16	15	168
OTU_2170	0	0	0	0	0	2	1	2	0	2	0	0	0	0	0	2	0	0	0	0	0	0	1	0	0	0	0	0	0	1	1	0	0	0	0	1	0	8	0	0	0	0	0	0	0
OTU_2171	0	0	0	0	0	0	0	16	0	2	0	0	0	0	0	0	0	0	1	0	1	0	0	0	0	0	0	0	0	0	0	0	0	0	0	0	0	0	0	0	0	0	0	0	0
OTU_2172	0	0	0	0	0	0	0	6	0	1	0	0	0	0	0	0	0	0	2	0	0	0	0	0	0	0	0	1	3	0	0	0	0	0	0	0	0	0	0	0	0	0	0	0	0
OTU_2173	0	0	0	0	0	0	0	5	0	0	0	0	0	0	0	0	0	0	0	0	0	0	0	0	0	0	0	0	0	0	0	0	0	0	0	0	0	0	0	0	0	0	0	0	0
OTU_2174	0	0	0	0	1	0	0	5	0	0	2	0	0	0	0	0	0	0	0	0	0	0	0	0	0	0	0	0	0	0	0	0	0	0	0	0	0	0	0	0	0	0	0	0	0
OTU_2175	0	0	0	0	2	0	1	8	0	5	0	0	0	0	0	1	0	0	0	0	1	0	0	0	1	0	0	1	0	1	0	0	0	2	0	1	0	0	0	0	0	0	0	0	0
OTU_2176	0	0	0	0	0	2	0	4	0	1	0	0	2	0	0	0	0	0	0	0	0	0	0	0	0	0	0	0	0	0	0	0	0	0	0	0	0	0	0	0	0	0	0	0	0
OTU_2177	0	1	0	0	0	0	0	2	0	1	1	0	3	0	1	0	0	0	0	0	0	0	0	0	0	0	0	0	0	0	0	0	0	0	0	0	0	0	0	0	0	0	0	0	0
OTU_2178	0	0	0	0	0	0	0	1	0	5	0	0	0	0	0	0	0	0	0	0	1	0	0	0	0	0	0	0	0	0	0	0	0	0	0	0	0	0	0	0	0	0	0	0	0
OTU_2179	0	0	0	0	0	0	0	2	0	0	0	0	2	0	0	0	0	0	0	0	0	0	0	0	0	0	0	0	0	0	0	0	0	0	0	0	0	0	0	0	0	0	0	0	0
OTU_218	3	45	76	13	14	17	21	55	18	70	2	5	13	0	29	28	13	17	9	18	63	31	40	101	7	26	4	11	0	7	5	76	15	44	26	14	6	41	75	0	0	16	6	5	27
OTU_2180	0	0	0	0	0	0	0	5	0	2	0	0	0	0	0	0	0	0	0	0	0	0	0	0	0	0	0	0	0	0	0	0	0	0	0	0	0	0	0	0	0	0	0	0	0
OTU_2181	0	2	0	1	0	0	3	1	2	0	0	0	2	0	0	0	0	0	0	0	0	0	0	0	1	1	0	2	1	1	0	1	0	0	0	0	2	0	0	0	0	0	0	0	1
OTU_2182	2	0	0	0	0	0	3	2	0	5	0	0	0	0	2	0	0	0	0	0	0	0	0	0	0	0	0	0	0	0	0	0	0	0	0	0	0	0	0	0	0	0	0	0	0
OTU_2183	4	0	0	0	0	0	0	4	0	2	1	0	0	5	0	1	0	0	0	1	0	0	1	0	0	0	0	0	0	0	1	1	0	0	0	0	0	0	0	8	0	0	1	0	0
OTU_2184	0	0	0	0	0	0	2	1	0	2	0	0	0	0	0	0	0	0	0	0	0	0	0	0	0	0	0	0	0	0	0	0	0	1	0	0	0	0	0	0	0	0	0	0	0
OTU_2185	0	0	0	0	0	0	0	0	1	0	0	0	1	0	0	1	0	0	0	0	0	0	0	0	0	0	0	0	2	0	0	0	0	0	0	0	0	1	0	0	0	0	0	0	0
OTU_2186	0	0	0	0	0	0	0	4	1	0	0	0	0	0	0	0	0	0	0	0	0	0	0	0	0	0	0	0	0	0	0	0	0	0	0	0	0	0	0	0	0	0	0	0	0
OTU_2187	0	0	0	0	0	0	0	0	1	1	0	0	0	1	0	1	1	0	0	1	0	0	0	0	0	0	0	0	1	0	0	2	3	3	0	0	1	3	0	0	4	1	0	0	0
OTU_2188	0	0	0	0	0	0	0	2	0	4	0	0	0	0	0	0	0	0	0	0	0	0	0	0	0	0	0	0	0	0	0	0	0	0	0	0	0	0	0	0	0	0	0	0	0
OTU_2189	0	0	0	0	0	0	0	0	0	3	0	0	0	0	0	0	0	0	0	0	0	0	0	0	0	0	0	0	0	0	0	0	0	0	0	0	0	5	0	0	0	0	0	0	0
OTU_219	0	4	2	3	0	0	0	0	0	0	9	0	1	1	0	1	1	1	0	0	0	7	0	0	0	1	8	0	1	0	1	41	239	18	0	34	38	0	28	1	320	20	91	59	21
OTU_2190	0	1	0	0	0	0	0	2	0	1	2	0	0	0	0	0	0	0	0	0	0	0	2	0	0	0	0	0	0	0	0	0	0	0	0	0	0	0	0	1	0	0	0	0	0
OTU_2191	0	0	0	0	0	0	0	2	0	0	0	0	0	0	1	1	0	0	0	0	2	0	0	0	0	0	0	3	0	0	0	0	0	1	0	0	2	1	0	0	0	0	0	0	0
OTU_2192	0	0	0	0	0	0	1	1	0	0	0	0	1	0	2	0	0	0	0	0	0	0	0	0	0	0	0	1	0	5	0	0	0	0	0	1	1	0	0	0	0	0	0	0	0
OTU_2193	0	0	0	0	0	0	0	0	9	0	2	0	1	0	0	0	0	0	0	0	0	0	0	0	0	0	0	0	0	0	0	0	0	0	0	0	0	0	0	0	0	0	0	0	0
OTU_2194	0	0	0	0	0	2	0	1	0	3	0	0	1	0	0	0	0	0	0	0	0	0	0	0	0	0	0	0	0	0	0	0	0	0	0	0	0	2	0	0	0	0	0	0	0
OTU_2195	0	0	0	0	0	0	0	1	0	1	0	0	1	0	1	3	0	0	0	0	0	0	0	0	0	0	0	0	0	1	0	0	0	0	0	0	0	0	0	0	0	0	0	0	0
OTU_2196	0	0	0	1	0	0	0	0	0	2	0	0	0	0	0	0	0	0	2	0	0	0	0	0	0	0	0	0	0	0	0	0	0	0	0	0	1	0	0	0	0	0	0	0	0
OTU_2197	0	3	0	0	0	9	2	0	4	0	4	5	0	0	0	0	0	0	0	1	2	0	0	3	0	0	0	0	0	0	0	0	0	0	0	0	0	0	0	0	0	0	0	0	0
OTU_2198	0	0	0	0	0	1	0	0	0	3	0	0	2	0	0	0	0	0	0	0	0	0	0	1	0	0	0	0	0	0	0	0	0	0	0	0	0	0	0	0	0	0	0	0	0
OTU_2199	0	0	0	0	0	0	0	0	0	2	0	0	0	0	0	0	0	0	0	0	3	0	0	0	0	0	0	0	0	0	0	0	0	0	0	0	0	0	0	0	0	0	0	0	0
OTU_22	171	893	211	165	168	220	8203	140	137	108	189	12	19092	0	327	27713	4	263	5	3	47	11	179	8	250	12	4	16678	18817	21964	417	348	415	528	10	285	376	451	3	0	3	6	193	3	2
OTU_220	4	44	13	21	20	11	93	13	8	14	14	0	105	0	20	238	0	7	0	0	1	1	8	3	4	0	0	115	102	66	26	47	52	37	0	22	38	53	2	0	0	0	15	0	0
OTU_2200	0	0	0	0	0	0	1	0	0	3	0	0	0	0	0	1	0	0	0	0	3	0	0	0	0	0	0	0	0	0	0	0	0	0	0	0	0	0	0	0	0	0	0	0	0
OTU_2201	4	0	0	0	0	0	0	0	0	2	4	0	0	0	0	0	0	1	2	1	0	2	0	0	0	0	0	0	0	0	0	0	0	0	0	0	0	0	0	0	5	0	0	0	0
OTU_2202	0	0	0	0	0	0	0	0	0	2	0	0	0	6	1	0	0	0	0	0	0	0	0	0	0	0	0	0	0	0	0	0	0	0	0	0	0	0	0	0	0	0	0	0	0
OTU_2203	0	0	0	0	0	0	0	0	0	9	0	0	2	3	0	0	1	0	0	0	0	1	0	0	0	0	0	3	1	0	1	1	0	0	1	0	0	0	0	0	0	0	4	0	0
OTU_2204	0	0	0	0	0	0	0	0	0	3	0	0	0	0	0	3	0	0	0	0	0	0	0	0	0	0	0	0	0	0	0	0	0	0	0	0	0	0	0	0	0	0	0	0	0
OTU_2205	1	0	0	0	0	0	0	0	0	3	0	0	0	0	0	0	0	0	2	0	0	0	0	0	0	0	0	0	0	0	0	0	0	0	0	0	0	0	0	0	0	0	0	0	0
OTU_2206	0	0	0	0	0	0	0	1	0	7	0	0	0	64	1	0	0	0	0	0	0	0	0	0	0	0	0	0	0	0	0	0	0	0	0	1	0	0	0	0	0	0	0	0	0
OTU_2207	0	2	0	0	0	0	0	0	0	1	0	0	0	0	0	1	0	0	0	0	0	0	0	0	7	0	0	0	0	7	5	10	5	0	2	1	1	0	7	0	7	0	0	1	0
OTU_2208	0	1	0	0	0	0	0	0	1	5	0	0	0	0	0	0	0	0	1	0	0	0	0	0	0	0	0	0	0	0	0	0	0	0	0	0	2	0	0	0	0	0	3	0	0
OTU_2209	0	0	0	0	0	0	0	0	0	4	0	0	0	0	0	0	0	0	0	0	0	0	0	0	0	1	0	1	0	0	0	0	0	0	0	0	0	0	0	0	0	1	0	0	0
OTU_221	0	21	3	24	54	8	14	114	36	117	14	0	14	38	5	0	1	0	9	15	0	1	0	0	1	6	1	1	1	4	6	37	48	6	0	3	7	6	30	79	6	0	6	0	0
OTU_2210	0	0	0	0	0	0	0	0	0	4	0	0	1	0	0	0	0	0	0	0	0	0	0	0	0	0	0	0	0	0	0	0	0	0	0	0	0	0	0	0	0	0	0	0	0
OTU_2211	0	0	0	0	0	0	0	0	0	2	0	0	0	0	0	0	0	0	0	0	0	0	0	0	0	0	0	3	0	0	0	0	0	0	0	0	0	0	0	0	0	0	0	0	0
OTU_2212	0	0	0	0	1	0	0	2	0	3	0	0	0	0	0	0	0	0	0	0	0	0	0	0	0	0	0	0	0	0	0	0	0	0	0	0	0	0	0	0	0	0	0	0	0
OTU_2213	0	0	0	0	0	0	0	0	0	0	4	0	0	0	0	0	0	0	0	0	0	3	0	0	0	0	0	0	0	0	0	0	5	0	0	2	3	2	0	0	4	0	2	0	0
OTU_2214	0	0	0	0	0	0	0	0	0	3	0	0	0	0	0	0	0	0	0	0	2	0	0	0	0	0	0	0	0	0	0	0	0	0	0	0	0	0	0	0	0	0	1	0	0
OTU_2215	0	0	0	0	0	0	0	0	0	0	1	0	0	0	1	0	1	0	0	0	0	0	0	0	0	1	2	0	0	0	0	8	10	0	0	0	0	2	4	0	6	0	1	0	0
OTU_2216	0	0	0	0	0	0	0	0	0	0	2	0	0	2	0	0	0	0	0	0	0	0	0	0	0	1	0	0	0	0	0	0	1	0	0	0	0	2	0	0	1	0	1	0	0
OTU_2217	2	0	0	0	0	0	0	0	0	0	0	0	0	0	0	0	0	2	0	0	3	4	0	0	0	0	0	0	0	0	0	0	0	0	0	0	0	0	0	0	0	0	0	0	0
OTU_2218	1	0	0	0	0	0	0	0	0	0	0	1	0	0	1	0	0	2	0	0	0	0	1	0	0	0	0	0	0	0	0	0	0	0	0	0	0	0	0	0	0	0	0	0	0
OTU_2219	1	0	0	0	0	0	1	0	0	0	0	0	0	0	0	0	0	0	0	0	0	2	0	0	0	0	0	0	0	0	1	0	0	0	0	0	0	0	0	1	0	0	0	0	0
OTU_222	0	23	4	5	0	0	0	0	1	0	0	0	54	4	72	1	2	0	0	0	0	0	29	22	0	0	5	1	1	0	3	162	52	1	0	0	72	0	59	0	20	0	145	1	5
OTU_2220	0	0	0	0	0	0	0	1	0	4	0	0	0	0	0	0	0	0	0	0	0	0	0	0	0	0	0	0	0	0	0	2	0	0	0	0	0	0	0	0	0	0	0	0	0
OTU_2221	0	0	0	0	0	0	0	0	0	0	1	0	1	0	0	0	0	0	0	0	0	0	0	0	0	0	0	0	0	1	0	0	3	2	0	0	0	0	0	0	0	0	0	0	0
OTU_2222	0	0	0	0	0	0	0	0	0	0	4	0	1	0	1	0	0	0	0	0	0	1	0	0	0	0	0	0	0	0	0	0	0	0	0	0	0	0	0	0	0	0	0	0	0
OTU_2223	0	0	0	0	0	0	0	0	0	0	4	0	0	0	0	0	0	0	0	0	0	0	0	0	0	0	0	0	0	0	0	0	0	0	0	0	0	0	0	0	0	0	0	0	0
OTU_2224	2	0	0	0	0	6	0	0	0	3	1	9	3	9	0	0	0	0	0	0	4	0	5	0	0	0	0	0	0	0	2	0	8	0	0	0	0	0	0	0	8	1	0	0	0
OTU_2225	12	0	0	0	0	0	0	0	0	0	0	0	0	0	0	0	0	0	0	4	0	1	0	0	0	0	0	0	0	0	0	0	0	0	0	0	0	0	0	0	0	0	0	0	0
OTU_2226	4	3	0	8	7	0	15	11	2	1	0	1	0	0	1	0	0	6	4	0	0	0	0	0	0	0	0	1	0	0	1	1	0	0	1	0	0	0	0	0	0	0	0	0	0
OTU_2227	1	0	0	0	2	0	0	4	0	1	0	0	0	0	0	2	0	0	3	0	1	0	0	0	0	0	0	0	0	0	0	0	0	0	0	0	0	0	0	0	0	0	0	0	0
OTU_2228	1	0	0	0	0	2	4	0	0	1	0	1	1	0	0	1	0	1	0	0	0	0	0	0	0	0	0	0	0	1	0	0	0	0	0	0	0	0	0	0	0	0	0	0	0
OTU_2229	3	0	0	3	5	0	1	1	0	0	0	0	0	0	0	0	0	0	0	0	0	0	0	0	0	1	0	0	0	0	0	0	0	0	1	0	0	0	0	0	0	0	0	0	0
OTU_223	8	35	0	2	8	10	21	21	6	12	6	20	4	0	10	1	0	247	13	7	9	14	15	9	0	15	1	1	0	0	3	0	6	1	0	0	26	37	1	0	0	1	11	0	9
OTU_2230	6	0	0	0	1	1	4	2	1	1	1	0	0	0	2	1	3	2	2	2	3	3	2	3	15	0	0	4	0	3	0	0	0	0	1	0	3	9	1	0	4	3	7	2	7
OTU_2231	3	0	0	0	0	0	0	0	0	0	0	0	0	0	3	0	0	4	3	1	0	1	2	7	0	0	0	0	0	0	0	0	0	0	0	0	0	0	0	0	0	0	0	0	0
OTU_2232	3	0	0	0	0	1	0	0	0	0	0	5	0	0	0	0	0	0	0	0	0	0	0	0	0	0	0	0	0	0	0	0	0	0	0	0	0	0	0	0	0	0	0	0	0
OTU_2233	1	0	0	0	0	0	0	0	0	0	0	2	0	0	3	0	0	3	1	1	0	4	0	0	0	0	0	0	0	0	0	0	0	0	0	0	0	0	0	0	0	0	0	0	0
OTU_2234	1	0	0	0	0	0	0	0	0	0	0	1	0	0	0	0	0	4	0	0	0	1	9	1	0	0	0	0	0	0	0	0	0	0	0	0	0	4	0	0	0	0	0	0	0
OTU_2235	3	0	0	0	0	0	0	0	0	0	0	1	0	0	1	0	0	0	1	0	0	2	1	1	0	0	0	0	0	0	0	0	0	0	0	0	0	0	0	0	0	0	0	0	0
OTU_2236	1	0	0	0	0	0	0	0	0	0	0	1	0	0	0	0	0	0	0	0	4	2	0	0	0	5	0	0	0	0	0	0	0	0	0	0	0	0	0	0	0	0	0	0	0
OTU_2237	3	0	0	0	1	0	1	2	0	1	0	0	0	0	0	0	0	0	0	0	0	0	0	0	0	0	0	0	0	0	0	0	0	0	0	0	0	0	0	0	0	0	0	0	0
OTU_2238	1	0	0	0	0	0	0	0	0	0	0	0	0	0	2	0	0	1	0	4	3	4	6	14	0	2	0	0	0	0	1	0	0	0	0	0	0	1	0	0	0	0	1	0	0
OTU_2239	1	2	9	1	1	6	0	0	7	0	6	12	0	0	0	5	0	2	1	3	0	1	1	0	0	0	0	0	1	0	0	0	0	0	0	0	0	1	0	0	0	0	1	0	0
OTU_224	14	8	2	2	89	7	3	12	12	7	2	15	2	169	6	3	29	4	5	10	11	9	6	3	15	21	11	4	28	10	8	5	2	4	5	38	12	15	17	0	4	9	10	39	4
OTU_2240	1	25	2	0	0	1	1	0	0	3	0	0	0	1	0	4	0	0	0	0	0	0	0	0	0	1	0	1	4	0	0	0	0	0	0	0	0	3	0	0	0	0	1	0	0
OTU_2241	2	0	0	0	0	0	0	0	0	0	0	1	0	0	0	0	0	0	1	0	0	13	0	1	0	0	0	0	0	0	0	0	0	0	0	0	0	0	0	0	0	0	0	0	0
OTU_2242	1	0	1	0	0	0	0	0	0	0	0	0	0	0	1	0	0	0	1	0	0	0	3	3	0	0	0	0	0	1	0	0	0	1	0	0	0	0	0	0	0	0	0	0	0
OTU_2243	1	0	0	0	0	0	0	0	0	0	0	0	0	0	0	0	0	0	0	0	1	0	4	0	0	0	0	0	0	0	0	0	0	0	0	0	0	0	0	0	0	0	0	0	0
OTU_2244	2	3	0	1	5	1	0	1	0	1	1	0	0	0	0	0	0	0	0	0	0	0	0	0	0	0	0	0	0	0	0	0	0	0	0	0	0	0	2	0	0	1	0	0	0
OTU_2245	1	0	0	0	0	0	0	0	0	1	0	0	0	0	0	0	0	1	1	0	0	0	0	1	0	0	0	0	0	0	0	1	0	0	0	0	0	0	0	1	0	0	3	0	0
OTU_2246	1	0	0	0	2	0	0	0	1	0	0	3	0	0	0	1	1	2	0	0	0	0	2	3	0	1	0	0	0	0	0	0	0	1	0	0	1	0	0	0	0	0	0	0	0
OTU_2247	2	0	0	0	0	0	0	0	0	0	0	0	0	0	0	0	0	0	0	0	0	0	0	0	0	0	0	2	0	2	1	0	1	0	0	1	0	1	0	0	0	0	0	0	0
OTU_2248	1	0	0	0	0	0	0	0	0	0	0	0	0	0	0	0	0	0	0	0	4	0	0	0	0	0	0	0	0	0	0	0	0	0	0	0	0	0	0	0	0	0	0	0	0
OTU_2249	1	0	1	0	0	0	2	0	0	0	0	0	0	0	0	6	0	0	0	0	0	0	1	1	0	0	0	0	0	0	0	0	0	0	0	0	0	0	1	0	0	0	0	0	0
OTU_225	17	30	13	17	250	28	19	52	8	41	26	7	18	0	21	0	1	7	24	2	22	26	24	6	2	19	0	2	4	3	5	26	3	5	1	1	13	15	11	0	0	5	1	3	8
OTU_2250	1	2	0	13	0	1	0	1	0	0	9	0	3	1	0	0	0	0	7	0	0	8	0	0	2	7	0	0	0	1	0	3	0	0	0	1	0	2	0	0	0	0	4	2	0
OTU_2251	1	0	0	0	0	0	0	0	0	0	0	0	0	3	0	0	0	0	0	0	0	0	0	0	0	1	0	0	0	0	0	0	0	0	8	0	0	0	0	0	1	0	0	0	0
OTU_2252	3	0	0	0	0	1	3	0	0	1	1	0	2	0	1	0	0	0	0	0	1	0	0	0	0	0	0	0	0	0	0	0	5	0	0	0	0	0	0	0	0	0	0	2	0
OTU_2253	1	0	0	0	0	0	0	0	0	0	3	0	0	0	0	0	0	5	0	0	1	4	0	0	0	0	0	0	0	0	0	0	0	0	0	0	0	0	0	0	0	0	0	0	0
OTU_2254	2	0	0	1	0	0	0	0	0	0	0	0	0	0	0	0	0	0	2	0	0	0	0	21	0	0	0	0	0	0	0	0	0	0	0	0	0	0	0	0	0	0	0	0	0
OTU_2255	1	0	14	0	0	2	1	1	0	1	0	0	0	0	0	0	0	0	0	0	0	2	0	0	0	0	0	0	0	0	0	0	0	0	0	0	0	0	0	0	0	0	0	0	0
OTU_2256	4	0	1	0	4	3	0	1	1	0	1	0	1	1	0	0	0	0	0	2	1	0	0	0	0	1	0	0	0	1	4	0	0	0	0	2	0	0	0	0	0	0	1	0	0
OTU_2257	2	0	0	0	0	0	0	0	0	0	0	0	0	0	0	0	0	1	0	0	1	6	0	1	0	0	0	0	0	0	0	0	0	0	0	0	0	0	0	0	0	0	0	0	0
OTU_2258	1	0	0	0	0	0	0	3	0	1	0	0	0	0	0	0	0	0	1	0	0	0	0	0	0	0	0	0	0	0	0	0	0	0	0	0	0	0	0	0	0	0	0	0	0
OTU_2259	1	2	1	1	1	2	0	1	2	0	1	3	1	0	0	0	0	0	2	0	0	4	0	0	3	0	0	2	0	0	0	0	5	0	0	2	5	2	0	0	3	0	0	2	0
OTU_226	0	11	6	3	9	11	63	8	5	5	9	2	34	0	12	43	0	6	0	0	0	0	19	0	12	1	0	46	57	39	16	19	23	27	0	8	10	14	2	0	0	0	13	1	0
OTU_2260	1	0	0	0	1	0	0	0	0	0	0	2	0	0	2	1	0	0	0	0	1	0	1	1	0	1	0	0	0	0	0	0	0	0	0	0	0	0	0	0	0	0	0	0	0
OTU_2261	1	2	1	5	0	0	2	1	0	0	0	0	1	0	1	0	0	0	1	0	1	0	0	0	0	0	5	1	0	1	0	0	0	0	1	1	0	1	0	0	0	0	0	0	1
OTU_2262	1	0	0	0	4	0	0	2	0	1	0	1	2	0	0	0	0	0	0	0	0	0	1	0	0	0	0	0	0	0	0	0	0	0	2	0	0	0	0	0	0	0	0	0	0
OTU_2263	1	0	0	0	6	0	0	0	0	0	0	0	0	0	0	0	0	0	0	0	1	0	0	0	0	0	0	0	0	0	0	0	0	0	0	0	0	0	0	0	0	0	0	0	0
OTU_2264	2	4	5	1	16	3	1	2	1	4	1	0	2	0	0	0	0	0	1	2	0	0	0	0	0	0	0	0	0	0	4	0	1	0	0	0	0	1	0	0	0	0	0	0	0
OTU_2265	1	1	1	0	1	1	0	1	0	0	4	0	1	7	0	0	0	0	0	0	0	1	1	0	0	0	0	0	4	0	0	0	0	0	2	0	3	0	0	8	0	0	0	0	1
OTU_2266	1	4	0	0	0	1	2	1	4	0	3	0	0	0	0	4	0	0	0	1	0	3	3	0	0	0	0	0	2	1	0	0	1	0	0	0	0	1	0	0	0	0	0	0	1
OTU_2267	0	0	0	0	0	0	1	0	0	0	0	0	2	0	0	1	0	2	0	0	0	0	1	0	0	0	0	2	0	0	0	0	0	0	0	0	0	0	0	0	0	0	0	0	0
OTU_2268	0	0	0	0	0	0	0	0	0	0	0	0	5	0	0	1	0	0	0	0	0	1	1	2	0	0	0	0	0	0	0	0	0	1	0	0	0	0	0	0	0	0	0	0	0
OTU_2269	1	0	0	0	0	0	0	0	0	0	0	0	0	0	0	0	0	0	3	2	1	0	0	0	0	0	0	0	0	0	0	0	0	0	0	0	0	0	0	0	0	0	0	0	0
OTU_227	0	6	69	35	11	12	10	15	69	9	15	0	14	25	22	0	0	1	2	15	0	0	0	0	0	0	0	7	14	9	7	61	174	15	0	7	22	15	33	25	7	0	19	0	0
OTU_2270	0	0	1	0	0	0	2	1	0	0	0	0	3	0	1	6	0	0	0	0	0	0	0	0	0	0	0	8	3	3	1	1	0	0	0	0	2	3	0	0	0	0	0	0	0
OTU_2271	1	0	0	0	0	0	0	0	0	0	0	2	0	0	0	0	0	0	0	0	10	0	0	0	0	0	0	0	0	0	0	0	0	0	0	0	0	0	0	0	0	0	0	0	0
OTU_2272	2	0	0	0	0	0	0	0	0	0	0	0	0	0	0	0	0	0	0	0	0	0	0	0	0	0	1	0	0	0	0	0	0	0	1	0	0	0	1	0	0	1	0	0	0
OTU_2273	0	0	0	0	0	0	0	0	0	1	0	0	5	0	0	0	0	0	0	0	0	0	0	0	0	0	0	0	7	0	0	0	0	0	0	0	0	0	0	0	0	0	0	0	0
OTU_2274	8	0	0	0	11	0	0	0	0	0	0	0	0	0	0	0	0	0	0	0	0	0	0	0	0	0	0	0	0	0	0	0	0	0	0	0	0	0	0	0	0	0	0	0	0
OTU_2275	0	0	0	0	0	0	0	0	0	0	0	0	1	0	0	0	0	0	0	0	0	0	0	0	0	0	0	2	1	0	0	0	0	0	0	0	0	0	0	0	0	0	0	0	0
OTU_2276	0	0	0	0	0	0	0	0	1	0	0	0	2	0	1	0	0	0	0	0	0	0	0	0	0	0	0	0	0	1	0	2	1	0	0	0	0	0	0	0	0	0	0	0	0
OTU_2277	0	0	0	0	1	0	0	2	0	0	0	0	2	0	0	1	0	0	0	0	0	0	0	0	0	0	0	0	0	0	0	0	0	0	0	0	0	1	0	0	0	0	0	0	0
OTU_2278	0	0	0	0	0	0	0	0	0	0	0	0	2	0	0	0	0	0	0	0	0	0	0	0	0	0	0	0	0	0	0	0	0	2	0	0	0	0	0	0	0	0	0	0	0
OTU_2279	0	0	0	0	0	0	0	0	0	0	0	0	2	0	0	6	0	0	0	0	0	0	0	0	0	0	0	2	2	0	0	2	0	0	0	1	0	0	0	0	0	0	1	0	0
OTU_228	0	0	0	0	1	0	0	0	0	0	0	0	1	0	0	0	25	0	0	0	0	0	0	0	23	37	4	3	12	13	4	3	101	46	3	76	57	104	4	0	85	47	0	70	38
OTU_2280	0	0	0	0	0	0	0	0	0	0	0	0	3	0	0	3	0	0	0	0	0	0	0	0	0	0	0	0	0	0	0	0	0	0	0	0	0	0	0	0	0	0	0	0	0
OTU_2281	2	0	1	0	0	1	0	1	0	2	0	1	0	0	0	0	0	0	0	0	0	0	0	1	0	0	0	0	0	0	0	0	0	0	0	0	0	0	0	0	0	0	0	0	0
OTU_2282	2	1	1	3	14	1	4	4	0	3	0	0	2	0	0	0	3	0	0	0	0	0	0	0	0	0	0	0	0	0	0	0	0	0	0	0	0	0	0	0	0	0	0	0	0
OTU_2283	0	0	0	0	0	0	0	0	0	0	0	0	1	0	0	0	0	0	0	0	0	0	0	0	0	0	0	0	0	0	0	2	1	0	0	0	0	0	0	0	0	0	0	0	0
OTU_2284	0	0	0	0	0	0	0	0	0	0	0	0	3	0	0	0	0	0	0	0	0	0	2	0	0	0	0	0	0	0	0	0	0	3	0	4	0	0	0	1	0	3	2	3	0
OTU_2285	0	0	0	0	0	0	0	0	0	0	0	0	1	0	0	0	0	0	0	0	0	0	0	0	0	0	0	1	2	1	0	0	0	0	0	0	0	0	0	0	0	0	0	0	0
OTU_2286	0	0	0	0	0	0	0	0	0	0	0	0	2	0	1	0	0	0	0	0	0	0	0	0	1	0	0	0	0	0	0	1	0	0	0	0	0	0	0	0	0	0	0	0	0
OTU_2287	0	1	0	0	0	1	0	0	0	0	0	0	4	0	1	3	0	0	0	0	0	0	0	0	0	0	0	0	2	1	0	0	0	0	0	0	4	0	0	0	0	0	1	0	0
OTU_2288	0	0	0	0	0	0	0	0	0	0	0	0	2	0	0	0	0	0	0	0	0	0	0	0	1	0	0	1	0	3	0	1	0	0	0	0	0	0	0	0	0	0	0	0	0
OTU_2289	0	0	0	0	0	0	0	0	0	0	0	0	2	0	0	0	0	0	0	0	0	0	0	0	0	0	0	4	0	0	0	0	1	2	0	0	0	0	0	0	0	0	0	0	0
OTU_229	0	1	0	0	0	0	0	10	9	2	4	1	0	239	1	1	10	0	0	6	0	2	6	0	10	0	1	17	23	12	12	8	1	0	13	2	0	1	18	139	1	0	21	1	1
OTU_2290	0	0	0	0	1	0	0	0	0	0	0	0	0	76	0	0	0	0	0	0	0	0	0	0	0	0	0	0	0	0	0	0	0	0	0	0	0	0	0	0	0	0	0	0	0
OTU_2291	0	0	0	0	0	0	0	1	0	1	0	0	1	0	0	0	0	0	0	0	0	2	0	0	0	0	0	1	0	0	0	0	0	0	0	0	0	0	0	0	0	1	0	0	0
OTU_2292	0	0	0	0	0	0	0	0	0	0	0	0	1	0	0	0	0	0	0	0	0	0	0	0	0	0	0	0	0	0	2	0	0	0	0	0	2	0	0	0	0	0	0	0	0
OTU_2293	2	0	0	0	0	0	0	0	0	0	0	0	0	34	0	0	0	0	0	0	0	0	0	0	0	0	0	0	0	0	0	0	0	0	0	0	0	0	0	0	0	0	0	0	0
OTU_2294	0	0	0	0	0	0	0	0	0	0	0	0	2	0	0	2	0	0	0	0	0	0	0	0	0	0	0	1	0	0	0	0	0	0	0	0	0	0	0	0	0	0	0	0	0
OTU_2295	0	0	0	0	0	0	0	0	0	0	0	0	2	0	0	0	0	0	1	0	0	0	2	0	0	0	0	0	0	0	0	0	0	0	0	0	0	0	0	0	0	0	0	0	0
OTU_2296	0	2	0	0	0	0	0	0	0	1	0	0	3	0	0	0	0	0	0	0	0	0	0	0	0	0	0	1	2	0	0	0	0	0	0	0	0	1	0	0	0	0	0	0	0
OTU_2297	0	0	0	0	0	0	0	0	0	0	0	0	0	10	0	0	0	0	0	0	0	0	0	0	0	0	0	0	0	0	0	0	0	0	0	0	0	0	0	2	0	0	0	0	0
OTU_2298	0	0	0	0	0	0	2	0	0	0	0	0	3	0	0	0	0	0	0	0	0	0	0	0	0	0	0	2	2	2	0	1	0	0	0	1	2	0	0	0	0	0	0	0	0
OTU_2299	0	0	0	0	0	0	0	0	0	0	0	0	0	16	0	0	0	0	0	0	0	0	0	0	0	0	0	0	0	0	0	0	0	0	0	0	0	0	0	4	0	0	0	0	0
OTU_23	992	588	1029	137	419	297	298	685	494	556	375	693	278	18	380	116	588	1037	1137	1188	864	1171	1590	764	1180	1086	1105	199	335	266	197	376	172	859	386	499	767	425	624	2	558	864	142	657	741
OTU_230	29	9	5	0	7	1	13	8	5	16	7	3	23	0	5	23	8	7	1	2	14	3	21	1	9	2	0	39	30	23	2	22	6	12	3	12	5	4	29	0	7	6	0	7	3
OTU_2300	0	0	0	0	0	0	0	0	0	0	0	0	0	11	0	0	0	0	0	0	0	0	0	0	0	0	0	0	0	0	0	0	0	0	0	0	0	0	0	0	0	0	0	0	0
OTU_2301	0	0	0	0	0	0	0	0	0	0	0	0	0	21	0	0	0	0	0	0	0	0	0	0	0	0	0	0	0	0	0	0	0	0	0	0	0	0	0	0	0	0	0	0	0
OTU_2302	0	0	0	0	0	0	0	0	0	0	0	0	0	34	0	0	0	0	0	0	0	0	0	0	0	0	0	0	0	0	0	0	0	0	0	0	0	0	0	0	0	0	0	0	0
OTU_2303	0	0	1	0	0	5	0	0	0	0	0	0	2	0	0	0	0	1	0	0	0	0	0	0	0	0	0	0	0	0	0	0	0	1	0	0	0	0	0	0	0	0	0	0	0
OTU_2304	0	0	0	0	0	0	0	0	0	0	0	0	0	9	0	0	0	0	0	0	0	0	0	0	0	0	0	0	0	0	0	0	0	0	0	0	0	0	0	0	0	0	0	0	0
OTU_2305	0	0	0	0	0	0	0	0	0	0	0	0	0	32	0	0	0	0	0	0	0	0	0	0	0	0	0	0	0	0	0	0	0	0	0	0	0	0	0	0	0	0	0	0	0
OTU_2306	0	0	3	4	2	8	4	13	0	6	0	2	1	14	4	0	0	7	3	0	2	0	0	0	0	0	0	3	0	0	0	1	0	8	0	0	0	2	0	0	0	0	1	0	0
OTU_2307	0	0	0	0	0	0	0	0	0	0	0	0	0	11	0	0	0	0	0	0	0	0	0	0	0	0	0	0	0	0	0	0	0	0	0	0	0	0	0	0	0	0	0	0	0
OTU_2308	0	0	0	0	0	0	0	0	0	0	0	0	0	15	0	0	0	0	0	0	0	0	0	0	0	0	0	0	0	0	0	0	0	0	0	0	0	0	0	0	0	0	0	0	0
OTU_2309	0	0	0	0	0	0	0	0	0	0	0	0	0	19	0	0	0	0	0	0	0	0	0	0	0	0	0	0	0	0	0	0	0	0	0	0	0	0	0	4	0	0	0	0	0
OTU_231	13	6	18	6	207	19	15	17	3	28	17	32	13	0	19	0	8	3	18	1	3	4	30	1	3	13	1	0	1	2	0	40	5	3	30	1	11	5	1	0	11	1	0	2	7
OTU_2310	0	0	0	0	0	0	0	0	0	0	0	0	0	4	0	0	0	0	0	0	0	0	0	0	0	0	0	0	0	0	0	0	0	0	0	0	0	0	0	0	0	0	0	0	0
OTU_2311	0	0	0	0	0	0	0	0	0	0	0	0	0	27	0	0	0	0	0	0	0	0	0	0	0	0	0	0	0	0	0	0	0	0	0	0	0	0	0	0	0	0	0	0	0
OTU_2312	0	0	0	0	0	0	0	0	0	0	0	0	0	3	0	0	0	0	0	0	0	0	0	0	2	0	0	0	0	0	0	0	0	0	0	0	0	0	0	1	0	0	0	0	0
OTU_2313	0	0	0	1	0	0	0	1	0	2	0	0	0	20	0	0	0	0	0	0	0	0	0	0	0	0	0	2	4	1	3	1	2	0	3	0	1	3	2	7	1	0	0	1	0
OTU_2314	0	0	0	0	0	0	0	0	0	0	0	0	0	22	0	0	0	0	0	0	0	0	0	0	0	0	0	0	0	0	0	0	0	0	0	0	0	0	0	0	0	0	0	0	0
OTU_2315	0	0	0	2	0	0	0	0	0	0	0	0	0	4	0	0	0	0	0	0	0	0	0	0	0	0	0	0	0	0	0	0	0	0	0	0	2	0	0	0	0	0	0	0	0
OTU_2316	0	0	0	0	0	0	0	0	0	0	0	0	0	15	0	0	0	0	0	0	0	0	0	0	0	0	0	0	0	0	0	0	0	0	0	0	0	0	0	6	0	0	0	0	0
OTU_2317	0	0	0	0	0	0	0	0	0	0	0	0	0	6	0	0	0	0	0	0	0	0	0	0	0	0	0	0	0	0	0	0	0	0	0	0	0	0	0	0	0	0	0	0	0
OTU_2318	0	0	0	0	0	0	0	0	0	0	0	0	0	8	0	0	0	0	0	0	0	0	0	0	0	0	0	0	0	0	0	0	0	0	0	0	0	0	0	0	0	0	0	0	0
OTU_2319	1	0	0	0	0	1	0	0	0	0	3	0	0	10	0	0	0	0	0	0	0	2	0	0	0	0	0	0	0	0	0	0	0	0	0	0	0	0	0	0	0	0	0	0	0
OTU_232	15	15	10	5	1	7	9	12	8	3	10	15	5	0	13	3	14	13	29	6	14	10	46	15	10	7	6	17	9	9	4	15	7	38	7	34	55	22	17	0	7	11	15	14	17
OTU_2320	0	0	0	0	0	0	0	0	0	0	0	0	0	11	0	0	0	0	0	0	0	0	0	0	0	0	0	0	0	0	0	0	0	0	0	0	0	0	0	0	0	0	0	0	0
OTU_2321	0	0	0	0	0	0	0	0	0	0	0	0	0	32	0	0	0	0	0	0	0	0	0	0	0	0	0	0	0	0	0	0	0	0	0	0	0	0	0	0	0	0	0	0	0
OTU_2322	0	0	0	0	0	0	0	0	0	0	0	0	0	32	0	0	0	0	0	0	0	0	0	0	0	0	0	0	0	0	0	0	0	0	0	0	0	0	0	0	0	0	0	0	0
OTU_2323	0	0	2	0	0	1	0	0	0	0	0	0	2	3	6	0	0	0	0	0	0	0	0	0	0	0	0	0	0	0	0	0	0	0	0	0	0	0	0	0	0	0	0	0	0
OTU_2324	0	0	1	0	0	1	0	1	0	0	0	0	1	0	2	1	0	0	0	0	0	0	0	0	0	0	0	0	0	2	0	1	0	0	0	0	0	0	0	0	0	0	0	0	0
OTU_2325	0	0	0	0	0	0	0	0	0	0	0	0	0	8	0	0	0	0	0	0	0	0	0	0	0	0	0	0	0	0	0	0	0	0	0	0	0	0	0	0	0	0	0	0	0
OTU_2326	0	0	0	0	0	0	0	0	0	0	0	0	0	8	0	0	0	0	0	0	0	0	0	0	0	0	0	0	0	0	0	0	0	0	0	0	0	0	0	0	0	0	0	0	0
OTU_2327	0	0	0	0	0	0	0	0	0	0	0	0	0	0	5	0	0	0	0	0	0	0	0	1	0	0	0	0	0	0	0	0	0	0	0	0	0	0	0	0	0	0	0	0	0
OTU_2328	0	0	0	0	0	0	0	0	0	0	0	0	0	5	0	2	0	0	0	0	0	0	0	0	0	0	0	0	0	0	0	0	0	0	0	0	0	0	0	0	0	0	0	0	0
OTU_2329	0	1	0	0	0	0	2	0	0	1	0	0	2	0	0	6	0	0	0	0	0	0	0	0	0	0	0	4	0	5	0	1	1	0	0	0	0	0	0	0	0	0	2	0	0
OTU_233	124	48	286	13	137	3	18	8	56	2	49	3	33	2	9	23	0	6	4	33	1	39	8	7	2	3	0	13	4	11	16	17	39	4	4	3	2	12	0	1	33	1	8	3	0
OTU_2330	0	0	0	0	0	0	0	0	0	0	0	0	0	0	3	2	0	0	0	0	0	0	0	0	0	0	0	0	1	0	0	0	0	3	0	0	0	0	0	0	0	0	0	0	0
OTU_2331	0	1	0	0	0	0	0	0	0	0	0	0	0	0	0	7	0	0	0	0	0	0	0	0	0	0	0	0	0	0	0	0	0	0	0	0	0	0	0	0	0	0	0	0	0
OTU_2332	0	0	0	0	0	0	0	0	0	0	0	0	0	0	2	0	0	0	0	0	0	0	0	0	0	0	0	0	0	0	1	0	0	0	0	0	2	1	0	0	0	0	0	0	0
OTU_2333	0	0	0	0	0	0	0	0	0	0	0	0	0	10	0	0	0	0	0	0	0	0	0	0	0	0	0	0	0	0	0	0	0	0	0	0	0	0	0	3	0	0	0	0	0
OTU_2334	0	0	0	0	0	0	0	0	0	0	0	0	0	1	0	0	1	0	0	0	0	0	0	0	0	5	0	0	0	0	0	0	0	0	0	0	0	0	0	4	0	0	0	0	0
OTU_2335	0	0	0	0	0	0	0	0	0	0	0	0	0	14	0	0	0	0	0	0	0	0	0	0	0	0	0	0	0	0	0	0	0	0	0	0	0	0	0	0	0	0	0	0	0
OTU_2336	0	1	0	0	0	0	0	0	0	0	0	0	2	0	0	4	0	0	0	0	0	0	0	0	0	0	0	0	0	0	0	0	0	0	0	0	0	0	0	0	0	0	0	0	0
OTU_2337	0	0	0	0	0	0	0	0	0	0	0	0	1	0	0	4	0	0	0	0	0	0	0	0	0	0	0	2	0	0	0	0	1	0	0	0	0	0	0	0	0	0	0	0	0
OTU_2338	0	0	1	0	0	0	0	0	0	0	0	0	0	0	2	1	0	0	0	0	0	0	0	0	0	0	0	0	1	0	0	0	0	0	0	0	0	0	0	0	0	0	0	0	0
OTU_2339	0	0	0	0	0	0	1	0	0	0	0	0	1	0	0	3	0	0	0	0	0	0	0	0	0	0	0	2	2	2	0	0	0	1	0	0	0	0	0	0	0	0	0	0	0
OTU_234	4	23	33	94	6	8	7	27	2	66	15	5	22	71	47	2	0	7	9	1	30	14	20	11	0	0	0	1	1	3	1	3	23	1	0	0	0	3	0	107	0	0	0	0	0
OTU_2340	0	0	1	0	0	0	0	0	1	0	0	0	1	0	1	3	0	0	0	0	0	0	0	0	0	0	0	0	0	1	0	0	0	0	0	0	2	0	0	0	0	0	0	0	0
OTU_2341	0	0	0	0	0	0	0	0	0	0	0	0	0	0	6	0	0	0	0	0	0	0	0	0	0	0	0	0	0	0	0	0	0	0	0	0	0	0	0	0	0	0	0	0	0
OTU_2342	0	0	0	0	0	0	0	3	0	0	0	0	0	0	0	5	0	0	0	0	0	0	0	0	0	0	0	0	0	1	0	0	0	0	0	0	0	0	0	0	0	0	0	0	0
OTU_2343	0	1	2	1	0	0	9	4	0	0	0	0	10	0	2	3	0	3	1	0	0	0	0	0	2	0	0	7	7	7	3	0	0	1	0	1	0	0	0	0	0	0	0	0	0
OTU_2346	0	0	0	0	0	0	1	0	0	1	0	0	0	0	0	4	0	0	0	0	1	0	0	0	0	0	0	0	0	0	1	0	0	0	0	0	0	0	0	0	0	0	0	0	0
OTU_2347	0	0	0	0	0	0	0	0	0	1	0	0	2	0	0	3	0	0	0	0	1	0	0	0	0	0	0	1	0	0	0	1	0	0	0	0	0	0	0	0	0	0	0	0	0
OTU_2348	0	0	0	0	0	0	0	0	0	2	0	0	1	0	0	4	0	0	0	0	0	0	0	0	0	0	0	0	4	1	0	1	1	0	0	0	0	0	0	0	0	0	0	0	0
OTU_2349	0	0	0	0	0	0	0	0	0	0	0	0	0	0	0	4	0	0	0	0	0	0	0	0	0	0	0	0	0	0	0	0	0	0	0	0	0	0	0	0	0	0	0	0	0
OTU_235	14	3	3	66	104	6	1	23	5	10	0	49	5	3	8	0	5	2	11	1	10	0	1	14	0	3	14	1	2	0	0	23	21	0	1	0	2	12	3	0	30	0	0	0	0
OTU_2350	0	1	0	0	0	0	1	0	1	0	0	0	2	0	0	2	0	0	0	0	0	0	0	0	0	0	0	2	1	2	0	2	0	1	0	0	0	0	0	0	0	0	0	0	0
OTU_2351	0	0	0	0	0	0	0	0	0	0	0	0	0	0	0	4	0	0	0	0	0	0	0	0	0	0	0	0	0	0	0	0	0	0	0	0	0	0	0	0	0	0	0	0	0
OTU_2352	0	1	0	2	0	0	0	0	0	0	0	0	2	0	0	3	0	0	0	0	0	0	0	0	0	0	0	0	0	1	1	0	1	1	0	0	1	0	0	0	0	0	0	0	0
OTU_2353	0	0	0	0	0	0	0	0	0	0	0	0	0	0	0	3	0	0	0	0	0	0	0	0	0	0	0	0	2	0	0	0	0	0	0	0	0	0	0	0	0	0	0	0	0
OTU_2354	0	0	0	0	0	0	3	0	0	0	0	0	0	0	0	3	0	0	1	0	0	0	1	0	0	0	0	0	0	0	0	0	1	0	0	0	0	0	0	0	0	0	0	0	0
OTU_2355	0	0	0	0	0	0	0	0	0	0	0	0	0	0	0	0	1	0	0	0	0	0	3	0	0	0	0	0	0	0	0	0	0	0	0	0	0	0	0	0	0	2	0	0	0
OTU_2356	0	0	0	0	1	0	0	0	0	0	0	0	0	1	0	3	0	0	0	0	0	0	0	0	0	0	0	1	0	3	1	0	0	2	0	0	1	0	0	0	0	0	0	0	0
OTU_2357	0	0	0	0	0	0	2	0	0	0	0	0	1	0	1	4	0	0	0	0	0	0	0	0	0	1	0	9	1	1	0	0	0	0	0	0	0	0	0	0	0	0	0	0	0
OTU_2358	0	0	0	0	0	0	0	0	0	0	0	0	0	0	0	2	0	0	0	0	0	0	0	0	0	0	0	0	1	0	0	0	0	0	0	2	0	1	0	0	0	0	0	0	0
OTU_2359	0	0	0	0	1	0	0	0	0	0	0	0	0	0	0	2	0	0	0	0	0	0	0	0	0	0	0	0	1	1	1	0	1	1	0	0	0	0	0	0	0	0	0	0	0
OTU_236	0	0	0	2	0	9	1	0	0	2	5	5	278	2	10	0	1	0	0	0	0	8	160	2	0	9	0	0	0	0	2	8	147	236	0	13	63	5	4	1	122	224	125	12	39
OTU_2360	0	2	0	0	0	0	0	0	0	0	0	0	0	0	0	4	0	0	0	0	0	0	0	0	0	0	0	0	0	0	0	0	2	0	0	0	0	0	0	0	0	0	0	0	0
OTU_2361	0	0	0	0	0	0	0	0	0	0	0	0	0	0	0	0	3	0	0	0	0	0	0	0	0	0	0	0	0	0	0	0	0	0	0	0	0	0	0	0	2	0	0	0	0
OTU_2362	0	0	0	0	0	0	0	0	0	0	0	0	0	0	0	0	5	0	0	0	0	0	0	0	2	0	0	0	0	0	0	0	0	0	0	0	0	0	0	0	0	0	0	0	2
OTU_2363	0	0	0	0	0	2	1	0	0	0	0	0	1	0	2	3	0	0	0	0	0	0	0	0	0	0	0	0	0	0	0	0	0	0	0	0	0	1	0	0	0	0	0	0	0
OTU_2364	0	0	0	0	0	0	0	0	0	0	0	0	0	0	0	0	1	0	0	0	3	0	0	0	0	0	0	0	0	0	0	0	0	0	0	0	1	0	0	0	0	2	0	0	0
OTU_2365	0	0	0	0	0	0	0	0	0	0	0	0	0	0	0	0	1	0	0	0	0	0	0	0	0	0	0	0	2	0	0	0	0	0	0	6	0	2	0	0	1	0	0	0	0
OTU_2366	0	1	0	0	0	0	1	0	0	0	0	0	1	0	0	2	0	0	0	0	0	0	0	0	0	0	0	2	0	0	0	0	0	0	0	0	0	0	0	0	0	0	0	0	0
OTU_2367	0	0	0	0	0	0	0	0	0	0	0	1	0	0	0	2	0	0	0	0	0	1	0	0	0	0	0	0	0	0	0	0	0	0	0	0	0	0	0	0	0	0	0	0	0
OTU_2368	0	2	0	0	0	0	3	1	2	1	0	1	0	11	0	0	0	0	0	1	1	5	1	0	0	0	0	1	3	1	3	0	0	0	0	0	0	2	0	0	0	0	1	0	0
OTU_2369	0	0	0	0	0	0	0	0	0	0	0	2	0	0	2	0	0	0	0	1	1	0	0	4	0	0	0	0	0	0	0	0	0	0	0	0	0	0	0	0	0	0	0	0	0
OTU_237	5	2	0	2	3	8	3	13	3	8	69	0	12	0	0	7	2	2	2	1	4	57	2	0	13	5	0	25	37	17	249	2	14	22	7	16	8	10	0	0	17	6	20	2	2
OTU_2370	0	0	0	0	0	0	0	0	0	0	0	0	0	0	0	0	1	0	0	0	0	0	0	0	0	18	0	1	0	0	0	0	0	0	0	0	0	2	0	0	0	0	0	1	0
OTU_2371	0	0	0	0	0	0	0	0	0	0	0	0	0	0	0	0	2	0	0	0	0	0	0	0	5	0	0	0	0	0	0	0	0	0	0	0	0	0	0	0	0	0	0	0	0
OTU_2372	0	0	0	0	0	0	0	0	0	0	0	2	0	0	2	0	0	0	0	0	1	1	3	2	0	0	0	0	0	0	0	0	0	0	0	0	0	0	0	0	0	0	0	0	0
OTU_2373	0	0	0	0	0	0	0	0	0	0	0	0	0	0	0	0	3	0	0	0	0	0	0	0	0	0	0	0	0	2	0	0	0	0	0	0	0	0	0	0	0	0	0	0	0
OTU_2374	0	0	0	0	3	0	0	0	2	0	0	1	0	0	0	0	0	0	0	4	0	0	0	0	0	0	0	0	0	0	0	0	0	0	0	0	0	0	4	0	0	1	0	0	0
OTU_2375	3	0	0	0	0	0	0	0	0	0	0	1	0	0	0	0	1	2	0	0	0	1	1	1	0	0	0	1	0	0	1	0	0	1	0	0	0	1	0	0	0	0	0	0	0
OTU_2376	0	5	1	3	2	0	3	2	0	0	0	1	0	0	0	0	0	0	0	1	0	1	2	0	0	0	0	1	0	0	0	0	0	0	0	0	0	0	0	0	0	0	0	0	0
OTU_2377	0	0	0	0	0	0	0	0	0	0	0	6	0	0	0	0	0	0	0	0	0	0	0	0	0	0	0	0	0	0	0	0	0	0	0	0	0	0	0	0	0	0	0	0	0
OTU_2378	0	0	0	0	0	0	0	0	0	0	0	1	0	0	0	0	0	0	0	0	1	3	0	0	2	1	0	0	0	0	0	0	0	0	0	0	2	0	2	0	0	2	0	0	1
OTU_2379	0	0	0	0	0	0	1	0	0	0	0	1	0	0	1	0	0	2	1	1	0	0	3	2	0	0	0	0	0	0	0	0	0	0	0	0	0	0	0	0	0	0	0	0	0
OTU_238	4	11	0	2	1	0	0	0	0	5	51	1	0	79	2	1	0	2	2	0	9	36	11	0	25	13	1	2	1	3	2	2	27	22	2	61	75	6	5	21	11	2	68	57	33
OTU_2380	3	0	0	0	0	0	0	0	0	0	0	3	0	0	1	0	0	1	0	0	3	2	1	0	0	0	0	0	0	0	0	0	0	0	0	0	0	0	0	0	0	0	0	0	0
OTU_2381	1	0	0	0	2	1	0	0	0	1	1	1	0	0	0	0	0	0	0	0	0	0	0	0	0	0	0	0	0	0	0	0	0	1	0	0	0	0	0	0	0	0	0	0	0
OTU_2382	0	5	0	0	0	0	0	2	0	0	0	4	0	0	0	0	0	2	0	0	1	0	1	0	0	0	0	0	0	0	0	0	0	0	0	0	0	0	0	0	0	0	0	0	0
OTU_2383	0	0	0	0	0	0	0	0	0	1	0	4	0	0	4	0	0	1	1	1	0	0	1	1	0	0	0	0	0	0	0	0	0	0	0	0	0	0	0	0	0	0	0	0	0
OTU_2384	0	2	1	0	6	0	0	0	0	2	0	4	0	0	1	0	0	0	0	0	0	1	0	0	0	0	0	0	0	0	0	2	0	0	0	0	1	0	0	0	0	0	0	0	0
OTU_2385	0	3	1	3	0	0	0	0	0	0	0	2	0	0	0	0	0	0	0	0	0	0	1	0	0	0	0	0	0	0	0	0	0	0	0	0	0	0	0	0	0	0	0	0	0
OTU_2386	0	0	0	0	0	0	0	0	0	0	0	14	0	0	0	0	0	0	0	0	0	0	0	0	0	0	0	0	0	0	0	0	0	0	0	0	0	0	0	0	0	0	0	0	0
OTU_2387	2	0	1	0	0	0	0	0	0	0	0	1	0	0	0	0	0	1	0	0	0	9	13	0	0	0	0	0	0	0	0	0	0	0	0	0	0	0	0	0	0	0	0	0	0
OTU_2388	0	0	0	0	0	0	0	0	0	0	0	1	0	0	0	0	0	0	4	0	0	1	0	1	0	0	0	0	0	0	0	0	0	0	0	0	0	0	0	0	0	0	0	0	0
OTU_2389	0	0	1	0	0	0	0	0	0	0	1	1	0	0	2	0	0	0	0	0	1	0	0	1	0	0	0	1	2	2	0	0	1	0	0	0	0	0	0	0	0	0	0	0	0
OTU_239	0	116	14	21	23	35	23	96	12	52	24	1	31	9	17	3	0	3	6	0	4	0	9	1	0	0	0	0	0	1	0	0	0	0	0	0	0	0	2	0	2	0	0	0	0
OTU_2390	0	0	0	0	0	0	0	0	0	0	0	1	0	0	0	0	0	0	0	1	0	3	3	0	0	0	0	0	0	0	0	0	0	0	0	0	0	0	0	0	0	0	0	0	0
OTU_2391	0	0	0	0	0	0	0	0	0	0	0	2	0	0	0	0	0	0	2	0	0	0	0	0	0	0	0	0	0	0	0	0	0	0	0	0	0	0	0	0	0	0	2	1	0
OTU_2392	0	0	0	0	0	0	4	0	5	0	0	1	0	0	0	0	0	1	0	9	0	0	0	1	0	0	0	0	0	0	0	0	0	0	0	0	0	0	0	0	0	0	0	0	0
OTU_2393	0	0	0	0	0	0	0	0	0	0	0	2	0	0	0	0	0	0	0	0	1	0	0	9	0	0	0	0	0	0	0	0	0	0	0	0	0	0	0	0	0	0	0	0	0
OTU_2394	0	0	0	0	0	0	0	0	0	0	0	3	0	0	0	0	2	1	4	0	0	1	0	4	0	0	0	0	7	0	0	0	1	0	0	3	0	1	0	0	0	0	0	0	0
OTU_2395	1	0	0	0	0	0	0	0	0	0	0	1	0	0	3	0	0	4	0	1	1	0	0	4	0	0	0	0	0	0	0	0	0	0	0	0	0	0	0	0	0	0	0	0	0
OTU_2396	0	0	0	0	0	0	0	0	0	0	0	1	1	0	1	0	0	1	0	0	0	0	11	11	0	0	0	0	0	0	0	0	0	0	0	0	0	0	0	0	0	0	0	0	0
OTU_2397	0	0	0	0	0	0	0	0	0	0	0	0	0	0	0	0	0	3	0	0	0	0	0	0	0	0	0	0	0	0	0	0	0	0	0	0	0	0	0	0	0	0	0	0	0
OTU_2398	0	1	75	0	0	0	0	0	0	0	1	2	0	3	0	0	0	0	0	0	0	0	0	0	0	0	0	0	0	0	0	0	0	0	0	0	0	0	0	0	0	0	0	0	0
OTU_2399	0	0	0	0	1	8	0	1	0	0	1	1	0	0	0	0	0	0	0	0	0	0	0	0	0	0	0	0	0	0	0	0	0	0	0	0	0	0	0	0	0	0	0	0	0
OTU_24	20875	7692	11005	1367	10937	4904	5101	6349	5928	6095	7737	8530	2957	3841	5543	3061	15707	10945	21908	13760	20112	12182	15039	13502	15612	12892	18270	5620	7918	4218	8899	13392	4201	17597	9700	17516	21173	13982	17667	5	13817	14881	4445	16423	21068
OTU_240	3	23	15	0	14	4	4	9	5	5	17	19	7	0	1	1	7	5	3	3	2	29	5	2	64	42	3	3	1	2	11	16	4	39	122	3	2	4	11	0	19	21	50	49	10
OTU_2400	0	0	0	0	0	2	2	0	0	0	2	0	0	0	0	0	0	1	0	0	0	0	0	0	0	0	0	1	2	1	0	0	0	0	0	0	0	0	0	0	0	0	0	0	0
OTU_2401	0	0	0	0	0	0	0	0	0	0	0	0	1	0	0	0	0	6	0	0	0	0	0	0	0	0	0	1	0	0	0	0	0	0	0	0	0	0	0	0	0	0	0	0	0
OTU_2402	3	1	3	0	0	1	7	0	0	0	0	0	2	0	1	0	0	9	0	1	0	1	1	1	0	0	0	0	0	0	1	0	0	0	0	0	0	0	1	0	0	0	0	0	0
OTU_2403	0	1	20	1	0	0	4	10	0	5	1	1	1	0	2	0	0	0	1	0	0	0	0	0	0	0	4	0	0	0	0	0	1	0	0	0	0	0	0	0	0	0	0	0	0
OTU_2404	0	0	0	0	0	0	0	0	0	0	0	1	0	8	2	0	0	0	0	0	0	0	0	0	0	0	0	0	1	0	0	0	0	0	0	0	0	0	0	5	0	0	3	0	0
OTU_2405	1	0	0	0	0	0	0	2	0	1	6	1	0	0	0	0	0	1	1	1	9	8	0	0	0	0	0	0	0	0	0	0	0	0	0	0	0	4	0	0	0	0	0	0	0
OTU_2406	0	0	0	0	1	1	0	1	0	0	0	2	0	0	0	0	5	3	2	2	0	1	2	2	0	1	0	0	0	0	0	0	0	0	0	0	0	0	1	0	0	0	0	0	1
OTU_2407	0	3	0	1	0	0	1	1	0	0	0	1	0	2	0	0	0	0	1	1	1	0	0	0	1	0	1	5	1	0	2	0	1	0	0	0	1	1	0	0	0	0	0	1	0
OTU_2408	0	0	0	0	0	0	2	0	0	1	0	0	2	0	0	0	0	1	0	0	0	0	0	0	0	0	0	0	0	1	0	0	0	0	0	0	0	0	0	0	0	0	0	0	0
OTU_2409	0	1	0	0	0	0	0	0	6	0	0	0	0	0	1	0	1	2	0	0	0	0	0	0	1	0	0	1	0	0	0	0	0	3	0	0	0	0	0	0	0	2	0	2	0
OTU_241	2	2	3	3	1	3	4	49	71	71	66	2	73	59	0	7	2	0	33	29	23	32	21	24	2	0	2	2	7	3	19	4	2	0	0	3	0	0	1	0	0	0	3	0	0
OTU_2410	0	0	0	0	0	0	0	0	0	0	0	1	0	0	1	0	0	3	0	0	0	0	21	0	0	0	0	0	0	2	0	0	0	0	0	1	0	0	0	0	0	0	0	0	0
OTU_2411	0	2	0	0	0	0	0	6	0	0	0	0	3	2	0	0	0	1	1	0	0	0	3	2	0	0	0	0	0	0	0	0	0	0	0	0	0	0	0	0	0	0	0	0	0
OTU_2412	0	0	0	1	1	0	0	0	0	1	4	0	3	5	0	0	0	1	0	0	0	0	0	0	0	0	0	0	0	0	0	0	0	0	0	0	0	0	0	0	0	0	0	0	0
OTU_2413	0	0	2	2	0	0	1	0	0	1	1	0	0	0	6	0	0	4	2	0	2	1	2	2	0	0	0	0	0	0	0	0	0	0	0	0	0	0	0	0	0	0	0	0	0
OTU_2414	0	0	0	0	0	0	0	0	0	0	0	0	0	0	0	0	0	9	0	0	0	0	0	0	0	0	0	0	0	0	0	0	0	0	0	0	0	0	0	0	0	0	0	0	0
OTU_2415	0	0	0	0	0	1	2	6	0	1	0	0	0	0	1	0	0	1	0	0	0	0	0	0	0	0	0	0	0	0	0	0	0	0	0	0	0	0	0	0	0	0	0	0	0
OTU_2416	0	0	0	0	0	0	0	0	0	0	0	0	0	0	0	0	0	5	0	0	0	0	1	0	0	0	0	0	0	0	0	0	0	0	0	0	0	0	0	0	0	0	0	0	0
OTU_2417	0	0	0	0	0	0	0	0	0	0	0	0	0	0	0	0	0	2	0	0	0	0	0	0	0	0	0	0	0	2	0	0	0	0	0	0	0	0	0	0	0	0	0	0	0
OTU_2418	0	0	0	0	0	0	0	0	0	0	0	0	0	0	1	0	0	3	2	1	0	5	1	4	0	0	0	0	0	0	0	0	0	0	0	0	0	0	0	0	0	0	0	0	0
OTU_2419	0	0	0	0	0	0	0	0	3	0	0	0	0	0	0	0	0	1	0	0	0	0	0	0	2	0	0	0	0	0	0	0	0	0	0	0	0	0	0	0	0	0	0	2	0
OTU_242	8	37	28	10	10	16	10	23	4	15	7	6	6	0	24	1	14	12	4	4	1	5	16	18	31	10	4	12	4	4	1	9	4	8	15	12	20	6	127	0	13	15	74	6	66
OTU_2420	0	1	0	0	0	0	2	0	0	0	0	0	1	0	0	3	0	1	0	0	0	0	0	0	0	0	0	4	3	0	0	0	0	2	0	0	2	2	0	0	0	0	0	0	0
OTU_2421	0	1	0	0	0	0	14	0	0	0	1	0	0	0	0	2	0	14	0	0	0	0	1	0	0	0	0	0	0	0	0	0	0	0	0	0	0	0	0	0	0	0	0	0	0
OTU_2422	0	1	0	1	0	1	1	0	0	1	2	0	0	1	0	1	0	4	0	0	2	0	0	0	0	0	0	0	0	0	0	0	0	0	0	0	0	0	0	0	0	0	0	0	0
OTU_2423	0	1	0	0	0	0	1	0	0	15	0	0	2	3	0	1	0	2	0	0	5	0	1	0	1	0	0	0	2	3	0	0	1	0	0	1	1	0	0	0	0	0	0	0	0
OTU_2424	0	0	0	0	0	0	0	0	0	0	0	0	0	0	4	0	0	4	0	1	0	0	0	2	0	0	0	0	0	0	0	6	0	0	0	0	0	0	0	0	0	0	0	0	0
OTU_2425	0	0	1	0	0	2	0	1	0	0	0	1	0	0	0	0	0	2	2	1	0	0	0	0	0	1	2	0	0	0	0	0	0	0	0	0	0	0	0	0	0	0	0	1	0
OTU_2426	0	0	0	0	0	0	0	0	0	0	0	0	0	0	0	0	0	2	2	0	0	0	0	0	0	0	0	0	0	0	0	0	0	0	0	0	0	0	0	0	0	0	0	0	0
OTU_2427	0	2	0	1	0	0	4	0	0	0	0	0	2	0	1	2	0	1	0	0	0	0	0	0	0	0	0	1	3	2	0	1	0	1	0	1	0	0	0	0	0	0	1	0	0
OTU_2428	0	0	0	5	1	0	1	0	0	0	0	0	1	0	0	0	0	4	0	0	1	0	0	0	0	0	0	0	1	2	3	2	0	1	0	0	2	0	0	0	0	0	0	0	0
OTU_2429	0	0	1	2	0	0	2	0	0	0	0	0	0	0	0	0	0	2	0	0	0	0	0	0	0	0	0	0	0	0	0	0	0	0	0	0	0	0	0	0	0	0	0	0	0
OTU_243	10	29	7	11	15	41	21	70	3	85	8	9	7	6	25	0	2	21	12	5	17	7	10	15	1	2	1	0	0	0	0	0	1	0	1	11	2	0	4	0	5	1	5	15	19
OTU_2430	0	0	0	0	0	0	0	0	0	0	0	1	0	0	1	0	0	3	0	0	0	0	0	5	0	0	0	0	0	0	0	0	0	0	0	0	0	0	0	0	0	0	0	0	0
OTU_2431	0	0	0	0	0	0	0	0	0	0	0	0	0	0	0	0	0	2	0	0	0	0	0	2	0	0	0	0	0	0	0	0	0	0	0	0	0	0	0	0	0	0	0	0	0
OTU_2432	0	0	0	0	1	0	2	0	0	10	0	0	0	0	1	0	0	2	0	0	1	0	0	0	0	0	0	0	0	0	0	0	0	0	0	0	0	0	0	0	0	0	0	0	0
OTU_2433	0	0	0	0	0	0	0	0	0	0	0	0	0	0	1	0	0	3	0	3	0	2	0	6	0	0	0	0	0	0	0	0	0	0	0	0	0	0	0	0	0	0	0	0	0
OTU_2434	0	0	0	0	0	0	1	0	0	0	0	0	0	0	0	0	0	11	0	1	0	0	1	0	0	0	0	0	0	0	0	0	0	0	0	0	0	0	0	0	0	0	0	0	0
OTU_2435	0	3	0	1	3	0	0	0	0	0	0	0	0	0	0	0	0	1	0	0	0	1	0	2	0	1	0	0	0	0	0	0	2	0	0	0	0	2	0	0	0	0	0	0	0
OTU_2436	0	0	0	0	0	0	0	0	0	0	0	0	0	0	2	0	0	2	0	0	0	1	3	1	0	0	0	0	0	0	0	0	0	0	0	0	0	0	0	0	0	0	0	0	0
OTU_2437	0	0	0	0	1	0	0	0	0	0	0	1	0	0	3	0	1	0	1	0	0	2	0	0	0	0	0	0	0	0	0	0	0	0	0	0	0	0	1	0	0	0	0	0	0
OTU_2438	0	3	1	0	0	1	4	0	0	5	0	0	0	0	1	1	0	5	0	1	7	0	0	0	0	0	0	0	0	0	0	0	0	0	0	0	0	0	0	0	0	0	0	0	0
OTU_2439	0	0	0	1	0	0	0	4	0	8	0	0	0	21	0	1	0	0	4	0	15	0	0	0	0	0	0	0	0	0	0	0	0	0	0	0	0	0	0	0	0	0	0	0	0
OTU_244	2	406	0	4	5	0	2	5	1	2	1	1	2	30	10	34	3	0	1	1	1	1	0	1	1	32	11	1	6	6	91	2	6	8	3	2	1	17	2	38	6	9	9	2	4
OTU_2440	0	1	0	2	0	0	0	0	0	0	0	0	0	0	0	0	0	1	0	1	0	5	0	0	0	0	0	0	0	0	0	0	0	0	0	0	0	0	0	0	0	0	0	0	0
OTU_2441	0	0	0	0	0	0	0	0	0	0	0	0	0	0	1	0	0	1	0	0	0	0	3	4	0	0	0	0	0	0	0	0	0	0	0	0	0	0	0	0	0	0	0	0	0
OTU_2442	0	0	0	0	0	0	0	0	4	0	0	0	0	0	0	0	0	1	0	2	0	0	0	0	0	0	0	0	0	0	0	0	0	0	0	0	0	0	0	0	0	0	0	0	0
OTU_2443	1	0	0	0	0	0	0	0	0	2	0	0	0	0	0	0	0	0	9	0	11	0	0	0	0	0	0	0	0	0	0	0	0	0	0	0	0	0	0	0	0	0	0	0	0
OTU_2444	0	0	0	0	0	0	0	0	0	0	0	0	0	0	0	0	1	0	1	0	0	4	0	0	0	2	0	0	0	0	0	0	0	0	0	0	0	0	0	0	0	0	0	1	0
OTU_2445	0	0	2	0	0	1	1	0	0	0	1	0	3	3	1	0	0	0	2	0	0	0	1	0	0	0	0	1	0	0	0	0	0	0	0	0	0	0	0	0	0	0	0	0	0
OTU_2446	0	0	0	0	0	0	7	0	0	0	0	0	1	0	0	0	0	1	0	0	0	0	0	0	0	0	0	0	1	3	1	0	0	0	0	0	0	1	0	0	0	0	0	0	0
OTU_2447	0	0	0	0	0	0	0	0	0	0	0	0	0	0	0	0	0	1	0	0	0	0	0	0	1	0	0	1	0	0	1	0	0	0	0	0	0	0	0	0	0	0	0	0	0
OTU_2448	0	0	0	2	0	0	2	0	0	0	0	0	1	0	0	2	0	2	0	0	0	0	0	0	0	0	0	4	1	10	1	1	0	1	0	2	4	1	0	0	0	0	1	0	0
OTU_2449	0	0	0	0	0	0	0	4	0	0	0	0	0	0	1	0	1	0	2	0	0	0	0	0	1	4	0	0	0	0	0	0	0	0	0	0	0	0	0	1	0	9	0	1	0
OTU_245	1	2	4	7	0	0	1	29	0	1	40	1	47	11	0	0	3	2	11	0	1	40	17	3	1	18	1	2	2	0	0	6	66	146	0	14	40	52	1	3	32	31	170	14	9
OTU_2450	0	0	0	0	0	0	0	0	0	0	1	0	0	0	0	0	0	0	1	0	0	6	0	0	0	0	0	0	0	0	0	0	0	0	0	0	0	0	0	0	0	0	0	0	0
OTU_2451	0	0	0	0	0	0	0	1	0	0	0	0	0	1	0	0	0	0	2	0	0	0	0	0	0	0	0	0	0	0	1	1	0	0	1	0	0	0	0	0	0	0	0	0	0
OTU_2452	0	1	0	0	1	0	3	4	0	0	1	0	0	0	0	0	0	1	1	0	0	0	0	0	1	0	0	0	0	0	0	0	0	0	0	0	1	3	0	0	0	0	0	0	0
OTU_2453	0	0	0	0	0	0	0	0	0	0	0	0	0	0	0	0	0	0	10	0	0	0	0	0	0	0	0	0	0	0	0	0	0	0	0	0	0	0	0	0	0	0	0	0	0
OTU_2454	0	0	0	0	0	0	0	3	0	0	1	0	0	0	0	1	0	0	3	0	0	0	0	0	0	0	0	0	0	0	1	0	2	0	0	0	0	0	0	0	0	0	0	0	0
OTU_2455	0	0	0	0	0	0	0	0	0	0	0	0	0	0	0	0	1	0	4	0	0	0	0	0	0	1	1	0	0	0	0	0	0	0	0	0	0	0	0	0	1	0	0	2	1
OTU_2456	0	0	0	0	0	0	0	1	0	1	0	0	0	0	0	0	0	0	1	0	0	0	0	0	0	0	0	0	0	0	0	0	2	0	0	0	0	0	0	0	2	0	0	0	0
OTU_2457	0	0	0	0	0	0	0	7	0	0	0	0	0	0	0	0	0	0	4	0	0	0	0	0	0	0	0	0	0	0	0	0	0	0	0	0	0	0	0	0	0	0	0	0	0
OTU_2458	0	0	0	0	0	0	0	0	0	0	0	0	2	0	0	0	0	0	2	1	0	0	4	0	0	0	0	0	0	0	0	0	0	0	0	0	0	0	0	0	0	0	0	0	0
OTU_2459	1	0	0	0	2	0	0	0	0	0	1	0	1	0	1	0	0	0	3	0	1	5	1	0	0	0	0	0	0	0	0	0	0	0	0	1	0	0	0	0	0	0	0	0	0
OTU_246	11	5	15	8	4	6	4	17	6	12	20	29	6	3	20	0	2	45	34	27	10	23	33	31	0	9	0	4	5	3	10	1	13	30	1	8	18	13	4	0	5	28	3	1	3
OTU_2460	0	0	0	0	0	0	0	0	0	0	0	0	0	0	0	0	0	0	5	0	0	0	0	0	0	0	0	0	0	0	0	0	0	0	1	0	0	0	0	0	0	0	0	0	0
OTU_2461	0	0	0	0	1	0	0	6	0	5	2	0	0	0	0	0	0	0	3	0	2	0	0	0	0	0	0	0	0	0	0	0	0	0	0	0	0	0	0	0	0	0	0	0	0
OTU_2462	0	0	0	0	0	0	0	0	0	3	0	0	0	0	0	0	0	0	1	0	2	0	0	1	0	4	0	0	0	3	0	0	0	0	0	1	1	10	0	0	0	0	0	0	0
OTU_2463	0	0	0	0	0	0	0	0	0	8	4	0	3	0	0	0	0	0	1	1	4	3	4	0	0	0	0	0	0	0	0	0	0	0	0	0	0	0	0	0	0	0	0	0	0
OTU_2464	0	0	0	0	0	0	0	8	0	0	0	0	0	0	0	0	0	0	4	0	0	0	0	0	0	0	0	0	0	0	0	0	0	0	0	0	0	0	0	0	0	0	0	0	0
OTU_2465	0	0	0	0	0	0	0	0	0	0	0	0	0	0	0	0	0	0	5	0	0	0	0	0	0	0	0	0	0	0	0	0	0	0	0	0	0	0	0	0	0	0	0	0	0
OTU_2466	0	1	0	0	1	0	5	8	0	3	0	0	0	0	0	2	0	0	7	0	1	0	0	0	0	0	0	0	0	0	0	0	0	0	0	0	0	0	0	0	0	0	0	0	0
OTU_2467	0	0	0	0	0	0	0	2	0	3	0	0	0	0	0	0	0	0	2	0	0	0	0	0	0	0	0	0	0	0	0	0	0	0	0	0	0	0	0	0	0	0	0	0	0
OTU_2468	0	0	0	0	0	0	0	4	0	2	0	0	0	0	0	0	0	0	1	0	0	0	0	0	0	0	0	0	0	0	0	0	0	0	0	0	0	0	0	0	0	0	0	0	0
OTU_2469	0	0	0	0	0	0	3	5	0	0	0	0	1	0	0	1	0	0	1	0	0	0	0	0	0	0	0	0	0	0	0	0	0	0	0	0	0	0	0	0	0	0	0	0	0
OTU_247	88	124	14	3	126	40	158	0	5	1	3	19	36	0	3	6	0	79	0	0	0	1	19	1	0	0	2	0	0	0	13	3	0	0	8	0	0	0	2	0	0	0	0	0	0
OTU_2470	0	0	0	0	0	0	0	0	0	0	0	0	0	0	0	0	0	0	6	0	0	0	0	0	0	0	0	0	0	0	0	0	0	0	0	0	0	0	0	0	0	0	0	0	0
OTU_2471	0	0	1	0	1	1	0	0	1	0	1	0	0	10	0	2	0	0	0	2	0	0	0	0	0	0	0	1	0	0	0	0	1	0	0	1	0	0	0	3	2	0	0	1	1
OTU_2472	3	0	0	0	0	0	0	0	1	0	0	0	0	0	0	0	0	0	1	0	1	0	0	0	0	0	0	1	0	0	0	0	0	0	0	0	0	0	0	0	0	0	0	0	0
OTU_2473	0	0	0	0	0	0	0	0	0	0	0	0	0	0	0	0	0	0	2	0	0	4	1	0	0	0	0	0	0	0	0	0	0	0	0	0	0	0	0	0	0	0	0	0	0
OTU_2474	0	0	0	2	0	0	2	3	5	3	0	0	0	0	0	0	0	0	0	1	0	0	0	0	0	0	0	0	0	0	0	0	0	0	0	0	0	0	0	0	0	0	0	0	0
OTU_2475	0	0	0	0	0	0	0	0	0	0	0	0	0	4	0	0	0	0	0	2	0	1	0	0	0	3	0	1	0	0	0	0	3	1	0	1	4	2	0	3	6	0	0	0	0
OTU_2476	0	0	0	0	0	0	0	0	0	1	0	0	0	0	0	0	0	0	1	0	6	0	0	1	0	0	0	0	0	0	0	0	0	0	0	0	0	0	1	0	0	0	0	0	0
OTU_2477	0	0	0	0	0	0	0	0	0	5	0	0	0	0	0	0	0	0	0	1	0	0	0	7	0	0	0	0	0	0	0	0	0	0	0	0	0	0	0	0	0	0	0	0	0
OTU_2478	0	0	0	0	0	0	0	2	0	3	0	0	0	0	0	1	0	0	1	0	0	0	0	0	0	0	0	0	3	0	0	0	0	0	0	0	0	0	0	0	0	0	0	0	0
OTU_2479	0	0	0	0	0	0	0	0	0	0	0	0	0	0	0	0	0	0	0	0	4	0	0	0	0	0	0	0	0	0	0	0	0	0	0	0	0	0	0	0	0	0	0	0	0
OTU_248	0	6	8	5	4	4	5	119	1	70	2	0	44	0	4	51	0	0	15	0	3	0	0	0	1	0	0	59	26	20	12	17	19	3	0	7	12	14	0	0	0	0	1	0	0
OTU_2480	0	0	0	0	1	0	0	4	0	0	0	0	2	12	0	0	0	0	0	1	0	0	0	0	1	0	0	0	0	0	0	0	0	0	0	0	0	0	0	0	0	0	0	0	0
OTU_2481	0	0	0	0	0	0	0	0	2	0	0	0	0	0	0	0	0	0	0	6	0	0	0	0	0	0	0	0	0	0	0	0	0	0	0	0	0	0	0	0	0	0	0	0	0
OTU_2482	0	0	0	0	0	0	0	0	0	2	3	0	0	0	1	0	0	0	0	0	4	0	0	0	0	0	0	0	1	1	0	0	0	1	0	0	0	0	0	0	0	0	0	0	0
OTU_2483	0	0	0	0	0	0	0	5	0	1	0	0	0	0	0	0	0	0	3	0	1	0	0	0	0	0	0	0	0	0	0	0	0	0	0	0	0	0	0	0	0	0	0	0	0
OTU_2484	1	0	0	0	0	0	5	0	0	0	0	0	0	0	0	0	0	0	0	1	0	1	1	2	0	0	0	0	0	0	1	0	0	0	0	0	0	0	0	0	0	0	0	0	0
OTU_2485	0	0	0	0	0	0	0	0	0	0	0	0	0	0	0	0	0	0	0	0	4	0	4	0	0	0	0	0	0	0	0	0	0	2	0	0	0	0	0	0	0	0	0	0	0
OTU_2486	0	0	0	0	1	0	1	1	0	0	0	0	1	0	2	0	0	0	0	0	1	0	0	0	0	0	0	0	0	0	0	0	1	0	0	0	0	2	0	0	0	0	0	0	0
OTU_2487	0	1	0	0	0	0	0	0	0	21	1	0	0	0	0	0	0	0	0	0	14	0	0	0	0	0	0	0	0	0	0	0	0	0	0	0	0	0	0	0	0	0	0	0	0
OTU_2488	0	0	0	0	0	0	0	1	3	3	0	0	1	0	0	0	0	0	1	1	2	0	3	0	0	0	0	0	0	0	0	0	0	0	0	0	0	0	0	0	0	0	0	0	0
OTU_2489	0	1	0	2	0	0	1	1	5	0	0	1	0	0	1	0	0	1	0	2	0	2	0	4	0	0	0	0	0	0	0	0	0	0	0	0	0	0	0	0	0	0	0	0	0
OTU_249	1	30	7	4	3	4	27	24	3	18	7	0	26	0	15	14	0	10	3	0	2	2	4	5	4	2	0	23	17	15	4	2	3	3	0	5	13	17	0	0	0	0	0	1	0
OTU_2490	0	0	0	0	0	0	0	3	0	3	0	0	0	0	0	0	0	0	0	0	1	0	0	0	0	0	0	0	0	0	0	0	0	0	0	0	0	0	0	0	0	0	0	0	0
OTU_2491	0	0	0	0	0	0	0	5	0	3	0	0	0	0	0	0	0	0	0	0	6	0	0	0	0	0	0	0	0	0	0	0	0	0	0	0	0	0	0	0	0	0	0	0	0
OTU_2492	0	0	1	0	0	0	0	0	0	0	0	0	1	0	2	0	0	0	0	0	4	0	0	0	0	0	0	0	0	0	0	0	0	0	0	0	0	0	0	0	0	0	0	0	0
OTU_2493	0	0	0	0	1	0	0	1	0	1	2	0	1	0	2	0	0	0	0	0	1	0	0	0	0	0	0	0	1	0	0	0	0	0	0	0	0	0	0	0	0	0	0	0	0
OTU_2494	0	0	0	0	1	0	0	0	0	1	0	0	1	4	0	0	0	0	0	0	1	0	0	0	0	0	0	0	0	0	0	0	0	0	0	0	0	0	0	0	0	0	0	0	0
OTU_2495	0	0	0	0	0	0	0	0	0	0	0	0	0	0	1	0	0	0	0	0	2	0	0	2	0	0	0	0	0	0	0	0	0	0	0	0	0	0	0	0	0	0	0	0	0
OTU_2496	0	1	3	0	0	0	0	0	0	3	4	0	0	13	0	0	3	0	0	0	2	0	0	0	4	0	0	0	3	0	1	0	4	0	1	0	0	0	1	2	2	1	1	0	2
OTU_2497	0	0	0	0	0	0	0	1	0	3	0	0	0	0	0	1	0	0	0	0	3	0	0	0	0	0	0	2	1	1	0	0	1	0	0	0	0	0	0	0	0	0	0	0	0
OTU_2498	0	0	0	0	5	0	1	1	0	1	0	0	0	0	0	0	0	0	0	0	1	1	9	0	0	0	0	0	0	0	0	0	0	0	0	0	0	0	0	0	0	0	0	0	0
OTU_2499	0	0	0	0	0	0	0	0	0	0	0	0	0	0	0	0	0	0	0	1	3	5	1	0	0	0	0	0	0	0	0	0	0	0	0	0	0	0	0	0	0	0	0	0	0
OTU_250	1	9	13	3	3	2	7	17	12	27	40	0	57	134	4	6	4	2	6	7	14	27	22	0	2	5	9	4	4	0	4	19	43	2	4	6	29	7	15	39	12	2	13	7	15
OTU_2500	0	0	0	0	0	0	0	0	0	0	0	0	0	0	0	0	0	0	0	0	21	0	0	0	0	0	0	0	0	0	0	0	0	0	0	0	0	0	0	0	0	0	0	0	0
OTU_2501	0	0	5	1	4	0	0	0	0	2	1	0	0	0	0	0	0	0	0	0	0	1	1	1	0	0	0	0	0	0	0	0	0	6	0	0	0	0	7	0	0	0	0	0	0
OTU_2502	0	0	0	0	0	0	0	1	0	0	3	0	0	0	0	0	0	0	0	0	1	2	0	1	0	0	0	0	0	0	0	0	0	0	0	0	0	0	0	0	0	0	0	0	0
OTU_2503	0	0	0	0	0	0	0	1	0	2	0	0	0	0	0	0	0	0	1	0	5	0	0	0	0	0	0	0	0	0	0	0	0	0	0	0	0	0	0	0	0	0	0	0	0
OTU_2504	0	0	0	0	0	0	0	4	0	8	0	0	0	0	0	0	0	0	0	0	1	0	0	0	0	0	0	0	0	0	0	0	0	0	0	0	0	0	0	0	0	0	0	0	0
OTU_2505	0	0	0	0	0	0	0	2	0	0	1	0	0	0	0	0	0	0	0	0	0	4	0	0	0	0	0	0	0	0	0	0	0	0	0	0	0	0	0	0	0	0	0	0	0
OTU_2506	0	0	0	0	8	0	0	0	0	2	1	0	0	0	0	0	0	0	0	0	0	6	0	0	2	0	0	0	0	0	0	0	0	0	0	0	0	0	0	0	0	0	0	0	0
OTU_2507	0	0	0	5	2	0	1	0	0	1	0	0	0	0	1	2	0	0	0	0	1	0	0	0	0	1	0	0	0	0	0	1	1	1	0	0	0	0	0	0	0	3	0	0	0
OTU_2508	0	0	0	0	0	0	0	1	0	1	0	0	0	0	0	1	0	2	0	2	2	0	0	2	0	0	0	0	0	0	0	0	0	0	0	0	1	0	0	0	0	0	0	1	2
OTU_2509	1	0	0	0	4	0	5	3	0	4	0	0	1	0	0	0	0	0	0	0	2	0	0	0	0	0	0	0	0	0	0	0	0	0	0	2	0	0	0	0	0	0	0	0	0
OTU_251	0	15	20	24	17	8	6	33	21	21	12	0	13	22	12	0	21	2	7	1	2	8	20	1	18	107	12	2	2	1	1	29	24	10	5	9	8	22	31	18	13	15	20	10	8
OTU_2510	0	0	0	0	0	0	0	0	0	0	0	0	0	2	0	0	0	0	0	0	1	0	0	0	0	0	1	0	0	0	0	2	0	0	0	0	0	0	0	0	0	0	0	0	0
OTU_2511	0	0	0	0	1	0	0	0	0	0	0	0	0	1	0	0	0	1	0	0	0	3	0	0	0	0	0	0	2	0	0	0	0	0	0	0	0	0	0	0	0	0	0	0	0
OTU_2512	0	0	0	0	0	0	0	0	0	0	0	0	0	0	0	0	0	0	0	0	0	6	0	0	0	0	0	0	0	0	0	0	0	2	0	0	1	0	0	0	0	0	0	0	0
OTU_2513	1	8	0	3	2	0	0	0	0	1	0	0	0	0	0	0	0	0	0	0	0	12	1	0	1	4	0	0	0	0	0	0	0	0	0	0	0	0	0	0	0	0	0	0	0
OTU_2514	0	0	0	0	0	0	0	0	0	0	0	0	0	0	0	0	0	0	2	0	0	1	0	1	0	0	0	1	0	0	0	0	0	0	0	0	0	2	0	0	0	0	0	0	0
OTU_2515	0	0	0	0	0	0	0	0	0	0	0	0	0	0	0	0	0	0	0	0	0	6	4	0	0	0	0	0	0	0	0	0	0	0	0	3	0	0	0	0	0	0	0	0	0
OTU_2516	0	0	0	0	0	0	0	0	0	0	18	0	0	0	0	0	0	0	0	0	0	8	0	0	3	0	0	0	0	0	1	0	0	1	0	0	0	1	1	0	0	0	0	0	0
OTU_2517	0	0	0	0	0	0	0	0	0	0	0	0	0	0	0	0	0	0	0	0	0	5	0	0	0	7	0	0	0	0	0	0	0	0	0	0	0	0	0	0	0	0	0	0	1
OTU_2518	0	0	0	7	0	0	0	4	0	0	1	0	0	0	0	3	1	0	0	0	0	1	0	0	1	5	1	0	0	1	0	0	0	10	0	0	3	13	0	0	3	4	2	1	1
OTU_2519	0	0	0	0	0	0	0	0	0	0	0	0	0	0	0	0	0	0	0	0	0	6	0	0	0	0	0	0	0	0	0	0	0	0	0	0	0	0	0	0	0	0	0	0	0
OTU_252	5	11	11	19	10	17	16	6	2	7	9	7	22	10	5	15	7	10	4	0	4	6	15	4	2	4	0	20	29	12	52	23	15	36	6	12	16	18	1	3	10	30	7	5	3
OTU_2520	0	0	0	0	0	0	0	2	0	2	7	0	0	12	0	0	0	0	1	0	0	13	0	0	0	0	0	0	0	0	0	0	0	0	0	0	0	0	0	6	0	0	0	0	0
OTU_2521	0	0	0	0	1	0	0	2	0	0	0	0	1	0	0	0	0	0	0	0	0	5	1	0	0	0	0	0	1	0	0	0	0	0	0	0	0	0	0	0	0	1	0	0	0
OTU_2522	0	0	0	0	0	0	0	0	0	1	1	0	0	0	0	0	0	0	0	0	0	2	0	0	0	0	0	0	0	0	0	0	0	0	0	0	0	0	0	0	0	0	0	0	0
OTU_2523	0	0	0	0	3	0	0	0	0	0	0	0	0	0	0	0	0	0	0	0	0	0	6	0	0	0	0	0	0	0	0	0	0	0	0	0	0	0	0	0	0	0	0	0	0
OTU_2524	0	0	0	0	0	0	0	0	0	0	12	0	0	5	0	0	0	0	0	0	0	18	2	0	0	0	0	0	0	0	0	0	0	0	0	0	0	0	0	0	0	0	0	0	0
OTU_2525	0	0	0	0	0	0	0	0	2	0	5	0	0	0	0	0	22	0	0	0	0	1	0	0	0	0	0	0	0	0	0	0	0	0	0	0	0	0	0	0	0	0	0	0	0
OTU_2526	0	0	0	0	0	0	0	0	0	0	0	0	0	0	0	0	0	0	0	0	0	6	0	1	0	0	0	0	0	0	0	0	0	0	0	0	0	0	0	0	0	0	0	0	0
OTU_2527	0	0	0	2	1	0	0	0	0	1	0	0	1	11	0	0	0	0	0	0	0	1	0	0	0	0	0	0	0	0	0	0	0	0	0	0	0	0	1	4	0	0	0	0	0
OTU_2528	0	0	0	0	0	0	2	0	0	0	1	0	0	0	0	0	0	0	0	0	0	0	2	0	0	0	0	3	0	1	0	0	0	1	0	0	0	2	0	0	0	0	0	0	0
OTU_2529	0	0	0	0	0	0	0	5	0	10	0	0	1	0	0	0	0	0	0	0	0	0	10	1	0	0	0	0	0	0	0	7	1	0	0	0	0	0	0	0	0	0	0	0	0
OTU_253	2	71	12	6	15	34	44	94	1	71	3	28	9	0	14	4	0	26	11	1	6	0	2	5	0	0	0	0	1	1	0	2	0	0	0	0	0	0	0	0	0	0	0	0	0
OTU_2530	0	0	0	0	0	0	0	1	0	0	5	0	0	0	0	0	0	0	0	0	0	2	0	0	0	0	0	0	0	6	0	1	0	0	0	0	8	0	0	0	1	0	5	0	10
OTU_2531	0	0	0	0	1	0	0	0	0	2	0	0	0	0	0	0	0	0	0	1	0	9	0	0	0	4	2	0	0	0	0	0	0	0	0	0	7	3	0	0	1	0	0	1	0
OTU_2532	0	0	0	0	0	0	0	0	0	0	0	0	0	0	0	0	0	0	0	0	2	0	4	0	0	0	0	0	0	0	0	0	0	0	0	0	0	0	0	0	0	0	0	0	0
OTU_2533	0	0	0	1	0	0	0	1	0	1	0	0	1	0	0	0	0	0	0	0	0	0	7	0	0	0	0	0	0	0	0	0	0	2	0	0	0	0	0	0	0	0	0	0	0
OTU_2534	0	0	0	0	0	0	0	0	0	0	0	0	0	0	0	0	0	0	0	0	0	2	0	0	0	0	0	0	0	0	0	0	0	0	0	0	0	3	0	0	0	0	0	0	0
OTU_2535	0	0	0	0	0	0	0	0	0	0	0	0	0	1	0	0	0	0	0	0	0	0	15	2	0	0	1	0	0	0	0	0	0	0	0	0	0	0	0	0	1	0	0	0	0
OTU_2536	0	0	0	0	0	0	0	0	0	0	0	0	0	0	0	0	0	1	0	0	0	3	4	5	0	0	0	0	0	0	0	0	0	0	0	0	0	0	0	0	0	0	0	0	0
OTU_2537	0	0	0	0	0	0	0	0	0	0	0	0	0	0	0	0	0	0	0	0	0	2	6	1	0	0	0	0	0	0	0	0	0	0	0	1	0	0	0	0	0	0	0	0	0
OTU_2538	0	0	2	0	0	0	0	0	0	0	0	0	2	0	0	0	0	0	0	0	0	9	2	0	0	0	1	0	0	0	0	0	2	1	0	0	0	0	0	0	2	1	0	1	1
OTU_2539	0	0	0	0	0	0	0	0	0	0	0	0	0	0	0	0	0	0	0	0	0	0	5	0	0	0	0	0	0	0	0	0	0	0	0	0	0	0	0	0	0	0	0	0	0
OTU_254	22	38	7	11	26	32	16	30	5	30	24	22	29	113	10	11	6	2	10	9	13	13	18	1	13	12	2	10	8	14	10	21	47	3	7	12	9	33	6	22	24	2	23	14	6
OTU_2540	0	0	0	0	0	0	0	0	0	0	0	0	0	0	0	0	0	0	0	0	1	0	1	6	0	0	0	0	0	0	0	0	0	0	0	0	0	0	0	0	0	0	0	0	0
OTU_2541	0	0	0	0	0	0	0	0	0	0	0	0	0	0	0	0	0	0	0	0	0	0	9	0	0	0	0	0	0	0	0	0	0	0	0	0	2	0	0	0	0	0	0	0	0
OTU_2542	0	1	0	0	0	0	5	0	0	0	1	0	2	3	0	0	0	0	0	0	0	0	2	0	3	1	0	0	0	0	0	0	1	0	0	0	1	2	0	0	0	0	0	0	0
OTU_2543	0	0	0	0	0	0	0	0	0	0	0	0	0	0	0	0	0	1	0	0	0	0	7	0	0	0	0	0	0	0	0	0	0	0	0	0	0	0	0	0	0	0	0	0	0
OTU_2544	0	0	0	0	0	0	0	0	0	0	0	0	0	0	0	0	0	0	0	0	0	0	8	0	0	0	0	0	0	0	0	0	0	0	0	0	0	0	0	0	0	0	0	0	0
OTU_2545	0	1	0	0	0	0	1	0	0	0	0	0	7	0	0	0	0	0	0	0	0	0	1	0	0	0	0	2	3	5	1	1	0	0	0	0	0	3	0	0	0	0	0	0	0
OTU_2546	0	0	0	0	0	0	0	0	0	0	0	0	2	0	0	0	0	0	0	0	0	0	3	0	0	6	0	0	0	0	0	0	0	0	0	7	0	20	0	0	0	0	2	8	0
OTU_2547	0	0	0	0	0	0	0	0	0	0	0	0	0	0	0	0	0	0	0	0	0	0	0	0	0	7	0	0	0	0	0	0	0	0	0	0	0	0	0	0	0	0	0	0	0
OTU_2548	0	0	0	0	0	0	0	0	0	0	0	0	0	0	0	0	0	0	0	0	0	0	8	0	0	0	0	3	0	0	0	0	0	0	0	0	0	0	0	0	0	0	0	0	0
OTU_2549	0	3	0	0	0	0	0	0	0	0	2	0	2	0	0	0	0	0	0	0	0	0	0	1	0	0	0	0	1	0	0	0	2	0	0	0	0	1	0	0	0	0	1	0	0
OTU_255	0	0	0	0	0	0	0	0	0	0	0	0	0	605	0	0	0	0	0	0	0	0	0	0	0	0	0	0	0	0	0	0	0	0	0	0	0	0	0	0	0	0	0	0	0
OTU_2550	0	0	0	0	0	0	0	0	0	0	0	0	0	0	0	0	0	0	0	0	0	0	0	5	0	0	0	0	0	0	0	0	0	0	0	0	0	0	0	0	0	0	0	0	0
OTU_2551	0	2	1	0	0	0	2	0	1	1	0	0	0	0	4	0	0	4	1	0	0	0	0	6	0	0	0	0	2	2	0	0	0	0	0	1	0	1	0	0	0	0	0	0	0
OTU_2552	0	0	0	0	0	0	1	0	0	0	0	0	1	0	2	8	0	1	0	0	0	0	1	0	0	0	0	1	5	0	0	1	0	1	0	1	1	5	0	0	0	0	1	0	0
OTU_2553	0	0	0	0	0	0	0	0	0	0	0	0	0	0	0	0	0	0	0	0	0	0	0	0	0	1	0	1	0	0	2	3	3	0	0	1	3	3	0	0	0	0	0	2	0
OTU_2554	0	0	0	0	0	0	0	0	0	0	0	0	0	0	0	0	0	0	0	0	0	0	0	0	0	4	0	0	0	0	0	0	0	0	0	0	0	0	0	0	0	0	0	0	0
OTU_2555	2	0	0	0	1	1	0	0	0	0	0	1	0	0	2	0	0	0	13	1	0	1	2	4	0	0	0	0	2	0	0	0	0	0	0	0	2	0	0	0	0	0	0	1	0
OTU_2556	0	0	0	0	0	0	0	0	0	0	0	0	0	0	0	0	0	0	0	0	0	0	0	0	0	1	0	0	0	0	0	0	0	0	0	0	0	5	0	0	0	0	0	0	0
OTU_2557	0	0	0	0	0	0	0	0	0	0	0	0	0	0	0	0	0	0	0	0	0	0	0	0	0	2	0	0	0	0	0	0	0	0	0	0	0	0	0	0	0	0	0	2	0
OTU_2558	1	0	0	0	0	0	0	0	0	0	0	0	0	0	2	0	0	0	0	0	0	0	2	3	0	0	0	0	0	0	0	0	0	0	0	0	0	0	0	0	0	0	0	0	0
OTU_2559	0	0	1	0	0	0	0	0	0	0	0	0	0	0	0	0	0	0	0	0	0	0	0	0	0	1	0	0	1	0	0	0	1	0	0	0	3	5	0	0	0	0	0	0	0
OTU_256	0	0	0	0	0	0	0	0	0	0	0	0	0	0	0	0	18	0	0	0	0	0	0	0	36	333	8	0	0	0	0	0	0	0	26	0	0	23	41	0	45	19	0	27	25
OTU_2560	0	0	0	0	0	0	0	0	0	0	0	0	0	0	0	0	0	0	0	0	0	0	0	0	0	1	0	0	0	0	0	0	0	0	0	0	0	1	0	0	2	0	0	0	0
OTU_2561	0	0	0	0	0	0	0	0	0	0	0	0	0	0	0	0	0	0	0	0	0	0	0	0	0	6	0	0	0	0	0	0	0	0	0	0	0	0	0	0	1	0	0	0	1
OTU_2562	0	0	0	0	0	0	0	0	0	0	0	0	0	0	0	0	0	0	0	0	0	0	0	0	0	2	0	0	0	0	0	0	0	0	0	0	0	0	0	0	0	0	0	2	0
OTU_2563	0	0	0	0	0	0	0	0	0	0	0	2	0	0	0	0	0	0	0	0	0	0	0	3	0	0	0	0	0	0	0	0	0	0	0	0	0	0	0	0	0	0	0	0	0
OTU_2564	0	0	0	0	0	0	0	0	0	0	0	0	0	0	0	0	0	0	0	0	0	0	0	0	0	9	0	0	0	0	0	0	0	0	0	0	0	0	0	0	0	1	0	0	0
OTU_2565	0	0	0	0	0	0	0	0	0	0	0	0	0	0	0	0	0	0	0	0	0	0	0	0	0	1	0	0	0	0	0	0	0	0	0	0	5	0	0	0	0	0	0	0	0
OTU_2566	0	0	0	0	0	0	0	0	0	0	0	0	4	0	0	2	0	0	0	0	0	0	0	0	0	0	0	1	0	0	0	0	1	0	0	0	1	1	0	0	0	0	0	0	0
OTU_2567	0	0	0	0	0	0	0	0	0	0	0	0	0	0	0	0	0	0	0	0	0	0	0	0	0	5	0	0	0	0	0	0	0	0	2	0	0	0	0	0	0	1	0	0	0
OTU_2568	0	0	0	0	0	0	0	2	1	2	0	0	0	0	0	0	0	0	0	0	2	0	0	0	1	0	0	1	1	2	0	0	0	1	0	1	1	0	0	0	0	0	0	0	0
OTU_2569	0	0	0	0	0	0	3	0	0	0	0	0	0	0	0	0	0	0	0	0	0	0	0	0	0	0	0	8	0	0	0	0	0	0	0	0	0	0	0	0	0	0	0	0	0
OTU_257	4	68	13	19	18	41	40	88	15	135	11	0	13	0	24	4	0	21	6	0	13	2	2	15	0	0	0	0	0	0	1	2	0	0	0	0	0	0	0	0	0	0	0	0	0
OTU_2570	0	0	0	0	0	0	0	0	0	0	0	0	0	0	0	3	0	0	0	0	0	0	0	0	0	0	0	2	0	0	0	0	0	0	0	2	0	0	0	0	0	0	0	0	0
OTU_2571	0	0	0	0	0	0	0	0	0	0	0	0	0	0	0	1	0	0	0	0	0	0	0	0	0	0	0	6	1	0	0	0	0	2	0	0	0	0	0	0	0	0	0	0	0
OTU_2572	0	0	0	0	0	0	0	0	0	0	0	0	0	0	0	0	0	0	0	0	0	0	0	0	0	0	0	1	0	0	0	0	0	4	0	0	0	0	0	0	0	0	0	0	0
OTU_2573	0	0	0	0	0	0	0	0	0	0	0	0	0	0	0	0	0	0	0	0	0	0	0	0	1	0	0	3	0	0	0	0	0	0	0	0	0	0	0	0	0	0	0	0	0
OTU_2574	0	0	0	0	0	0	3	0	0	1	0	0	0	0	1	0	0	0	0	0	0	0	0	0	0	0	0	2	1	1	3	0	0	0	0	0	0	0	0	0	0	0	0	0	0
OTU_2575	0	0	0	0	0	0	0	0	0	0	0	0	0	0	0	0	0	0	0	0	0	0	0	0	0	0	0	2	0	4	0	0	1	1	0	0	0	0	0	0	0	0	0	0	0
OTU_2576	0	0	0	0	0	0	0	0	0	0	0	0	0	0	0	0	0	0	0	0	0	0	0	0	0	5	0	0	0	0	0	0	0	0	0	0	0	0	0	0	0	0	0	1	0
OTU_2577	0	0	0	0	0	0	0	0	0	0	1	0	2	0	0	1	0	0	0	0	0	0	0	0	0	0	0	2	0	0	0	0	0	0	0	0	2	0	0	0	0	0	1	0	0
OTU_2578	0	0	1	0	0	0	2	0	0	1	0	0	8	0	3	1	0	2	0	0	0	0	0	0	1	0	0	6	2	2	2	2	0	1	0	2	2	1	0	0	0	0	1	0	0
OTU_2579	0	1	1	0	0	0	4	1	0	0	0	0	0	0	0	0	0	0	1	0	0	0	0	0	0	0	0	1	4	1	0	0	1	1	0	0	0	0	0	0	0	0	0	0	0
OTU_258	4	51	18	22	15	41	17	89	67	82	11	4	15	10	22	1	3	5	3	19	15	5	12	70	7	46	3	9	12	5	8	20	415	22	0	9	33	26	5	4	20	10	2	45	5
OTU_2580	0	0	0	0	0	0	0	0	0	0	0	0	0	0	0	0	0	0	0	0	0	0	0	0	0	0	0	3	0	0	0	0	0	0	0	0	0	2	0	0	0	0	0	0	0
OTU_2581	0	0	0	0	0	0	0	0	0	0	0	0	0	0	0	0	0	0	0	0	0	0	0	0	0	0	0	2	0	0	0	0	0	0	0	0	0	0	0	0	0	0	2	0	0
OTU_2582	0	0	0	0	0	0	0	0	0	0	0	0	2	0	0	0	0	0	0	0	0	0	0	0	0	0	0	4	0	0	0	0	0	0	0	0	0	0	0	0	0	0	0	0	0
OTU_2583	0	0	0	0	0	0	0	0	0	0	0	0	0	0	0	0	0	0	0	0	0	0	0	0	0	0	0	2	0	0	0	0	0	0	0	0	0	0	0	0	0	0	0	0	0
OTU_2584	0	0	0	0	0	0	0	0	0	0	0	0	0	0	0	0	0	0	0	0	0	0	0	0	0	0	0	2	0	0	8	0	2	0	0	0	0	1	0	0	0	0	0	0	0
OTU_2585	0	0	0	0	1	0	0	0	0	0	1	0	2	1	0	0	0	0	0	0	0	0	0	0	0	0	0	1	27	0	6	1	0	0	0	0	0	0	0	0	0	0	0	0	0
OTU_2586	0	0	0	0	0	1	2	0	0	0	0	0	0	0	0	0	0	0	0	0	0	0	0	0	0	0	0	1	0	0	0	0	2	0	0	0	0	0	0	0	0	0	0	0	0
OTU_2587	0	0	0	0	0	0	0	0	0	0	0	0	0	0	0	0	0	0	0	0	0	0	0	0	0	0	0	0	2	0	0	0	0	3	0	0	1	2	0	0	0	0	0	0	0
OTU_2588	0	0	0	0	0	0	0	0	0	0	0	0	0	0	0	0	0	0	0	0	0	0	0	0	0	0	0	0	1	0	0	0	0	2	0	2	0	0	0	0	0	0	0	0	0
OTU_2589	0	0	0	0	0	0	0	0	0	0	0	0	1	0	0	0	0	0	0	0	0	0	0	0	0	0	0	3	0	2	0	0	0	0	0	0	0	0	0	0	0	0	0	0	0
OTU_259	0	3	3	4	1	10	2	6	35	10	4	0	1	42	6	1	0	1	1	0	0	1	3	3	0	0	0	0	0	1	0	4	33	3	0	0	0	0	0	447	3	2	0	0	0
OTU_2590	0	0	0	0	0	0	0	1	0	1	0	0	0	0	0	0	0	0	0	0	0	0	0	0	0	0	0	0	2	0	0	0	0	0	0	0	2	0	0	0	0	0	0	0	0
OTU_2591	0	0	0	0	0	0	0	0	0	0	0	0	0	0	0	0	0	0	0	0	0	0	0	0	0	0	0	0	1	0	0	0	8	0	0	0	1	2	0	0	3	0	0	0	0
OTU_2592	0	0	0	0	0	0	0	0	0	0	0	0	0	0	0	0	0	0	0	0	0	0	0	0	0	0	0	0	4	0	0	0	0	0	0	0	0	0	0	0	0	0	0	0	0
OTU_2593	0	0	0	0	0	0	0	0	0	0	0	0	0	0	0	0	0	0	0	0	0	0	0	0	4	0	0	0	3	0	0	0	0	0	0	0	1	0	0	0	0	0	0	0	0
OTU_2594	0	0	0	0	0	0	0	0	0	0	0	0	0	0	0	0	0	0	0	0	0	0	0	0	0	0	0	3	0	3	0	0	0	0	0	0	0	0	0	0	0	0	0	0	0
OTU_2595	0	1	0	0	0	1	0	0	0	0	0	0	0	0	0	0	0	0	0	0	0	0	0	0	0	0	0	0	0	2	2	22	1	0	0	0	2	0	1	0	0	0	0	0	0
OTU_2596	0	0	0	0	1	0	0	0	0	1	0	0	2	0	0	2	0	0	0	0	0	0	0	0	0	0	0	2	1	0	3	2	1	1	0	1	1	0	0	0	0	0	0	0	0
OTU_2597	0	0	0	0	0	0	0	0	0	0	0	0	0	0	0	0	0	0	0	0	0	0	0	0	0	0	0	1	0	1	13	1	2	1	0	0	2	0	0	0	0	0	0	0	0
OTU_2598	0	0	0	0	0	0	0	0	1	0	0	0	0	0	0	0	0	0	0	0	0	0	0	0	0	0	0	0	0	2	0	2	1	0	0	0	0	0	0	0	0	0	0	0	0
OTU_2599	0	0	0	0	0	1	3	0	0	0	0	0	0	0	0	0	0	0	0	0	0	0	0	0	0	0	0	0	4	0	0	0	0	1	0	0	0	1	0	0	0	0	0	0	0
OTU_26	30	586	92	112	302	536	480	1353	82	1530	118	114	115	0	281	57	2	388	237	21	353	22	15	201	15	4	0	24	31	25	17	6	4	8	0	7	12	2	11	0	2	1	1	1	0
OTU_260	1	0	0	0	1	0	2	3	0	89	35	5	68	0	0	0	19	3	4	5	59	26	94	3	1	1	1	131	2	1	23	4	3	1	8	1	3	1	0	0	0	1	149	2	2
OTU_2600	0	0	0	0	0	0	0	0	0	0	0	0	0	0	0	0	0	0	0	0	0	0	0	0	0	0	0	0	6	0	0	0	0	0	0	0	0	0	0	0	0	0	0	0	0
OTU_2601	0	12	4	5	4	2	37	2	4	6	11	0	58	0	4	49	0	2	0	0	0	0	1	0	6	0	0	38	42	46	4	11	5	9	0	2	5	10	0	0	0	0	3	0	0
OTU_2602	0	0	0	0	0	0	0	0	0	0	0	0	0	0	0	0	0	0	0	0	0	0	0	0	0	0	0	0	2	0	0	0	0	0	0	2	0	0	0	0	0	0	0	0	0
OTU_2603	0	0	0	0	0	0	0	0	0	0	0	0	0	0	0	0	0	0	0	0	0	0	0	0	0	0	0	0	2	2	0	0	0	0	0	0	0	0	0	0	0	0	0	0	0
OTU_2604	0	0	0	0	0	0	0	0	0	0	0	0	0	0	0	0	0	0	0	0	0	0	0	0	0	0	0	1	2	2	0	0	0	0	0	0	0	0	0	0	0	0	0	0	0
OTU_2605	0	0	0	0	0	0	0	0	1	0	0	0	1	0	0	0	0	0	0	0	0	0	0	0	0	0	0	0	2	5	0	0	0	0	0	0	0	0	0	0	0	0	0	0	0
OTU_2606	0	0	0	0	0	0	0	0	0	0	0	0	0	0	0	2	0	2	0	0	0	0	0	0	0	0	0	0	0	3	0	0	0	0	0	0	0	0	0	0	0	0	0	0	0
OTU_2607	0	0	0	0	0	0	0	0	0	0	0	0	0	0	0	0	1	0	0	0	0	0	0	0	0	1	0	0	0	1	0	0	1	0	0	1	7	1	5	0	0	0	0	0	0
OTU_2608	0	0	0	0	0	0	0	0	0	0	0	0	0	0	0	0	0	0	0	0	0	0	0	0	0	0	0	3	0	1	0	0	0	5	0	0	0	0	0	0	0	0	1	0	0
OTU_2609	0	0	0	0	0	0	1	0	0	0	0	0	0	0	0	0	0	0	0	0	0	0	0	0	0	0	0	1	0	2	1	0	2	0	0	0	0	0	0	0	0	0	0	0	0
OTU_261	0	14	5	15	4	12	30	36	117	24	19	0	16	80	15	12	7	0	26	7	13	0	1	0	31	0	0	20	33	21	6	8	2	3	1	2	3	0	2	42	0	0	26	0	0
OTU_2610	0	0	0	0	0	0	2	0	0	0	0	0	0	0	1	0	0	0	0	0	0	0	0	0	0	0	0	0	0	0	5	0	0	0	0	0	0	0	0	0	0	0	0	0	0
OTU_2611	0	0	0	0	0	0	0	1	0	0	0	0	0	0	0	0	0	0	0	0	0	0	0	0	0	0	0	1	0	3	0	0	3	3	0	0	1	0	0	0	0	0	0	0	0
OTU_2612	0	0	0	0	0	0	0	0	0	0	0	0	0	0	0	0	0	0	0	0	0	0	0	0	0	0	0	0	0	0	18	1	0	0	0	2	0	1	0	0	0	0	0	0	0
OTU_2613	4	1	0	0	1	0	2	1	0	0	0	1	0	0	0	2	0	0	1	0	1	0	0	0	0	0	0	2	2	3	0	0	2	0	0	0	0	0	0	0	0	0	0	0	0
OTU_2614	0	0	0	0	0	0	1	0	0	0	1	0	0	0	0	0	0	0	0	0	0	0	1	0	0	0	0	0	2	1	1	0	0	0	0	0	0	5	0	0	0	0	0	0	0
OTU_2615	0	0	1	0	0	0	0	0	0	0	0	0	0	0	0	0	0	0	0	0	0	0	0	0	0	0	0	0	0	3	0	2	0	0	0	0	0	1	0	0	0	0	0	0	0
OTU_2616	0	1	0	0	0	0	0	0	0	0	0	0	0	0	0	1	0	0	0	0	0	0	0	0	0	0	0	0	0	3	2	0	0	0	0	0	0	1	0	0	0	0	0	0	0
OTU_2617	0	0	0	0	0	0	0	0	0	0	0	0	0	0	0	0	0	0	0	0	0	0	2	0	0	0	0	0	0	0	0	5	0	0	0	0	2	1	0	0	0	0	0	0	0
OTU_2618	0	0	0	0	0	0	0	0	0	0	0	0	0	0	0	0	0	0	0	0	0	0	0	0	0	0	0	0	0	0	7	0	0	0	0	0	0	0	0	0	0	0	0	0	0
OTU_2619	0	0	0	0	0	0	0	0	0	0	0	0	0	0	0	0	0	0	0	0	0	0	0	0	0	0	0	0	0	3	1	1	1	1	0	0	9	0	0	0	0	0	0	0	0
OTU_262	3	10	9	0	16	4	0	11	10	12	27	2	18	14	2	0	10	1	13	4	8	16	5	0	34	5	8	19	50	70	127	39	1	0	31	1	4	13	15	1	0	0	91	1	0
OTU_2620	0	0	0	0	0	0	2	0	0	0	0	0	1	0	0	5	0	0	0	0	0	0	1	0	0	0	0	0	1	3	2	2	0	0	0	0	0	0	0	0	0	0	0	0	0
OTU_2621	0	0	0	1	0	0	0	0	0	0	0	0	1	0	0	0	0	0	0	0	0	0	0	0	0	0	0	1	0	0	0	7	1	0	0	0	0	0	0	0	0	0	0	0	0
OTU_2622	0	0	0	0	0	0	0	0	0	0	0	0	0	0	0	2	0	0	0	0	0	0	0	0	0	0	0	0	0	4	0	0	0	0	0	0	0	0	0	0	0	0	0	0	0
OTU_2623	0	0	0	0	0	0	0	0	0	0	0	0	0	5	0	0	0	0	0	0	0	0	0	0	0	0	0	0	0	0	3	0	0	0	0	0	0	0	0	3	0	0	0	0	0
OTU_2624	0	0	0	3	0	0	1	0	0	0	0	0	0	0	0	0	0	0	0	0	0	0	1	0	0	0	0	3	0	3	3	0	0	0	0	0	1	1	0	0	0	0	0	0	0
OTU_2625	0	0	0	0	0	0	0	0	0	0	0	0	0	0	1	0	0	0	0	0	0	0	0	0	0	0	0	0	0	0	0	0	1	0	0	1	0	20	0	0	0	0	0	0	0
OTU_2626	0	0	0	0	0	0	0	0	0	0	0	0	1	0	0	0	0	0	0	0	0	0	0	0	0	0	0	1	0	0	0	2	0	0	0	0	0	4	0	0	0	0	0	0	0
OTU_2627	0	0	0	0	0	0	0	0	0	0	0	0	0	0	0	0	0	0	0	0	0	0	0	0	0	0	0	0	0	0	0	0	0	11	0	0	0	0	0	0	0	0	0	0	0
OTU_2628	0	0	0	0	0	0	0	0	0	0	0	0	0	0	0	0	0	0	0	0	0	0	0	0	0	0	0	0	0	0	0	0	3	0	0	0	0	2	0	0	0	0	4	0	0
OTU_2629	0	0	1	0	1	0	0	0	0	0	0	0	1	3	0	0	4	0	0	0	0	0	0	0	0	0	0	5	8	8	155	16	11	9	8	3	5	12	0	1	0	0	0	0	0
OTU_263	12	4	1	3	0	0	0	4	0	1	17	11	9	29	3	0	4	14	16	9	40	3	10	10	148	8	10	1	1	8	0	24	1	2	8	39	12	4	10	10	29	21	28	58	5
OTU_2630	0	0	0	0	1	0	0	0	0	0	0	0	0	0	0	0	0	0	0	0	0	0	3	0	0	0	0	0	0	0	0	6	0	0	0	0	0	0	0	0	0	0	0	0	0
OTU_2631	0	0	0	0	0	0	1	2	0	0	0	0	0	0	0	1	0	0	0	0	0	0	0	0	0	0	0	2	2	1	0	3	0	0	0	1	1	0	0	0	0	0	0	0	0
OTU_2632	0	0	0	0	0	0	7	0	0	0	0	0	0	0	0	0	0	0	0	0	0	0	0	0	0	0	0	0	0	0	1	0	0	1	0	0	0	9	0	0	0	0	0	0	0
OTU_2633	0	0	0	0	0	0	0	0	0	0	0	0	0	0	0	0	0	0	0	2	0	0	0	0	0	0	0	0	0	0	0	1	1	0	0	0	2	0	0	0	0	0	0	0	0
OTU_2634	0	0	0	0	0	0	0	0	0	0	0	0	0	0	0	0	0	0	0	0	0	0	0	0	3	0	1	0	1	1	1	1	0	0	1	0	1	0	1	0	0	0	0	0	0
OTU_2635	0	0	0	0	0	0	0	0	0	0	0	0	0	0	0	0	0	0	0	0	0	0	0	0	0	0	0	0	0	0	0	2	0	0	0	0	0	3	0	0	0	0	0	0	0
OTU_2636	0	2	0	0	0	0	2	1	0	1	0	0	1	0	1	5	0	0	0	0	0	0	1	0	2	0	0	7	3	2	4	0	0	2	0	0	0	1	0	0	0	0	1	0	0
OTU_2637	0	1	0	0	0	0	0	0	0	0	0	0	0	0	0	0	0	0	0	0	0	0	0	0	3	0	0	0	0	1	0	0	0	0	0	0	0	0	0	0	0	0	0	0	0
OTU_2638	0	0	0	1	1	0	0	0	0	0	0	0	0	0	1	0	0	0	0	0	0	0	0	0	4	0	0	0	0	0	0	0	0	0	1	0	0	0	0	0	0	0	0	0	0
OTU_2639	0	0	1	0	0	2	0	4	0	3	1	0	0	0	1	0	0	0	0	0	0	0	0	0	3	2	7	0	0	0	0	0	0	0	0	0	0	0	0	0	0	0	0	1	0
OTU_264	0	1	2	1	0	9	1	23	9	34	35	0	17	0	1	4	17	0	3	6	14	17	5	0	40	1	13	25	49	70	76	63	6	3	26	1	5	5	25	0	1	0	82	0	0
OTU_2640	0	0	0	0	0	0	0	0	0	0	0	0	0	0	0	0	0	0	0	0	0	0	0	0	1	10	2	0	0	0	0	0	0	0	0	0	0	1	0	0	0	0	0	0	1
OTU_2641	0	0	0	0	0	0	0	0	0	0	0	0	0	0	0	0	0	0	0	0	0	0	0	0	2	0	4	0	0	3	0	2	0	0	1	0	0	0	0	0	0	0	0	0	0
OTU_2642	0	0	0	0	0	0	0	0	0	0	1	0	0	10	0	0	0	0	0	0	0	1	0	0	12	0	0	0	0	10	1	0	0	0	0	0	0	0	0	0	0	0	0	0	0
OTU_2643	0	0	0	0	0	0	0	0	0	0	0	0	0	0	0	0	0	0	0	0	0	0	0	0	0	0	0	1	0	0	0	0	0	7	0	0	0	2	0	0	0	0	0	0	0
OTU_2644	0	0	0	0	0	0	0	0	0	0	0	0	0	0	0	0	0	0	0	0	0	0	0	0	0	2	0	0	0	0	0	3	2	2	0	0	0	3	2	0	0	1	1	0	0
OTU_2645	0	0	0	0	0	0	0	0	0	0	0	0	0	0	0	0	0	0	0	0	0	0	0	0	0	0	0	0	0	0	0	0	0	0	0	17	0	0	0	0	0	0	0	0	0
OTU_2646	0	0	0	0	0	0	0	0	0	0	0	0	0	0	0	0	0	0	0	0	0	0	0	0	0	0	0	0	0	2	0	0	0	0	0	0	10	2	0	0	0	0	0	0	1
OTU_2647	0	0	0	0	0	0	0	0	0	0	0	0	0	0	0	0	0	0	0	0	0	0	0	0	5	0	0	0	0	8	0	0	0	0	0	0	0	0	0	0	0	0	0	0	0
OTU_2648	0	0	0	0	0	0	0	0	0	0	0	0	0	0	0	0	0	0	0	0	0	0	0	0	0	0	0	0	0	0	0	0	0	0	0	0	7	0	0	0	0	0	0	0	0
OTU_2649	0	0	2	0	1	0	0	1	0	0	2	0	0	0	0	0	0	0	0	0	0	0	0	0	8	0	0	0	0	0	0	0	0	0	1	0	0	0	0	0	0	0	0	0	0
OTU_265	25	22	10	1	22	47	23	15	13	2	19	36	14	23	2	2	9	17	11	24	2	8	1	0	12	35	0	12	16	20	7	21	57	41	8	19	30	49	17	7	31	41	15	26	16
OTU_2650	0	1	0	0	0	0	0	0	0	4	0	0	0	39	0	0	0	0	0	0	0	0	0	0	0	0	0	0	4	2	1	2	3	1	1	26	40	5	0	0	0	0	0	3	2
OTU_2651	0	0	0	0	0	0	0	0	0	0	0	0	0	0	0	0	0	0	0	1	0	0	0	0	0	0	0	0	0	0	2	0	0	0	0	0	6	0	0	0	0	0	0	0	1
OTU_2652	0	0	0	0	0	0	0	0	0	0	0	0	0	0	0	0	0	0	0	0	0	0	0	0	2	0	0	0	0	0	0	0	0	0	0	0	0	3	0	0	0	0	0	0	0
OTU_2653	0	0	0	0	1	0	0	0	0	0	1	0	0	0	0	0	0	0	0	0	0	0	0	0	0	0	0	0	0	0	0	0	0	0	0	0	3	0	0	0	0	0	0	0	0
OTU_2654	0	0	0	0	0	0	4	0	0	0	0	0	0	0	1	0	0	0	0	0	0	0	0	0	0	0	0	0	0	0	0	0	1	0	0	2	0	0	2	0	0	0	0	0	0
OTU_2655	0	0	0	0	0	0	0	0	0	0	0	0	0	0	0	0	0	0	0	0	0	0	0	0	0	0	0	0	0	0	0	0	0	0	0	0	1	5	0	0	0	0	0	0	0
OTU_2656	0	0	0	0	0	0	0	0	0	0	0	0	1	0	0	0	0	0	0	0	0	0	0	0	0	0	0	0	0	0	0	0	0	2	0	0	0	5	0	0	0	0	0	0	0
OTU_2657	0	0	0	0	0	0	1	0	0	0	0	0	1	0	0	0	0	0	0	0	0	0	0	0	0	0	0	0	0	3	0	0	0	0	0	0	3	0	0	0	0	0	0	0	0
OTU_2658	0	0	0	0	0	0	0	0	0	0	0	0	0	0	0	0	0	0	0	0	0	0	0	0	0	0	0	0	0	0	0	0	0	0	0	0	0	7	0	0	0	0	0	0	0
OTU_2659	0	0	0	0	0	0	0	0	0	0	0	0	0	0	0	0	0	0	0	0	0	0	0	0	0	0	0	0	0	1	0	0	0	0	0	0	0	6	0	0	0	0	0	0	0
OTU_266	7	13	2	16	10	79	24	67	15	89	14	9	11	0	15	0	0	20	5	9	12	11	9	17	0	0	0	0	1	0	0	0	0	0	0	0	0	0	0	0	0	0	0	0	0
OTU_2660	0	0	0	0	0	0	0	0	0	0	0	0	1	0	0	0	0	0	0	1	0	0	1	0	0	0	0	0	0	0	0	0	0	0	0	3	0	0	0	0	0	0	0	0	0
OTU_2661	0	0	0	0	0	0	0	0	0	1	0	0	0	0	0	0	0	0	0	0	0	0	0	0	0	1	0	1	0	0	0	0	0	0	0	2	0	7	0	0	0	0	0	0	0
OTU_2662	0	0	0	0	0	0	0	1	0	1	0	0	1	0	0	0	0	0	0	0	0	0	0	0	0	0	0	0	0	2	0	0	0	0	0	0	0	10	0	0	0	0	0	0	0
OTU_2663	0	0	0	0	0	0	0	0	0	0	0	0	0	0	0	0	0	0	0	0	0	0	0	0	0	0	0	0	0	0	0	0	0	0	0	0	0	5	0	0	0	0	0	0	0
OTU_2664	0	0	0	0	0	0	0	0	0	0	0	0	0	0	0	0	0	0	0	0	0	0	0	0	0	0	0	0	0	0	0	0	0	0	0	0	0	6	0	0	0	0	0	0	0
OTU_2665	0	0	0	0	0	0	0	0	0	0	0	0	1	0	0	0	3	0	0	0	0	0	0	0	0	0	0	0	0	0	0	0	0	0	0	0	0	4	0	0	0	0	0	0	0
OTU_2666	0	0	0	0	0	0	1	0	0	1	0	0	0	0	0	0	0	0	0	0	0	0	0	0	0	0	0	3	0	0	0	0	0	0	0	0	0	6	0	0	0	0	0	0	0
OTU_2667	0	0	0	0	0	0	0	0	0	1	0	0	0	0	0	3	0	0	0	0	0	0	0	0	0	0	0	0	0	0	0	1	0	0	0	0	0	8	0	0	0	0	0	0	0
OTU_2668	0	0	0	0	0	0	0	0	0	0	0	0	0	0	0	0	0	0	0	0	0	0	0	0	0	0	0	0	0	0	0	0	0	0	0	0	0	8	0	0	0	0	0	0	0
OTU_2669	0	0	0	0	0	0	0	0	0	0	0	0	0	0	0	0	0	0	0	0	0	0	0	0	0	0	0	0	0	0	0	0	0	0	0	0	0	0	5	0	0	0	0	0	0
OTU_267	6	25	10	5	3	19	4	34	22	41	106	4	45	36	6	5	0	4	14	11	29	68	16	1	8	3	3	16	29	20	16	20	7	3	5	2	1	4	10	9	0	0	57	0	0
OTU_2670	0	0	0	0	0	0	0	0	0	0	0	0	0	0	0	2	0	0	0	0	0	0	0	0	0	0	0	1	0	0	0	1	0	0	0	0	1	2	0	0	0	0	1	0	0
OTU_2671	0	2	0	0	0	0	0	0	2	0	0	0	0	0	0	1	0	2	0	0	0	0	0	0	0	0	0	0	0	0	0	0	0	0	0	0	0	9	0	0	0	0	0	0	0
OTU_2672	0	0	0	0	0	0	0	0	0	0	0	0	0	0	0	0	0	0	0	0	0	0	0	0	0	0	0	0	0	0	0	0	0	0	0	0	0	4	0	0	0	0	0	0	0
OTU_2673	0	0	1	0	0	0	0	0	0	0	0	0	0	0	1	2	0	0	0	0	0	0	0	0	0	0	0	0	0	1	0	0	0	1	0	0	0	3	0	0	0	0	0	0	0
OTU_2674	0	0	0	0	0	0	0	0	0	0	0	0	0	0	0	0	0	0	0	0	0	0	0	0	0	0	0	0	0	0	6	0	0	0	1	0	0	4	0	0	0	0	0	0	0
OTU_2675	3	1	1	0	10	8	3	4	5	2	4	7	2	0	1	0	3	0	0	4	0	0	3	2	15	0	0	10	1	8	9	7	5	4	4	4	2	1	6	0	0	9	4	6	2
OTU_2676	0	0	0	0	0	0	0	0	0	0	0	0	0	0	0	0	0	0	0	0	0	0	0	0	0	5	1	0	0	0	0	0	0	0	0	0	0	0	1	0	1	2	0	1	1
OTU_2677	0	0	0	0	0	0	0	0	0	0	0	0	0	0	0	0	0	0	0	0	0	0	0	0	0	0	0	0	0	1	0	0	3	0	0	0	0	0	0	1	2	0	1	0	0
OTU_2678	0	0	0	0	0	0	0	0	0	0	0	0	0	0	0	0	1	0	0	0	0	0	0	0	0	14	0	0	0	0	0	0	0	0	2	0	0	0	0	0	1	1	0	0	0
OTU_2679	0	0	0	0	0	0	0	0	0	0	0	0	0	0	0	0	0	0	0	0	0	0	0	0	0	0	0	0	0	0	0	0	10	0	0	0	0	0	0	0	12	0	3	0	0
OTU_268	0	83	0	4	0	0	0	0	19	0	0	2	1	8	0	11	0	0	0	17	0	0	0	0	0	3	0	0	0	0	0	0	45	1	1	191	32	0	1	2	48	0	55	322	23
OTU_2680	0	0	0	0	0	0	0	0	0	0	0	0	0	0	0	0	0	0	0	0	0	0	0	0	0	0	0	0	0	0	0	0	0	0	0	0	0	5	0	0	0	0	0	0	0
OTU_2681	0	0	0	0	0	0	0	0	0	0	0	0	0	1	0	0	0	0	0	0	0	0	0	0	0	0	0	0	0	0	0	0	0	0	0	0	0	2	0	12	0	0	0	0	0
OTU_2682	0	0	0	0	2	0	0	0	0	1	0	0	0	0	0	1	0	0	0	0	0	0	0	0	0	8	0	0	0	0	0	0	0	0	0	0	0	0	1	0	1	0	0	0	1
OTU_2683	0	0	0	0	0	0	0	0	0	0	0	0	0	0	0	0	0	0	0	0	0	0	0	0	0	0	0	0	0	0	0	0	0	0	0	0	0	0	3	0	0	2	0	0	0
OTU_2684	0	1	0	0	0	0	0	0	0	0	0	0	0	0	0	0	0	0	0	0	0	0	0	0	0	0	0	0	0	0	0	7	0	0	2	0	0	0	2	0	0	0	0	0	0
OTU_2685	0	0	0	0	0	0	0	0	0	0	0	0	0	0	0	0	0	0	0	0	0	0	0	0	0	2	0	0	1	0	0	0	0	0	0	0	0	2	1	0	1	0	0	0	0
OTU_2686	7	1	0	0	0	1	0	1	0	0	1	2	0	0	0	0	0	1	1	0	1	0	0	0	0	0	0	0	0	0	0	0	0	3	0	0	1	0	0	0	0	9	2	0	0
OTU_2687	0	0	0	0	0	0	0	0	0	0	0	0	0	0	0	0	0	0	0	0	0	0	0	0	0	0	0	0	0	0	0	0	0	0	0	0	0	6	0	0	0	0	0	0	0
OTU_2688	0	0	0	0	0	0	0	0	0	0	0	0	0	0	0	0	0	0	0	0	0	0	0	0	0	0	0	0	0	0	0	0	0	0	0	0	0	0	0	0	4	1	0	0	0
OTU_2689	0	2	0	0	0	0	0	0	0	0	0	0	0	0	0	0	0	0	0	0	0	0	0	0	1	0	0	0	0	0	0	0	0	0	1	0	1	4	1	0	1	1	0	0	2
OTU_269	4	2	2	0	3	3	2	0	3	6	8	2	0	0	0	0	7	5	7	23	28	45	12	6	7	18	2	3	1	3	4	8	5	9	6	6	15	41	10	0	7	10	0	11	21
OTU_2690	0	0	0	0	0	0	0	0	0	0	0	0	0	0	0	0	1	0	0	0	0	0	0	0	0	1	0	0	0	0	0	0	0	0	0	0	0	0	0	0	0	3	0	1	3
OTU_2691	1	0	0	1	0	2	0	2	0	0	0	5	2	1	0	0	2	0	0	0	1	0	0	0	0	0	0	2	0	0	0	2	0	0	1	1	0	1	0	23	0	0	1	0	0
OTU_2692	0	1	0	0	0	0	0	0	6	0	0	0	0	1	0	0	0	0	0	0	0	0	0	0	0	3	4	0	0	0	0	0	0	0	0	0	0	0	0	10	1	0	0	2	0
OTU_2693	0	0	0	0	0	0	0	0	0	0	0	0	0	0	0	0	1	0	0	0	0	0	0	0	0	2	0	0	0	1	0	0	0	0	0	0	0	1	0	0	2	1	0	0	0
OTU_2694	0	0	0	0	0	0	0	0	0	0	0	1	0	0	0	0	0	0	0	0	0	0	0	0	0	0	0	0	0	0	0	0	0	15	0	0	0	0	0	0	0	10	0	0	0
OTU_2695	0	0	0	0	0	0	0	0	0	0	0	0	0	0	0	0	0	0	0	0	0	0	0	0	2	0	9	0	0	0	0	0	0	0	0	0	0	0	0	0	1	1	0	0	0
OTU_2696	0	4	0	0	0	1	0	0	0	0	0	0	0	0	0	0	0	0	0	0	0	0	0	1	0	0	0	0	0	0	0	0	0	0	0	0	0	1	0	0	0	0	5	0	0
OTU_2697	0	0	0	0	0	0	0	0	0	0	1	0	0	0	0	0	0	0	0	0	0	0	1	0	0	0	0	0	0	0	0	0	0	1	0	0	1	0	0	0	0	6	0	0	0
OTU_2698	0	0	0	0	1	0	0	0	0	0	0	0	1	0	0	1	0	0	0	0	0	0	0	0	1	0	0	0	1	2	0	1	0	1	0	0	2	1	0	0	0	1	0	0	0
OTU_2699	0	0	0	0	0	0	0	0	0	0	0	0	0	0	0	0	0	0	0	0	0	0	0	0	0	0	0	1	0	0	0	0	1	10	0	0	5	0	0	0	0	2	0	0	0
OTU_27	31176	16129	23284	2508	25616	14395	9992	12834	10108	13273	23466	17446	6261	0	11804	5649	34004	23574	30177	21726	34801	19878	32321	32378	31787	27376	40975	12538	7976	6681	23087	27972	6265	25855	42560	33006	26701	24740	33747	0	28427	35567	31329	33936	37567
OTU_270	0	0	0	0	0	0	0	1	0	6	1	0	0	531	0	0	0	0	0	0	4	0	0	0	6	0	0	0	2	7	2	7	0	1	0	0	0	0	1	119	0	0	4	0	0
OTU_2700	0	0	0	0	0	0	0	0	0	0	0	0	0	0	0	0	0	0	0	0	0	0	0	0	0	0	0	0	0	0	1	0	0	2	4	0	0	0	0	0	0	3	0	0	0
OTU_2701	0	0	0	0	0	0	2	0	0	0	1	0	0	15	0	0	0	0	0	0	0	1	1	0	0	0	0	2	1	3	5	3	69	3	0	5	10	3	0	1	6	0	0	0	0
OTU_2702	0	1	0	0	1	0	0	0	0	0	0	0	0	0	0	0	0	0	0	0	0	0	0	0	0	0	0	0	0	0	0	0	0	0	0	0	0	0	0	0	0	4	0	0	0
OTU_2703	0	2	0	1	0	2	0	3	0	2	0	0	0	0	0	0	0	1	0	0	0	0	0	0	0	0	0	0	0	0	0	1	0	0	0	0	0	0	0	0	0	5	1	0	0
OTU_2704	0	0	0	0	0	0	0	0	0	0	0	0	0	0	0	0	0	0	0	0	0	0	0	0	0	0	0	1	0	0	0	0	0	0	0	0	0	0	0	0	0	0	11	0	0
OTU_2705	0	0	0	0	0	0	0	1	0	0	0	0	0	0	0	0	0	0	0	0	2	1	1	0	0	0	0	0	2	0	0	0	0	0	0	0	0	0	0	0	0	0	4	0	0
OTU_2706	0	0	0	0	0	0	0	0	0	0	0	0	0	0	0	0	0	0	0	0	0	0	0	0	0	0	0	0	1	0	0	0	0	0	0	7	0	0	0	0	0	0	14	2	0
OTU_2707	0	1	0	0	1	0	0	0	0	0	0	0	2	0	0	0	0	0	0	0	0	0	0	0	0	0	0	0	0	0	0	0	0	0	0	0	0	0	0	0	0	0	0	0	0
OTU_2708	0	0	0	0	0	0	0	0	0	0	0	0	0	0	0	0	0	0	0	0	0	0	0	0	1	0	0	0	0	0	0	0	0	0	0	0	16	0	0	0	0	0	0	0	7
OTU_2709	0	0	0	0	0	0	0	0	0	0	0	0	0	0	0	0	0	0	0	0	0	0	0	0	0	1	0	0	0	0	0	0	0	0	0	0	2	0	0	0	0	0	0	0	2
OTU_271	13	8	3	1	12	8	39	1	3	4	72	4	18	10	11	77	0	1	3	1	7	50	4	5	1	0	1	46	21	17	53	9	15	11	2	1	7	12	0	4	0	0	1	0	0
OTU_2710	0	0	0	0	0	0	0	0	0	0	0	4	0	0	0	0	0	0	0	0	0	0	0	0	2	3	1	0	0	0	0	0	0	0	1	0	4	3	0	0	2	9	0	0	49
OTU_2711	0	0	0	0	0	0	0	0	0	0	0	0	0	0	0	0	0	0	0	0	0	0	0	0	0	0	0	5	0	0	0	0	0	0	0	0	0	0	0	0	0	0	69	0	0
OTU_2712	0	1	0	0	1	0	0	0	0	0	0	0	0	0	0	0	0	0	0	0	0	0	0	0	0	0	0	0	0	0	0	0	0	0	0	0	0	0	0	0	0	0	0	0	0
OTU_2713	0	6	0	0	1	0	0	0	0	0	2	0	0	0	0	0	0	0	0	0	0	0	0	0	0	0	0	0	0	0	0	0	0	0	0	0	0	0	0	0	0	0	0	0	0
OTU_2714	0	2	0	0	0	0	0	0	0	0	0	0	0	0	0	0	0	0	0	0	0	0	0	0	0	0	0	0	0	0	0	0	0	0	0	0	0	0	0	0	0	0	0	0	0
OTU_2715	0	1	0	0	1	0	0	0	0	3	0	0	3	0	0	0	0	0	0	0	0	0	0	0	2	0	0	0	0	2	0	0	0	1	0	0	0	1	0	0	0	0	0	0	0
OTU_2716	0	3	0	0	1	2	0	1	1	0	0	0	0	0	4	0	0	0	0	0	0	0	0	0	0	0	0	0	0	0	0	0	0	0	0	0	0	0	0	0	0	0	0	0	0
OTU_2717	0	10	1	0	2	2	1	0	1	0	0	0	0	0	3	0	0	0	0	0	0	0	0	0	0	0	0	0	0	0	0	0	0	0	0	0	0	0	0	0	0	0	0	0	0
OTU_2718	0	2	0	1	0	0	0	0	0	0	0	0	0	0	0	0	0	0	0	0	0	0	0	0	0	0	0	0	0	0	0	0	0	0	0	0	0	0	0	0	0	0	0	0	0
OTU_2719	0	0	0	0	0	0	1	0	0	0	0	0	0	0	0	0	0	0	0	0	0	0	0	0	0	0	0	1	0	1	0	0	0	0	0	0	1	2	0	0	0	0	1	0	0
OTU_272	7	41	15	10	17	12	10	16	7	22	12	4	54	172	19	8	1	2	5	3	9	8	21	3	1	0	1	4	6	6	44	3	1	2	1	4	5	10	1	37	1	0	7	0	4
OTU_2720	0	2	0	0	0	0	0	0	0	0	0	0	0	0	0	0	0	0	0	0	0	0	0	0	0	0	0	0	0	0	0	0	0	0	0	0	0	0	0	0	0	0	0	0	0
OTU_2721	0	1	0	0	0	0	1	2	0	0	0	0	2	0	0	0	0	0	0	0	0	0	0	0	0	0	0	0	0	1	0	0	0	0	0	0	0	0	0	0	0	0	0	0	0
OTU_2722	0	2	0	0	0	0	0	0	0	0	0	0	0	0	0	0	0	0	0	0	0	0	0	0	0	0	0	0	0	0	0	0	0	0	0	0	0	0	0	0	0	0	0	0	0
OTU_2723	0	1	0	0	0	0	0	0	0	1	0	0	0	0	0	0	0	0	0	0	0	0	0	0	0	0	0	0	0	0	0	0	0	0	0	0	0	0	0	0	1	0	1	0	0
OTU_2724	0	2	0	0	0	0	0	0	0	0	0	0	0	0	0	0	0	0	0	0	0	0	0	0	0	0	0	0	0	0	0	0	0	0	0	0	0	0	0	0	0	0	0	0	0
OTU_2725	0	10	1	0	1	0	0	0	0	0	0	0	0	0	1	0	0	0	0	0	0	0	0	0	0	0	0	0	0	0	0	0	0	0	0	0	0	0	0	0	0	0	0	0	0
OTU_2726	0	9	0	1	1	2	0	0	0	1	2	0	0	0	5	1	0	0	0	0	0	0	0	0	0	0	0	0	0	0	0	0	0	0	0	0	0	0	0	0	0	0	0	0	0
OTU_2727	0	2	0	0	0	0	0	0	0	0	0	0	0	0	0	0	0	0	0	0	0	0	0	0	0	0	0	0	0	0	0	0	0	0	0	0	0	0	0	0	0	0	0	0	0
OTU_2728	0	3	0	7	0	0	4	1	0	1	1	0	2	3	1	0	0	0	0	0	0	0	0	0	0	0	0	0	0	0	0	0	0	1	0	0	0	0	0	2	0	0	0	0	0
OTU_2729	0	4	0	0	0	0	0	0	0	0	1	0	0	0	0	0	0	0	0	0	0	0	0	0	0	0	0	0	0	0	0	0	0	0	0	0	0	0	0	0	0	0	0	0	0
OTU_273	0	23	9	7	8	9	34	2	1	5	19	0	30	31	14	56	0	1	0	0	0	10	1	2	4	0	0	36	12	19	8	6	23	10	1	5	12	14	0	16	0	2	0	0	0
OTU_2730	0	2	0	0	0	0	0	0	0	0	0	0	0	0	0	0	0	0	0	0	0	0	0	0	0	0	0	0	0	0	0	0	0	0	0	0	0	0	0	0	0	0	0	0	0
OTU_2731	0	2	0	0	0	0	0	0	0	0	0	0	0	0	0	0	0	0	0	0	0	0	0	0	0	0	0	0	0	0	0	0	0	0	0	0	0	0	0	0	0	0	0	0	0
OTU_2732	0	1	0	0	0	0	0	0	0	0	0	0	1	0	0	1	0	0	0	0	0	0	0	0	0	0	0	0	0	0	0	0	1	0	0	0	0	0	0	0	0	0	0	0	0
OTU_2733	0	3	0	0	0	0	0	0	0	0	0	0	0	0	0	0	0	0	0	0	0	0	0	0	0	0	0	0	0	0	0	0	0	0	0	0	0	0	0	0	0	0	0	0	0
OTU_2734	0	2	0	0	0	0	0	2	0	0	0	0	0	0	0	0	0	0	0	0	0	0	0	0	0	0	0	0	0	0	0	0	0	0	0	0	0	0	0	0	0	0	0	0	0
OTU_2735	0	5	0	0	0	2	2	0	0	4	0	0	1	0	0	0	0	0	0	0	0	0	0	0	0	0	0	0	0	0	0	0	0	0	0	0	0	0	5	0	0	0	0	0	0
OTU_2736	0	2	0	0	0	0	0	0	0	0	0	0	1	0	0	0	0	0	0	0	0	0	0	0	0	0	0	0	0	0	0	0	0	0	0	0	0	0	0	0	0	0	0	0	0
OTU_2737	0	5	0	0	0	0	0	0	0	0	0	0	0	0	0	2	0	0	0	0	0	0	0	0	0	0	0	0	0	0	0	0	0	0	0	0	0	0	0	0	0	0	0	0	0
OTU_2738	0	5	1	0	0	0	0	0	0	1	0	0	2	0	0	0	0	0	0	0	0	0	0	0	0	0	0	0	0	0	0	0	0	0	0	0	0	0	0	0	0	0	0	0	0
OTU_2739	0	1	1	0	0	0	0	0	0	0	0	0	1	0	0	0	0	0	0	0	0	0	0	0	0	0	0	0	1	0	0	0	0	0	0	0	0	0	0	0	0	0	0	0	0
OTU_274	0	16	4	26	5	6	21	13	22	16	29	1	6	55	11	0	2	5	1	1	3	5	3	1	6	49	2	10	5	18	6	7	111	8	0	5	3	14	2	61	13	6	3	10	3
OTU_2740	0	10	0	0	0	0	0	0	0	0	0	0	1	0	0	0	0	0	0	0	0	0	0	0	0	0	0	0	0	0	0	0	0	0	0	0	0	0	0	0	0	0	0	0	0
OTU_2741	0	1	0	0	0	0	0	0	0	0	0	0	0	0	0	1	0	0	0	0	0	0	0	0	0	0	0	0	0	0	0	0	0	0	0	0	0	0	0	0	0	0	0	0	0
OTU_2742	0	2	0	0	0	0	0	0	0	0	0	0	0	0	0	0	0	0	0	0	0	0	0	0	0	0	0	0	0	0	0	0	0	0	0	0	0	0	0	0	0	0	0	0	0
OTU_2743	0	1	0	0	0	0	4	0	0	0	0	0	1	0	2	3	0	0	0	0	0	0	0	0	0	0	0	0	0	2	0	0	0	0	0	0	0	0	0	0	0	0	0	0	0
OTU_2744	0	1	0	0	0	0	3	0	0	0	0	0	0	0	1	2	0	0	0	0	0	0	0	0	0	0	0	0	0	0	0	0	0	0	0	0	0	0	0	0	0	0	0	0	0
OTU_2745	0	3	1	2	1	3	1	0	0	1	1	0	0	0	1	1	0	0	0	0	0	0	0	0	2	0	0	0	0	1	0	0	0	0	0	0	0	0	0	0	0	0	0	0	0
OTU_2746	0	2	2	0	1	8	0	1	0	5	2	0	1	0	1	0	0	0	0	0	0	0	0	0	0	0	0	0	0	0	0	0	0	0	0	0	0	0	0	0	0	0	0	0	0
OTU_2747	0	2	0	0	0	0	0	0	0	0	0	0	0	0	0	0	0	0	0	0	0	0	0	0	0	0	0	0	0	0	0	0	0	0	0	0	0	0	0	0	0	0	0	0	0
OTU_2748	0	2	0	0	0	1	3	0	0	0	1	0	1	0	0	0	0	1	0	0	0	0	0	0	2	0	0	0	2	2	1	0	0	0	0	0	0	0	0	0	0	0	0	0	0
OTU_2749	0	2	0	0	0	0	0	0	0	0	0	0	0	0	0	0	0	0	0	0	0	0	0	0	0	0	0	0	0	0	0	0	0	0	0	0	0	0	0	0	0	0	0	0	0
OTU_275	3	18	15	2	4	8	3	35	83	55	88	1	160	57	42	2	2	0	17	64	26	58	68	7	17	5	5	15	21	22	27	9	0	1	24	1	0	16	9	22	2	1	21	0	0
OTU_2750	0	1	0	0	0	1	0	0	0	0	0	0	0	0	0	0	0	0	0	0	0	0	0	0	0	0	0	0	0	0	0	0	0	0	0	0	0	0	0	0	0	0	0	0	0
OTU_2751	0	1	0	0	0	0	0	1	0	1	0	0	0	0	0	0	0	0	0	0	0	0	0	0	0	0	0	1	0	0	0	0	1	0	0	0	0	0	0	0	0	0	0	0	0
OTU_2752	0	2	0	0	0	0	0	0	0	0	0	0	0	0	0	1	0	0	0	0	0	0	0	0	0	0	0	0	0	0	0	0	0	0	0	0	0	0	0	0	0	0	0	0	0
OTU_2753	0	5	0	2	2	0	0	0	1	1	1	0	1	0	1	0	0	0	0	0	0	0	0	0	0	0	0	0	0	0	0	0	0	0	0	0	0	0	0	0	0	0	0	0	0
OTU_2754	0	2	0	0	0	0	0	0	0	0	0	0	0	0	0	0	0	0	0	0	0	0	0	0	0	0	0	0	0	0	0	0	0	0	0	0	0	0	0	0	0	0	0	0	0
OTU_2755	0	1	0	0	0	0	0	0	0	0	5	0	0	0	0	0	0	0	0	0	0	0	0	0	0	0	0	0	0	0	0	0	0	0	0	0	0	0	0	0	0	0	0	0	0
OTU_2756	0	1	0	0	4	0	0	0	1	1	0	0	2	0	0	0	0	0	0	0	0	0	0	0	0	0	0	0	0	0	0	0	0	0	0	0	0	0	0	0	0	0	0	0	0
OTU_2757	0	4	0	0	0	0	0	0	0	1	0	0	0	0	0	0	0	0	0	0	0	0	0	0	0	0	0	0	0	0	0	0	0	0	0	0	0	0	0	0	0	0	0	0	0
OTU_2758	0	2	0	0	0	0	0	0	0	0	0	0	0	0	0	0	0	0	0	0	0	0	0	0	0	0	0	0	0	0	0	0	0	0	0	0	0	0	0	0	0	0	0	0	0
OTU_2759	0	2	0	1	0	1	0	0	0	0	2	0	0	0	0	0	0	0	0	0	0	0	0	0	0	0	0	0	0	0	0	0	0	0	0	2	0	0	0	0	0	0	0	0	0
OTU_276	1	0	3	17	0	4	12	15	15	3	1	3	8	9	4	0	0	11	7	16	0	0	3	1	13	28	1	5	12	6	4	10	97	11	9	52	41	41	9	0	79	5	2	46	26
OTU_2760	0	3	0	0	0	0	0	0	0	1	0	0	0	0	0	0	0	0	0	0	0	0	0	0	0	0	0	0	0	0	0	0	0	0	0	0	0	0	0	0	0	0	0	0	0
OTU_2761	0	2	0	0	0	0	0	0	0	0	0	0	0	0	0	0	0	0	0	0	0	0	1	0	0	0	0	0	0	0	0	0	0	0	0	0	0	0	0	0	0	0	0	0	0
OTU_2762	0	1	0	0	0	1	0	0	0	0	0	0	0	0	0	0	0	0	0	0	0	0	0	0	0	0	0	0	1	0	0	0	0	0	1	0	0	0	0	0	0	1	0	0	0
OTU_2763	0	1	0	0	0	0	0	0	0	0	0	0	1	0	0	0	0	0	0	0	0	0	0	0	0	0	0	0	0	0	0	0	0	0	0	0	0	0	0	0	0	0	0	0	0
OTU_2764	0	2	0	0	0	0	0	0	0	0	0	0	0	0	0	0	0	0	0	0	0	0	0	0	0	0	0	0	0	0	0	0	0	0	0	0	0	0	0	0	0	0	0	0	0
OTU_2765	0	3	0	0	2	0	1	1	0	1	4	0	0	0	0	0	0	0	0	0	0	0	0	0	0	0	0	0	0	0	0	0	0	0	0	0	0	0	0	0	0	0	0	0	0
OTU_2766	0	2	0	0	4	0	0	0	0	0	0	0	0	0	0	0	0	0	0	0	0	0	0	0	0	0	0	0	0	0	0	0	1	0	0	0	0	0	0	0	0	0	0	0	0
OTU_2767	0	2	0	0	0	0	0	0	0	0	1	0	1	0	0	0	0	0	0	0	0	0	0	0	0	0	0	0	0	0	0	0	0	0	0	0	0	0	0	0	0	0	0	0	0
OTU_2768	0	2	0	0	0	0	0	0	0	0	0	0	0	0	0	0	0	0	0	0	0	0	0	0	0	0	0	0	0	0	0	0	0	0	0	0	0	1	0	0	0	0	0	0	0
OTU_2769	0	1	0	0	0	0	5	0	0	0	0	0	0	0	0	0	0	0	0	0	0	0	0	0	0	0	0	0	0	0	0	0	0	0	0	0	0	0	0	0	0	0	0	0	0
OTU_277	40	2	16	2	14	3	3	8	3	4	14	10	1	0	7	2	12	19	17	5	12	86	19	6	20	5	13	3	9	4	4	12	3	70	2	9	64	20	4	0	17	14	1	5	9
OTU_2770	0	2	0	0	0	0	4	0	0	0	0	0	0	0	0	0	0	0	0	0	0	0	0	0	0	0	0	0	0	0	0	0	0	0	0	0	0	0	0	0	0	0	0	0	0
OTU_2771	0	3	0	0	0	0	0	0	0	0	0	0	0	0	0	0	0	0	0	0	0	0	0	0	0	0	0	0	0	0	0	0	0	0	0	0	0	0	0	0	0	0	0	0	0
OTU_2772	0	4	0	0	0	0	0	0	0	0	0	0	0	0	0	1	0	0	0	0	0	0	0	0	0	0	0	1	1	1	0	0	1	0	0	0	0	0	0	0	0	0	0	0	0
OTU_2773	0	1	0	0	0	0	1	1	0	0	0	0	0	0	0	1	0	0	0	0	0	0	0	0	0	0	0	0	1	0	1	0	0	0	0	0	0	0	0	0	0	0	0	0	0
OTU_2774	0	2	0	1	0	0	0	0	0	0	0	0	0	0	0	0	0	0	0	0	0	0	0	0	0	0	0	0	0	0	0	0	0	0	0	0	0	0	0	0	0	0	0	0	0
OTU_2775	0	2	0	0	0	0	0	0	0	0	0	0	0	0	0	0	0	0	0	0	0	0	0	0	0	0	0	0	0	0	0	0	0	0	0	0	0	0	0	0	0	0	0	0	0
OTU_2776	0	5	0	0	0	1	0	0	1	1	1	4	1	0	4	1	0	0	0	0	3	0	5	0	0	0	0	0	0	0	0	0	0	0	0	0	0	0	0	0	0	0	0	0	0
OTU_2777	0	1	1	0	1	0	0	1	0	1	0	0	0	0	0	0	0	0	0	0	0	0	0	0	0	0	0	0	0	0	0	0	0	0	0	0	0	0	0	0	0	0	0	0	0
OTU_2778	0	2	0	0	0	0	0	0	0	0	0	0	0	0	0	0	0	0	0	0	0	0	0	0	0	0	0	0	0	0	0	0	0	0	0	0	0	0	0	0	0	0	0	0	0
OTU_2779	0	5	0	1	0	3	1	1	0	2	2	0	0	0	0	0	0	0	0	0	0	0	0	0	0	0	0	0	0	0	0	0	0	0	0	0	0	0	0	0	0	0	0	0	0
OTU_278	0	2	1	0	2	0	56	0	0	6	73	0	3	15	16	0	0	19	0	0	5	54	3	2	4	0	0	5	11	10	93	29	5	16	5	6	4	9	8	2	0	0	0	0	0
OTU_2780	0	1	0	0	0	0	0	2	0	1	0	0	0	0	0	0	0	0	0	0	0	0	0	0	0	0	0	0	0	0	0	0	0	0	0	0	0	0	0	0	0	0	0	0	0
OTU_2781	0	1	0	0	0	1	0	0	0	0	5	0	0	0	0	0	0	0	0	0	0	0	0	0	0	0	0	0	0	0	0	0	0	0	0	0	0	0	0	0	0	0	0	0	0
OTU_2782	0	2	0	0	0	0	0	0	0	0	0	0	1	0	0	0	0	0	0	0	0	0	1	0	0	0	0	0	0	1	0	0	0	0	0	2	0	0	0	0	0	0	0	0	0
OTU_2783	0	2	0	0	0	0	1	0	0	0	0	0	0	0	0	0	0	0	0	0	0	0	0	0	0	0	0	0	0	0	0	0	0	0	0	0	0	0	0	0	0	0	0	0	0
OTU_2784	0	2	0	0	0	0	0	0	0	0	0	0	0	0	0	0	0	0	0	0	0	0	0	0	0	0	0	0	0	0	0	0	0	0	0	0	0	0	0	0	0	0	0	0	0
OTU_2785	0	2	0	0	0	0	0	0	0	0	0	0	0	0	0	0	0	0	0	0	0	0	0	0	0	0	0	0	0	0	0	0	0	0	0	0	0	0	0	0	0	0	0	0	0
OTU_2786	0	1	0	0	0	0	0	0	0	0	0	0	1	0	1	0	0	0	0	0	0	0	0	0	0	0	0	0	0	0	0	0	0	0	0	0	0	0	0	0	0	1	0	0	0
OTU_2787	0	2	0	0	0	0	0	0	0	0	0	0	0	0	0	0	0	0	0	0	0	0	0	0	0	0	0	0	0	0	0	0	0	0	0	0	0	0	0	0	0	0	0	0	0
OTU_2788	0	1	0	0	0	0	0	0	0	0	1	0	0	0	0	0	0	0	0	0	0	0	0	0	0	0	0	0	0	1	1	0	0	0	0	0	0	0	0	0	0	0	1	0	0
OTU_2789	0	2	0	0	0	0	2	0	0	0	0	0	0	0	0	0	0	0	0	0	0	0	0	0	0	0	0	2	0	1	4	0	0	0	0	0	0	0	0	0	0	0	1	0	0
OTU_279	7	32	14	18	22	37	22	126	6	176	17	10	13	0	28	2	3	21	7	5	24	2	2	28	2	3	31	0	1	0	0	0	0	0	0	1	2	1	0	0	0	2	0	1	6
OTU_2790	0	2	0	0	0	0	0	0	0	0	0	0	0	0	0	0	0	0	0	0	0	0	0	0	0	0	0	0	0	0	0	0	0	0	0	0	0	0	0	0	0	0	0	0	0
OTU_2791	0	3	0	0	0	1	0	0	0	0	0	0	0	0	0	0	0	0	0	0	0	0	0	0	0	0	0	0	0	0	0	0	0	0	0	0	0	0	0	0	0	0	0	0	0
OTU_2792	0	3	0	2	3	1	0	3	5	1	1	0	2	1	2	0	0	0	0	0	0	1	0	0	0	0	0	0	0	0	0	0	0	0	0	0	0	0	0	0	0	0	0	0	0
OTU_2793	0	1	0	0	0	0	0	0	0	0	0	0	0	0	0	5	0	0	0	0	0	0	0	0	0	0	0	0	0	1	0	0	0	0	0	0	0	0	0	0	0	0	0	0	0
OTU_2794	0	3	1	0	0	0	0	0	0	0	0	0	0	0	0	0	0	0	0	0	0	0	0	0	0	0	0	0	0	0	0	0	0	0	0	0	0	0	0	0	0	0	0	0	0
OTU_2795	0	3	0	0	0	0	1	0	0	0	0	0	0	0	0	0	0	0	0	0	0	0	0	0	0	0	0	1	0	0	0	0	0	0	0	0	0	0	0	0	0	0	0	0	0
OTU_2796	0	1	0	0	0	0	0	0	1	0	0	0	0	0	0	0	0	0	0	0	0	0	0	0	0	0	0	0	0	0	0	0	0	0	0	0	0	0	0	0	0	0	0	0	0
OTU_2797	0	2	0	0	0	0	0	0	0	0	0	0	1	0	0	0	0	0	0	0	0	0	0	0	0	0	0	0	1	0	0	0	0	0	0	0	0	0	0	0	0	0	0	0	0
OTU_2798	0	1	0	1	0	1	0	0	0	0	0	0	0	3	0	0	0	0	0	0	0	0	0	0	0	0	0	0	0	0	0	0	0	0	0	0	0	0	0	0	0	0	0	0	0
OTU_2799	0	1	0	0	0	0	0	0	2	2	0	0	0	0	0	0	0	0	0	0	0	0	0	0	0	0	0	0	0	0	0	0	0	0	0	0	0	0	0	0	0	0	0	0	0
OTU_28	26	121	98	34	195	114	263	75	18	53	99	60	285	970	115	792	33	24	37	2	21	55	57	36	37	8	44	360	264	211	122	123	91	87	29	46	110	128	45	42	20	12	56	9	2
OTU_280	2	14	27	8	38	54	17	93	2	107	8	25	8	0	32	3	3	11	15	6	7	1	5	18	0	1	0	0	1	0	0	9	0	5	0	21	3	1	14	0	1	3	7	17	2
OTU_2800	0	2	0	0	0	0	0	0	0	0	0	0	0	0	0	0	0	0	0	0	0	0	0	0	0	0	0	0	0	0	0	0	0	0	0	0	0	0	0	0	0	0	0	0	0
OTU_2801	0	1	0	0	0	0	0	0	0	0	0	0	0	0	0	0	0	0	0	0	0	0	0	0	0	0	0	0	0	1	0	0	0	0	0	0	0	0	0	0	0	0	0	0	0
OTU_2802	0	2	0	0	0	0	0	0	0	0	0	0	1	0	0	2	0	0	0	0	0	0	0	0	0	0	0	0	1	0	0	0	0	1	0	0	0	0	0	0	0	0	0	0	0
OTU_2803	0	2	0	0	0	0	0	0	0	0	0	0	0	0	0	0	0	0	0	0	0	0	0	0	0	0	0	0	0	0	0	0	0	0	0	0	0	0	0	0	0	0	0	0	0
OTU_2804	0	1	0	3	0	0	0	0	0	0	0	0	0	0	0	1	0	0	0	0	0	0	1	1	0	0	0	0	0	0	0	0	0	0	0	0	0	0	0	0	0	0	0	0	0
OTU_2805	0	1	0	1	2	0	0	0	0	2	0	0	0	0	0	0	0	0	0	0	0	0	0	0	0	0	0	0	0	0	0	0	0	0	0	0	0	0	8	0	0	0	0	0	0
OTU_2806	0	0	2	0	0	0	0	0	0	0	0	0	0	0	0	0	0	0	0	0	0	0	0	0	0	0	0	0	0	0	0	0	0	0	0	0	0	0	0	0	0	0	0	0	0
OTU_2807	0	11	0	0	0	0	0	0	0	0	0	0	0	0	0	1	0	0	0	0	0	0	0	0	0	0	0	0	0	0	0	0	0	0	0	0	0	0	0	0	0	0	0	0	0
OTU_2808	0	1	0	0	0	0	4	0	0	0	0	0	0	0	0	0	0	0	0	0	0	0	0	0	0	0	0	0	0	0	0	0	0	0	0	0	0	0	0	0	0	0	0	0	0
OTU_2809	0	1	0	0	0	1	0	0	0	0	0	0	1	0	0	0	0	0	0	0	0	0	0	0	0	0	0	0	0	0	0	0	0	0	0	0	0	0	0	0	0	0	0	0	0
OTU_281	0	15	1	6	2	8	23	4	2	6	7	0	17	0	5	27	0	2	0	0	2	0	3	0	2	0	0	10	17	13	11	5	3	3	0	23	4	12	0	0	0	0	2	0	0
OTU_2810	0	0	2	0	0	0	1	0	0	0	0	0	0	0	0	0	0	0	0	0	0	0	0	0	0	0	0	0	0	0	0	0	0	0	0	0	0	0	0	0	0	0	0	0	0
[truncated: 2,720 more rows]

## Sheet: OTU-neonate
OTU	C1.1	C10.1	C11.1	C12.1	C13.1	C14.1	C15.1	C16.1	C17.1	C18.1	C19.1	C2.1	C20.1	C21.1	C22.1	C23.1	C24.1	C3.1	C4.1	C5.1	C6.1	C7.1	C8.1	C9.1	E1.1	E10.1	E11.1	E12.1	E13.1	E14.1	E15.1	E16.1	E17.1	E18.1	E2.1	E19.1	E20.1	E21.1	E3.1	E4.1	E5.1	E6.1	E7.1	E8.1	E9.1
OTU_1	2617	2906	37	3	445	33	2018	67	7662	18	728	557	13	26	214	47	654	471	5762	83	54	63	60	216	341	414	13885	246	858	669	329	504	6267	1182	231	352	164	217	181	69	228	358	649	2445	348
OTU_10	18	23	1525	12691	7	690	1115	1751	8	1712	43	170	1034	2334	31	1355	8	160	394	581	4142	314	1325	7	17	3	0	291	3265	2	3480	0	1	1	25890	0	0	1841	3312	15020	2362	1865	1078	2216	11
OTU_100	27	73	20	49	51	40	48	189	118	107	93	16	176	62	105	30	17	5	7	30	41	38	50	35	66	6	6	9	457	11	333	8	46	27	109	33	0	364	118	76	149	176	561	165	14
OTU_1000	0	0	0	0	0	5	0	0	0	0	0	0	0	0	0	0	21	0	0	0	0	0	0	0	0	0	0	4	0	0	0	0	5	0	0	0	0	0	0	0	0	0	0	0	0
OTU_1001	0	0	2	0	0	4	1	2	0	0	0	0	0	0	0	0	2	0	0	2	53	3	0	0	0	0	0	1	0	0	0	0	0	0	0	0	0	0	1	1	0	0	0	0	2
OTU_1002	0	1	0	0	0	0	0	0	57	0	8	0	0	0	9	0	0	0	0	0	13	0	0	4	0	0	2	0	0	0	0	0	37	2	0	20	0	0	0	0	0	0	0	0	3
OTU_1003	0	0	2	0	0	5	2	0	0	0	0	0	0	0	0	0	0	0	0	3	1	0	0	0	15	16	0	1	0	0	0	0	0	1	1	0	0	0	1	2	0	0	0	0	23
OTU_1004	0	0	1	20	0	26	3	1	0	0	0	0	1	0	0	0	1	2	0	3	6	2	0	0	0	0	0	0	0	0	0	0	0	0	9	0	0	1	11	11	0	0	0	0	0
OTU_1005	0	0	0	0	0	0	0	0	0	0	0	0	0	0	0	0	0	0	0	0	0	0	0	0	4	10	0	0	0	1	0	0	0	3	0	0	0	0	0	0	0	0	0	0	23
OTU_1006	0	0	0	16	0	11	1	0	0	0	0	0	0	0	0	0	0	0	0	3	2	5	0	0	0	0	0	0	0	0	3	0	0	0	6	0	0	0	1	3	0	0	0	0	0
OTU_1007	0	0	6	0	0	6	3	2	0	0	1	1	0	0	0	0	0	0	0	45	1	6	6	0	0	0	0	1	0	0	0	0	0	0	0	0	0	0	0	0	0	0	0	0	0
OTU_1008	0	0	69	0	0	4	1	0	0	0	0	0	0	0	0	0	0	0	0	0	26	1	1	0	0	1	0	0	0	0	0	0	0	0	0	0	0	0	0	0	0	0	0	0	0
OTU_1009	0	0	2	1	0	7	0	8	2	0	0	1	0	1	0	0	3	0	0	2	0	0	7	0	1	2	0	23	2	1	0	1	3	1	0	0	0	0	0	6	0	0	1	0	16
OTU_101	38	49	180	3	853	170	160	206	42	14	49	10	25	185	43	55	26	1	25	3165	125	254	216	48	31	11	21	24	19	13	24	93	14	13	14	42	89	125	16	6	23	26	19	37	22
OTU_1010	0	0	0	14	0	7	1	0	0	0	0	0	0	0	0	0	5	0	0	2	0	0	0	0	0	0	0	5	0	0	1	0	7	0	0	0	0	0	4	1	0	0	0	0	0
OTU_1011	0	0	6	3	0	10	15	11	0	0	0	0	0	0	0	0	0	1	0	11	12	2	8	0	0	0	0	0	0	0	0	0	0	0	0	0	0	1	0	1	0	0	0	0	0
OTU_1012	0	0	0	18	0	7	0	3	0	0	0	0	0	0	0	0	0	0	0	5	0	0	0	0	0	0	0	0	0	0	0	0	0	0	2	0	0	0	0	0	0	0	0	0	0
OTU_1013	0	0	41	5	0	3	3	0	0	0	0	0	0	0	0	0	0	0	0	1	2	0	1	0	0	0	0	0	0	0	0	0	0	0	4	0	0	0	0	1	0	0	1	1	0
OTU_1014	0	0	0	1	0	0	0	0	0	0	0	0	0	0	0	0	0	0	0	0	0	0	0	0	5	53	0	0	0	0	0	0	0	0	0	0	0	0	0	0	0	0	0	0	19
OTU_1015	0	0	0	0	0	0	0	0	0	0	0	0	0	0	0	0	0	0	0	0	0	0	0	0	12	30	0	0	0	0	0	0	0	0	0	0	0	0	0	0	0	0	0	0	92
OTU_1016	0	25	2	0	1	9	30	1	11	0	4	6	0	0	7	0	0	2	1	32	7	1	4	10	8	1	0	9	0	6	1	2	3	7	0	0	0	0	0	1	0	0	0	0	2
OTU_1017	0	0	0	0	0	0	0	0	0	0	0	0	0	0	0	0	0	0	0	0	0	0	0	0	26	12	0	0	0	0	0	0	0	0	0	0	0	0	0	0	0	0	0	0	101
OTU_1018	0	0	0	0	0	1	0	0	0	0	0	0	0	0	0	0	0	0	0	0	0	0	0	0	20	19	0	0	0	0	0	0	0	0	0	0	0	0	1	0	0	0	0	0	56
OTU_1019	1	0	0	0	0	3	0	0	0	0	0	0	0	0	0	0	0	0	0	0	0	0	0	0	19	43	1	0	0	0	0	0	0	0	0	0	0	0	0	0	0	0	0	0	75
OTU_102	81	140	22	2	182	123	250	74	166	17	137	35	8	2	133	38	66	18	37	74	24	41	32	170	210	74	64	149	78	148	50	753	160	278	24	225	351	30	20	6	24	64	42	68	120
OTU_1020	0	0	0	0	0	0	0	0	0	0	0	0	0	0	0	0	0	0	0	0	1	0	1	1	17	32	0	0	0	0	0	0	0	0	0	0	0	0	0	0	0	0	0	0	64
OTU_1021	0	0	0	0	0	0	0	0	0	0	0	0	0	0	0	0	0	0	0	0	0	0	0	0	6	17	0	0	0	0	0	0	0	0	0	0	0	0	0	0	0	0	0	0	41
OTU_1022	0	0	0	0	0	0	0	0	0	0	0	0	0	0	0	0	0	0	0	0	0	0	0	0	7	26	0	0	0	0	0	0	0	0	0	0	0	0	0	0	0	0	0	0	37
OTU_1023	0	0	0	0	0	0	0	0	0	0	0	0	0	1	0	0	0	0	0	0	0	0	0	0	20	26	0	0	0	0	0	0	0	0	0	0	0	0	0	2	0	0	0	0	26
OTU_1024	1	23	0	0	5	0	7	2	4	1	5	5	1	0	3	0	1	0	0	0	0	0	0	16	5	7	4	36	1	12	4	0	2	8	0	4	0	7	1	0	3	6	1	0	5
OTU_1025	0	0	0	0	0	0	0	0	0	0	0	0	0	0	1	0	1	0	0	0	1	0	0	0	5	26	0	1	0	0	0	0	0	0	0	0	0	0	0	3	0	0	0	0	35
OTU_1026	0	0	0	0	0	0	0	0	0	0	0	0	0	0	0	0	0	0	0	0	0	0	0	1	1	5	0	0	0	0	0	0	0	0	0	0	0	0	0	0	0	0	0	0	66
OTU_1027	0	0	0	0	0	0	0	0	0	0	0	0	0	0	0	0	0	0	0	0	0	0	0	0	3	0	0	0	0	0	0	1	1	0	0	0	0	0	0	0	0	0	0	0	85
OTU_1028	74	3	0	0	1	0	0	0	0	0	1	0	0	0	0	0	0	0	0	0	0	0	0	0	0	0	4	1	0	0	0	27	0	1	0	2	0	0	0	0	0	0	0	0	0
OTU_1029	0	0	0	0	0	0	0	1	0	0	0	0	0	0	0	0	0	0	0	0	0	0	0	0	3	24	0	0	1	0	1	0	0	1	0	0	0	2	0	0	0	0	0	0	30
OTU_103	48	42	49	2	30	716	75	164	560	3	65	74	85	0	40	0	147	28	206	74	53	427	63	270	87	89	36	34	112	60	100	50	403	74	65	108	461	1118	69	2	97	212	96	100	197
OTU_1030	13	1	5	0	4	1	3	7	5	0	6	1	0	0	2	0	5	1	0	1	0	1	5	17	1	1	2	8	1	0	0	1	0	1	0	0	0	0	0	0	0	0	0	0	0
OTU_1031	6	13	0	0	3	3	0	10	4	0	6	0	0	0	4	0	0	0	0	0	0	0	0	8	7	1	0	0	0	0	0	0	1	0	0	0	0	0	0	0	0	0	0	0	0
OTU_1032	0	0	0	0	0	0	0	0	0	0	0	0	0	0	0	0	0	0	0	0	0	0	0	0	0	0	0	0	92	0	21	0	0	0	7	0	0	4	3	0	7	8	5	12	0
OTU_1033	1	6	15	2	6	1	0	2	29	0	11	0	0	0	4	4	3	1	0	0	1	5	0	8	4	0	1	3	0	0	0	2	5	0	3	0	0	0	2	0	7	0	0	0	1
OTU_1034	0	0	0	0	0	0	0	1	0	0	0	0	0	0	0	0	0	0	0	0	0	0	0	0	6	44	0	0	0	0	0	0	0	1	0	1	0	0	0	2	0	0	0	0	16
OTU_1035	13	30	1	0	14	0	0	2	26	0	14	2	0	0	17	0	0	0	0	0	1	0	1	12	18	8	1	0	0	3	0	0	3	0	0	0	0	0	0	0	9	0	0	0	0
OTU_1036	28	1	0	0	1	0	0	0	0	0	6	0	0	0	1	0	0	0	0	0	0	0	0	0	0	3	3	0	0	0	0	5	0	0	0	0	0	0	0	0	0	0	0	0	1
OTU_1037	17	26	3	0	16	12	0	0	16	0	16	0	0	0	15	0	0	0	2	0	4	7	0	13	26	0	0	0	0	0	0	0	0	0	0	0	0	0	0	0	0	0	0	0	0
OTU_1038	4	11	0	5	7	0	0	2	22	0	0	0	0	0	7	1	0	0	0	0	0	0	0	3	9	0	0	0	0	3	0	3	7	1	4	1	0	0	1	0	0	2	0	0	1
OTU_1039	10	19	0	1	14	0	0	3	27	0	20	0	0	0	16	0	0	0	0	0	0	0	0	7	20	0	2	0	0	0	0	0	1	1	3	0	0	0	0	1	0	0	0	0	0
OTU_104	0	0	153	3	0	71	124	99	0	186	0	0	87	908	0	22	0	0	0	112	1308	27	160	0	3	0	0	16	0	0	19	0	0	0	0	0	0	4	1	55	0	0	1	0	4
OTU_1040	12	16	0	0	14	1	2	2	22	2	17	0	1	0	11	0	0	1	0	4	2	0	0	4	10	0	1	0	3	1	0	0	8	0	0	2	0	1	1	1	0	1	1	1	0
OTU_1041	3	4	0	0	5	0	0	0	7	0	17	0	0	0	2	0	7	0	0	0	0	0	0	0	3	4	3	1	0	7	0	13	6	4	0	5	1	0	1	0	7	1	0	0	12
OTU_1043	2	0	6	3	1	6	0	0	2	3	0	0	8	0	0	0	0	0	1	13	0	0	0	0	0	0	1	0	10	0	9	0	1	1	10	0	0	18	0	0	0	0	7	1	1
OTU_1044	10	7	1	15	28	0	0	1	6	0	7	5	0	1	15	0	1	0	0	0	1	0	0	9	10	0	2	4	0	4	0	10	0	0	7	4	0	0	11	0	0	0	0	0	0
OTU_1045	0	0	0	10	0	6	1	0	0	0	0	0	0	0	0	0	1	0	0	2	0	0	0	0	0	0	0	0	0	0	0	0	0	0	3	0	0	0	0	9	0	0	0	0	0
OTU_1046	10	19	0	1	17	0	0	0	38	0	22	0	0	0	22	0	0	0	0	1	0	2	0	7	18	0	0	0	0	0	0	0	12	0	5	0	0	0	0	0	0	0	0	0	0
OTU_1047	0	0	0	3	0	0	0	0	0	0	0	0	0	2	0	6	0	0	0	0	0	0	0	0	0	0	0	0	0	0	0	0	0	0	5	0	0	0	18	2	13	11	0	0	0
OTU_1048	8	89	1	4	0	3	0	0	2	0	1	0	0	0	2	1	18	0	0	2	0	0	0	74	0	0	2	40	0	56	1	0	0	0	12	0	0	1	18	0	14	10	0	0	5
OTU_1049	0	0	7	1	0	2	0	7	0	1	0	0	0	0	0	1	0	0	2	0	1	0	3	0	0	0	0	4	3	0	3	0	0	0	0	0	0	0	0	0	0	3	0	0	0
OTU_105	21	5	14	2	26	9	5	16	29	0	30	3	2	3	68	0	2201	1	2	15	2	2	3	7	167	157	79	61	4	125	1	116	499	135	0	737	26	1	0	7	2	0	21	0	167
OTU_1050	0	0	28	2	0	2	0	0	0	0	0	0	0	0	0	0	0	1	0	1	0	0	0	0	0	0	0	0	0	0	0	0	0	0	0	0	0	0	1	0	0	0	0	0	2
OTU_1051	0	0	0	10	0	1	0	1	0	3	0	0	2	6	0	3	2	0	0	7	1	0	0	0	0	1	0	2	1	0	4	0	0	0	18	0	0	6	2	7	6	0	0	0	0
OTU_1052	0	0	0	4	0	0	0	0	0	0	0	0	0	0	0	0	0	0	0	0	0	0	0	0	9	45	0	0	0	0	0	0	0	0	0	0	0	0	0	0	1	0	0	0	18
OTU_1053	0	0	2	0	0	0	0	0	9	0	0	0	0	0	0	0	16	0	0	0	0	0	0	1	13	4	0	22	0	6	0	3	55	4	1	7	2	0	0	1	0	0	6	0	12
OTU_1054	0	0	0	0	0	0	0	0	0	0	3	0	0	0	0	0	23	0	0	0	0	0	0	0	0	12	0	11	0	1	0	1	1	0	0	0	0	0	0	0	0	0	0	0	21
OTU_1055	0	21	2	0	10	4	0	2	41	0	1	0	0	0	12	0	0	2	0	6	2	2	26	0	1	46	0	0	0	8	0	6	17	0	0	8	0	0	12	0	0	2	0	0	0
OTU_1056	0	0	0	2	0	0	0	1	0	0	0	0	0	0	0	0	0	0	1	0	0	0	2	0	0	0	0	24	0	0	0	0	0	0	0	0	0	1	0	30	1	0	0	0	0
OTU_1057	0	0	0	17	0	8	0	1	0	0	0	0	0	0	0	0	0	2	0	1	0	0	1	0	0	2	0	2	1	0	0	0	6	0	3	0	0	0	1	9	0	0	0	0	4
OTU_1058	0	0	479	3	0	73	15	46	0	2	20	0	0	0	5	0	0	0	4	100	28	14	40	0	0	1	0	1	4	0	6	0	0	4	5	7	0	1	4	2	5	3	1	5	0
OTU_1059	0	0	9	0	0	2	18	16	0	0	0	4	0	0	0	0	0	8	0	15	18	5	12	0	0	0	0	0	0	0	0	0	0	0	1	0	0	0	0	0	0	0	0	0	0
OTU_106	266	395	301	9	500	123	384	381	300	3	58	220	4	19	62	49	71	38	2	161	126	107	307	59	102	349	109	18	6	180	9	199	125	14	14	26	2	7	25	28	41	38	9	5	164
OTU_1060	0	0	0	12	0	3	1	0	0	0	0	0	0	0	0	0	11	0	0	0	0	0	0	0	0	0	0	7	2	0	0	0	7	0	2	0	0	0	2	3	0	0	0	0	0
OTU_1061	0	0	0	0	0	0	0	0	1	0	0	0	0	0	0	0	0	0	0	0	0	0	0	0	9	20	0	0	0	0	0	0	1	0	0	0	0	0	0	0	0	0	0	0	22
OTU_1062	0	2	0	0	3	0	0	0	13	0	4	1	0	0	29	0	1	0	0	0	0	0	0	5	13	4	0	0	1	0	0	1	4	7	1	15	0	0	58	0	0	0	0	0	1
OTU_1063	0	0	0	0	0	2	0	0	0	0	0	0	0	0	0	0	5	0	0	0	0	1	1	0	1	4	4	2	0	3	0	1	4	1	0	0	0	0	2	7	5	1	2	1	10
OTU_1064	0	0	0	0	0	0	0	0	0	54	0	0	6	2	0	6	0	0	0	0	0	0	0	0	0	0	0	0	0	0	4	0	0	0	0	0	0	0	1	0	0	0	0	0	0
OTU_1065	0	0	0	1	0	0	0	0	0	0	0	0	0	0	0	0	12	0	0	0	0	0	0	0	7	9	0	7	0	0	0	0	2	0	2	0	0	0	1	1	0	2	0	0	34
OTU_1066	6	5	0	5	14	1	5	0	13	0	10	0	4	0	18	0	3	1	0	0	0	0	0	6	24	24	6	3	0	8	0	17	12	2	0	17	1	9	0	3	0	0	5	0	8
OTU_1067	0	0	0	0	0	1	0	0	0	0	0	0	0	0	0	0	19	0	0	0	0	0	0	0	0	0	0	2	0	0	0	0	7	0	0	0	0	0	0	0	0	0	0	0	0
OTU_1068	0	0	1	0	0	4	5	1	0	0	0	7	1	25	0	1	0	0	0	1	3	18	0	0	0	0	0	0	2	0	7	0	0	0	1	0	0	3	3	0	2	3	2	3	0
OTU_1069	0	26	7	0	9	1	1	5	8	0	14	8	0	0	13	1	3	0	0	4	4	0	3	5	5	5	2	0	0	9	0	6	7	1	0	3	0	0	4	2	0	1	0	0	0
OTU_107	35	114	38	7	81	34	214	21	41	0	54	129	0	0	47	0	70	126	990	242	147	420	57	25	43	75	50	39	1	214	0	99	143	49	0	62	38	0	0	1	0	0	4	4	50
OTU_1070	5	0	0	0	2	4	2	5	0	0	10	0	0	0	1	0	17	1	0	0	2	0	1	0	9	4	5	0	0	1	0	0	1	2	0	2	0	0	0	0	0	0	0	0	12
OTU_1071	0	0	2	11	0	0	3	4	0	0	0	2	4	1	0	1	0	0	0	2	0	1	2	0	0	2	0	1	3	0	1	0	0	0	0	0	0	5	0	23	1	2	0	1	2
OTU_1072	0	0	0	0	0	3	0	0	0	0	0	0	1	0	0	0	4	0	0	0	0	1	1	0	0	0	0	15	0	0	0	0	7	0	0	0	0	0	0	0	0	0	0	0	0
OTU_1073	0	0	0	1	0	0	0	0	0	0	0	0	0	0	0	0	20	0	0	0	0	0	0	0	0	0	0	61	0	0	0	0	11	0	0	0	0	0	0	0	0	0	0	0	0
OTU_1074	0	14	0	0	0	0	0	0	0	0	1	1	0	0	7	0	0	0	0	0	0	0	0	0	2	0	0	0	103	8	2	0	0	0	0	3	0	0	1	0	0	0	15	1	0
OTU_1075	0	0	2	25	0	15	2	2	0	0	0	0	0	1	0	0	0	2	0	11	2	0	2	0	0	0	0	0	0	0	0	0	0	0	5	0	0	0	2	7	0	0	1	0	0
OTU_1076	0	0	2	0	0	3	4	8	0	0	1	0	0	0	2	0	0	12	0	4	4	15	28	0	0	0	0	0	0	0	0	0	0	0	0	0	0	0	0	0	0	0	0	0	0
OTU_1077	0	0	0	0	0	2	0	15	0	1	0	0	0	0	0	0	7	0	0	0	0	0	0	3	14	15	2	15	0	11	0	2	3	10	0	11	0	0	0	0	0	0	0	0	67
OTU_1078	2	1	4	0	0	13	3	0	0	0	1	0	0	0	0	0	1	0	1	3	0	9	10	0	3	2	7	0	0	0	0	0	0	1	0	0	0	0	0	0	0	0	0	0	0
OTU_1079	0	0	0	1	0	1	8	1	0	0	0	0	0	0	0	0	6	0	0	4	0	0	2	0	0	0	0	20	0	0	0	0	4	0	0	0	0	0	1	2	0	0	0	0	0
OTU_108	374	411	135	0	490	53	130	117	241	0	380	24	0	0	386	0	47	108	170	391	280	73	146	348	156	38	46	56	0	59	0	79	18	80	1	103	0	0	8	0	4	3	0	0	6
OTU_1080	0	0	0	18	0	8	1	1	0	0	0	0	0	0	0	0	0	6	1	2	0	0	3	0	3	6	0	0	0	0	0	0	0	0	0	0	0	0	1	2	1	0	0	0	14
OTU_1081	0	7	8	0	0	23	2	5	0	0	2	0	0	0	8	0	1	5	0	26	6	4	6	13	1	0	0	9	0	6	0	0	0	0	0	2	0	0	0	0	0	0	0	0	0
OTU_1082	0	0	5	0	0	0	90	3	0	0	0	0	0	0	0	0	1	0	1	3	6	6	5	0	2	3	1	1	24	3	5	4	4	0	3	5	2	4	7	0	3	8	3	1	23
OTU_1083	0	0	0	0	0	0	0	0	0	0	1	0	0	0	0	0	0	1	0	0	0	0	0	0	22	22	2	0	0	0	0	0	0	0	0	0	0	0	0	0	0	0	0	0	71
OTU_1084	0	0	9	0	0	6	0	1	0	0	0	0	0	0	0	0	0	0	0	14	100	1	3	0	0	0	0	0	0	0	0	0	0	0	0	0	0	0	0	0	0	0	0	0	0
OTU_1085	0	0	1	5	0	5	0	0	0	0	0	0	0	0	0	0	3	2	0	3	0	0	0	0	0	0	0	0	0	0	0	0	9	0	3	0	0	0	3	3	0	0	0	0	0
OTU_1086	0	0	1	18	0	5	1	1	0	0	0	0	0	0	0	0	1	3	0	2	0	0	0	0	0	0	0	0	0	0	0	0	0	0	2	0	0	0	7	6	0	0	0	0	0
OTU_1087	0	0	23	2	0	4	4	7	0	0	0	0	0	0	0	0	0	0	0	94	1	8	4	0	0	0	0	1	0	0	0	0	0	0	0	0	0	0	0	1	0	0	0	0	0
OTU_1088	0	0	2	6	0	1	1	1	0	0	0	0	0	0	0	0	2	2	0	12	1	0	1	0	0	0	0	2	0	0	0	0	3	0	1	0	0	0	0	0	0	0	0	0	0
OTU_1089	0	0	1	0	0	1	0	0	0	0	0	0	0	0	0	0	12	0	0	1	0	0	3	0	0	0	0	33	0	0	0	0	1	0	1	0	0	0	0	3	0	0	0	0	0
OTU_109	0	1	133	828	0	482	63	50	0	4	0	3	4	1	0	0	0	66	18	332	330	82	189	0	35	30	0	3	6	0	6	0	0	0	128	0	0	8	127	195	10	6	2	5	27
OTU_1090	0	0	3	0	0	3	1	2	0	0	0	0	0	0	0	0	1	0	0	34	3	5	0	0	5	1	0	1	0	0	0	0	1	1	0	1	0	0	0	0	0	0	0	0	0
OTU_1091	0	52	7	0	0	3	8	9	2	0	0	0	0	0	2	0	1	0	0	8	1	4	5	0	3	0	1	0	0	37	0	0	1	0	0	1	0	0	0	0	0	0	0	0	0
OTU_1092	0	0	1	11	0	6	1	1	0	0	0	0	0	0	0	0	0	1	0	3	2	2	2	0	0	0	0	3	1	0	0	0	2	0	2	0	0	0	4	3	0	0	0	0	0
OTU_1093	3	2	5	0	11	2	13	1	2	0	8	4	0	0	3	0	1	5	5	7	22	67	2	0	1	9	3	2	0	1	0	9	2	8	0	6	0	0	0	0	0	0	0	0	2
OTU_1094	4	0	0	0	0	0	0	0	4	0	0	0	0	0	1	0	3	0	0	0	0	0	0	34	19	21	9	74	0	12	0	7	6	15	0	10	1	0	0	0	0	0	0	0	42
OTU_1095	0	0	0	0	0	0	0	0	0	0	0	0	0	0	0	0	0	0	0	0	0	0	0	0	12	13	0	0	0	0	0	0	0	0	0	0	0	0	0	0	0	0	0	0	14
OTU_1096	0	0	0	0	0	0	0	0	0	0	0	1	0	0	0	0	0	0	0	0	0	0	0	0	10	11	0	0	0	0	0	0	0	0	0	0	0	0	0	0	0	0	0	1	23
OTU_1097	0	0	2	0	0	1	1	1	0	0	1	0	0	0	0	1	0	0	2	0	0	10	3	0	5	0	0	2	1	0	0	0	1	0	0	0	0	0	3	0	1	0	0	0	0
OTU_1098	0	0	54	0	0	5	4	5	0	0	0	0	4	12	0	1	0	0	0	2	1	3	0	0	1	0	0	0	0	0	0	0	0	1	0	0	0	0	0	1	0	0	0	0	0
OTU_1099	0	0	0	0	0	0	1	0	0	0	0	0	0	0	0	0	0	0	0	0	0	0	2	1	17	14	1	0	0	0	0	0	0	2	1	0	0	0	1	0	0	0	0	0	33
OTU_11	0	0	6	3	0	1	9	22	0	41	0	1340	75	43	0	334	8	243	22	103	265	167	6	0	213	14	3	7	2545	27	1617	3	6	11	117	7	2	243	132	1	232	1146	8151	682	12
OTU_110	124	37	498	2	116	260	611	823	35	0	124	429	0	0	118	1	59	3	2	552	436	301	523	212	4	26	80	105	37	10	1	47	13	72	15	58	2	1	23	2	19	37	14	9	9
OTU_1100	21	8	0	0	14	0	0	0	12	0	14	0	0	0	43	0	29	0	0	0	0	0	0	50	47	30	22	164	0	18	0	8	12	31	0	46	2	0	0	0	0	0	0	0	34
OTU_1101	0	0	67	3	0	4	3	4	0	0	0	0	0	0	0	0	0	0	0	3	4	9	0	0	0	0	0	0	0	0	0	0	0	0	0	0	0	0	0	0	0	0	0	0	0
OTU_1102	0	0	0	0	0	0	0	0	0	0	0	0	0	0	0	0	0	0	0	0	0	0	0	0	59	4	0	0	0	0	1	0	0	0	0	0	0	0	0	0	0	0	0	0	18
OTU_1103	0	0	0	5	1	0	0	1	0	0	0	0	3	0	0	0	0	0	0	0	0	0	1	0	2	6	0	0	0	0	0	0	26	0	0	0	0	1	0	0	0	0	0	0	2
OTU_1104	0	0	0	0	0	0	0	0	0	0	0	0	0	0	0	0	0	0	0	0	0	0	0	0	30	25	0	0	0	0	0	0	0	0	0	1	0	0	0	0	0	0	0	0	24
OTU_1105	0	0	0	3	0	1	0	0	0	0	0	0	0	0	0	0	0	0	0	0	0	0	0	0	6	34	0	0	0	0	0	0	0	0	0	0	0	0	0	0	0	0	0	0	11
OTU_1106	0	0	0	0	0	0	0	0	0	0	0	0	0	0	0	0	0	0	0	0	0	0	0	1	23	24	0	0	0	1	0	0	0	0	0	0	0	2	0	4	0	0	0	0	46
OTU_1107	0	0	0	0	0	0	0	0	0	0	0	0	0	0	0	0	0	0	0	0	0	0	0	0	11	12	0	0	0	0	0	0	0	0	0	0	0	0	1	0	0	0	0	0	9
OTU_1108	0	0	0	0	0	0	0	0	0	0	0	23	0	0	0	0	0	23	8	0	0	0	0	0	1	0	0	0	39	0	45	0	1	0	33	0	0	25	25	0	25	25	27	147	0
OTU_1109	0	0	0	0	0	0	0	0	0	0	0	0	0	0	0	0	1	0	0	0	0	0	0	0	6	44	0	1	0	0	0	0	0	0	0	0	0	0	0	0	0	0	0	0	61
OTU_111	0	0	447	26	0	1414	214	132	0	0	159	4	0	0	142	1	1	8	149	489	331	134	169	0	0	0	0	264	0	0	3	0	0	138	5	84	0	0	2	8	2	1	0	1	0
OTU_1110	0	0	0	2	0	0	0	0	0	0	0	0	0	0	1	0	0	0	0	0	0	0	0	0	9	7	0	0	1	0	0	0	0	0	0	0	0	0	0	0	0	0	0	0	6
OTU_1111	0	2	0	0	0	0	0	0	0	0	0	0	0	0	0	0	0	0	0	0	0	0	0	0	1	13	0	0	0	0	0	0	0	0	0	0	0	0	0	0	0	0	0	0	35
OTU_1112	4	8	0	0	5	0	0	0	9	0	7	2	0	0	7	0	0	0	0	0	0	0	0	7	7	15	0	0	0	1	0	0	0	0	0	1	0	0	0	0	0	0	0	0	0
OTU_1114	0	0	0	0	0	1	0	0	0	0	0	0	0	0	2	0	0	0	0	5	0	0	0	0	17	29	0	0	0	0	1	0	0	0	0	1	0	1	0	0	0	0	0	0	42
OTU_1115	0	0	0	0	0	1	0	0	0	0	2	2	3	0	0	0	4	0	0	0	0	0	0	2	0	0	0	1	37	0	5	0	0	3	0	3	0	3	0	1	1	0	8	8	0
OTU_1116	9	9	0	1	5	3	0	9	33	0	5	4	0	3	13	1	2	0	0	0	2	0	0	7	18	0	4	0	0	1	0	1	6	0	2	1	2	0	3	4	2	5	1	0	0
OTU_1117	5	4	0	0	0	0	0	0	0	0	0	0	0	0	0	0	0	0	0	0	0	0	0	1	2	2	1	1	0	3	0	6	0	4	0	0	0	0	0	0	0	0	0	0	1
OTU_1118	16	9	0	0	4	0	0	0	0	0	4	0	0	0	2	0	2	0	0	0	0	0	0	1	4	0	2	0	0	4	0	7	0	0	0	0	0	0	0	0	0	0	0	0	3
OTU_1119	0	0	0	0	0	0	0	0	0	0	1	0	0	0	0	0	1	0	0	0	0	0	0	0	0	1	0	26	0	0	0	0	1	0	0	0	0	0	0	0	0	0	0	0	1
OTU_112	21	14	0	0	39	5	0	0	7	46	362	2239	2	0	15	0	33	115	175	0	2	2	0	11	43	53	37	28	55	33	537	65	19	863	38	41	12	53	26	0	36	63	65	35	37
OTU_1120	22	33	12	1	47	25	7	10	8	5	30	0	16	2	3	3	33	0	6	10	2	7	4	14	71	86	50	47	12	98	4	33	26	102	3	73	7	2	0	3	3	4	1	2	52
OTU_1121	0	0	0	1	0	0	0	0	0	0	0	0	0	0	0	0	0	0	0	0	0	0	1	0	1	23	0	0	0	0	0	0	0	0	0	0	0	1	0	1	0	0	0	0	21
OTU_1122	0	0	1	3	0	0	0	1	0	0	0	0	4	0	0	0	0	0	0	0	0	0	0	0	0	2	0	0	1	0	2	0	0	0	1	0	0	3	1	0	1	4	0	0	21
OTU_1123	0	0	0	1	0	0	0	0	0	0	0	0	0	0	0	0	2	0	0	10	0	0	0	0	1	3	0	1	0	0	0	0	0	0	0	0	0	0	1	0	0	0	0	0	5
OTU_1124	14	14	0	0	9	0	0	0	4	0	3	0	0	0	8	0	0	0	0	0	0	0	0	3	3	0	7	2	0	8	0	8	0	1	0	0	0	0	0	0	0	0	0	0	3
OTU_1125	4	11	0	1	5	1	3	1	7	0	8	0	0	1	10	0	6	1	0	2	2	2	0	2	8	2	0	4	2	0	0	4	2	2	2	5	2	0	2	2	1	1	0	4	1
OTU_1126	4	7	0	0	0	0	0	0	1	0	4	0	0	0	1	0	1	0	0	0	0	0	0	1	3	11	1	1	0	2	0	1	0	1	0	0	0	0	0	0	0	0	0	0	1
OTU_1127	3	1	0	0	2	1	0	1	0	0	1	0	0	0	0	0	0	0	0	10	2	1	0	0	1	3	1	0	0	1	0	4	3	0	0	2	1	0	0	0	0	0	0	1	5
OTU_1128	3	45	0	0	0	0	6	2	7	0	0	1	0	0	1	0	5	0	0	0	0	1	2	0	0	5	1	0	0	25	0	0	11	0	0	2	0	0	0	0	0	0	0	0	0
OTU_1129	5	10	0	0	2	0	0	0	11	0	8	1	0	0	12	0	0	0	0	0	0	0	0	4	11	0	0	0	0	0	0	0	1	0	0	0	0	0	0	0	0	0	0	0	1
OTU_113	415	157	18	5	991	12	9	15	45	0	143	250	0	0	135	0	130	92	2	17	18	30	16	33	150	396	330	23	0	151	0	851	49	138	1	144	0	0	0	0	0	1	0	0	202
OTU_1130	9	4	27	0	6	2	1	1	16	0	6	6	0	0	11	0	4	0	0	4	3	1	9	6	6	2	0	0	0	0	0	0	3	0	0	1	0	0	0	0	0	0	0	0	0
OTU_1131	2	6	0	0	1	2	0	0	2	0	7	0	0	0	4	0	1	1	0	0	0	0	0	2	3	1	0	0	0	0	0	0	2	0	0	1	0	0	0	0	0	0	0	0	3
OTU_1132	2	0	0	0	4	0	0	0	46	0	2	0	0	0	3	0	0	0	0	0	0	0	0	2	3	0	0	0	0	0	0	0	17	0	0	0	0	0	0	0	0	1	0	0	0
OTU_1133	5	5	3	0	5	0	1	0	7	0	6	0	1	0	4	0	11	1	0	0	3	0	3	7	5	9	0	3	1	7	0	3	3	6	1	3	11	2	0	0	1	0	1	0	22
OTU_1135	5	1	3	1	2	8	6	14	3	0	0	9	0	0	0	1	1	0	0	2	0	0	11	0	0	0	0	0	0	1	1	0	1	0	2	0	0	2	1	0	9	10	3	1	0
OTU_1136	2	1	1	0	9	4	1	1	2	0	2	1	0	0	2	3	8	0	13	0	1	1	1	0	3	8	2	7	1	3	0	14	2	13	0	4	2	0	0	0	0	0	3	1	13
OTU_1137	0	0	35	0	0	2	1	0	0	0	0	0	0	0	0	0	0	0	0	3	0	0	0	0	1	27	0	0	0	0	0	0	0	0	0	0	0	0	0	0	0	0	0	0	17
OTU_1138	2	0	0	0	0	10	7	2	0	0	0	0	0	1	0	0	0	0	3	14	0	0	2	0	0	0	0	7	0	0	0	0	0	0	0	0	0	0	0	0	0	0	0	0	0
OTU_1139	0	0	13	0	0	8	1	0	0	0	0	0	0	0	0	0	0	0	0	0	0	0	5	0	0	4	0	0	1	0	0	0	0	0	3	0	0	3	4	0	0	1	0	11	0
OTU_114	389	734	173	1	540	42	53	89	498	0	463	10	0	0	403	0	5	16	17	154	280	51	213	290	498	12	3	1	0	46	2	8	21	0	2	4	0	0	0	0	2	1	11	0	59
OTU_1140	2	5	0	4	6	3	1	0	5	0	3	0	0	2	5	0	0	0	0	0	1	0	0	6	2	0	0	0	4	0	0	0	0	0	5	1	0	0	8	3	1	0	1	0	0
OTU_1141	0	0	1	4	0	0	0	0	0	0	0	0	0	0	0	0	0	0	0	0	0	0	0	0	10	14	0	0	0	0	0	0	0	0	0	0	0	0	0	0	0	0	0	0	16
OTU_1142	1	8	0	0	22	0	0	0	3	0	7	0	1	0	2	0	18	0	0	0	0	0	0	0	3	6	1	1	2	1	0	11	4	7	0	3	1	4	0	0	0	1	0	0	8
OTU_1143	0	0	2	4	0	12	0	0	0	0	0	0	0	0	0	0	2	0	0	0	0	0	0	0	0	0	0	5	0	0	0	0	0	0	0	0	0	0	4	0	0	0	0	0	0
OTU_1144	1	1	0	0	66	2	4	3	3	0	1	0	0	0	0	0	0	3	0	0	0	0	0	3	1	0	0	0	0	2	0	25	0	0	0	0	0	0	0	0	0	0	1	0	2
OTU_1145	0	1	0	0	0	0	0	0	0	0	3	0	0	0	0	0	2	0	0	4	1	3	0	0	4	3	0	1	0	3	0	1	2	2	0	0	0	0	0	0	2	0	0	0	7
OTU_1146	0	0	0	2	0	1	0	2	0	0	0	1	0	2	0	0	0	0	0	0	0	0	0	0	0	0	0	9	0	0	0	0	0	0	0	0	0	0	0	25	0	0	0	0	0
OTU_1147	4	12	0	0	1	0	0	0	1	0	1	0	0	0	0	0	0	0	0	0	0	0	0	5	0	0	1	1	0	3	0	0	0	0	0	0	0	0	0	0	0	0	0	1	2
OTU_1148	0	17	18	0	21	31	9	29	19	0	7	3	0	0	3	0	0	16	2	20	13	18	16	0	1	2	0	0	0	4	0	6	9	0	0	0	0	0	0	1	0	0	0	0	0
OTU_1149	0	0	0	0	0	0	0	0	0	2	0	0	2	42	0	3	0	0	0	0	0	0	0	0	0	0	0	0	0	0	0	0	0	0	0	0	0	1	3	3	0	0	1	0	0
OTU_115	23	119	12	0	29	7	12	8	37	0	796	1	0	0	56	0	93	0	0	188	9	21	12	22	241	163	61	64	9	521	7	64	70	231	3	143	27	1	1	0	2	2	0	6	1769
OTU_1150	0	0	1	21	0	4	0	0	0	0	0	0	0	0	0	0	10	4	0	1	0	1	0	0	0	0	0	6	0	0	0	0	22	0	1	0	0	0	1	5	0	0	0	0	0
OTU_1151	2	2	0	7	1	0	0	0	4	0	40	7	0	0	3	7	0	0	0	1	0	0	0	0	0	0	0	0	0	0	0	0	0	11	0	0	0	0	1	0	0	0	0	0	0
OTU_1152	0	0	45	0	0	0	1	3	0	2	0	0	2	0	0	0	0	0	3	1	0	0	0	0	0	0	0	0	1	0	2	0	0	0	0	0	0	0	0	0	0	0	0	0	0
OTU_1153	0	0	0	21	0	27	0	0	0	0	0	0	0	0	0	0	0	0	1	4	0	0	1	0	0	0	0	0	0	0	0	0	0	0	0	0	0	0	0	0	0	0	0	0	0
OTU_1154	0	0	0	0	0	0	0	0	0	0	21	0	0	0	0	0	13	0	0	0	0	0	0	0	22	13	14	8	0	14	0	9	11	77	0	12	2	0	0	0	0	0	0	0	15
OTU_1155	0	0	0	5	0	19	1	1	0	0	0	0	0	0	0	0	0	0	0	4	3	0	1	0	4	0	0	0	0	0	0	0	0	0	2	0	0	0	5	3	0	0	0	0	4
OTU_1156	0	0	32	0	0	0	4	0	0	0	0	0	0	0	0	0	0	0	0	0	0	0	0	0	0	0	0	0	0	0	0	0	0	0	0	0	0	0	0	0	0	0	0	0	0
OTU_1157	0	2	4	0	0	0	14	7	2	0	0	1	0	0	0	0	0	4	1	6	2	3	6	0	2	0	0	0	4	8	4	0	4	3	5	2	0	5	2	1	1	7	4	1	3
OTU_1158	0	0	1	0	0	0	0	0	0	0	39	0	0	0	25	0	0	0	0	0	2	0	0	0	0	0	0	0	0	0	0	0	0	18	0	11	0	0	0	0	0	0	0	0	0
OTU_1159	0	0	0	2	0	0	3	3	8	0	0	0	2	0	0	0	0	0	0	0	0	0	0	0	0	0	0	0	0	0	0	0	10	0	1	0	0	5	1	0	2	1	3	0	0
OTU_116	22	7	329	0	1	541	239	122	0	0	12	19	114	0	11	0	0	161	439	1143	389	450	238	4	2	0	13	9	84	0	120	0	0	8	36	6	0	542	65	1	39	166	120	58	0
OTU_1160	5	0	19	0	1	51	7	5	1	0	1	0	0	0	1	0	0	0	0	40	2	5	5	0	0	0	1	9	3	2	0	0	0	0	0	1	0	0	1	0	1	2	0	0	2
OTU_1161	0	2	0	0	0	0	0	0	0	0	1	0	0	0	0	0	0	0	0	0	0	0	0	0	19	15	0	0	0	0	0	2	0	0	0	0	0	0	0	0	0	0	0	0	54
OTU_1162	0	0	0	0	0	0	0	0	0	3	0	0	1	96	0	0	0	0	0	0	0	0	0	0	0	0	0	0	0	0	2	0	0	0	0	0	0	0	0	4	0	0	0	0	0
OTU_1163	0	0	0	0	0	0	0	0	0	0	0	0	0	0	0	0	42	0	0	0	0	0	0	0	0	0	0	11	0	0	0	0	58	0	0	0	0	0	0	0	0	0	0	0	0
OTU_1164	1	0	0	1	1	0	0	0	6	0	1	1	0	12	0	1	0	0	0	0	0	0	0	1	1	0	3	2	0	0	2	0	2	0	2	0	0	0	0	19	23	11	0	0	0
OTU_1165	0	0	0	0	0	0	0	0	0	0	0	0	0	0	1	0	0	0	0	0	0	0	0	0	3	8	5	6	0	2	0	7	5	3	0	10	3	0	0	0	2	0	0	0	4
OTU_1166	0	0	0	0	0	0	0	0	1	0	28	0	0	0	12	0	0	0	0	0	0	0	0	0	0	0	0	0	3	0	0	0	0	19	0	10	0	0	0	0	0	0	0	0	0
OTU_1167	0	0	0	0	0	0	0	0	0	0	0	0	0	0	0	0	32	0	0	0	0	0	0	0	0	0	0	4	0	0	0	0	10	0	0	0	0	0	0	0	0	0	0	0	0
OTU_1168	1	1	3	0	5	22	7	24	1	0	0	6	0	0	0	0	0	3	2	9	3	5	5	0	1	2	2	0	0	4	0	1	0	1	0	11	0	0	0	0	0	0	0	0	1
OTU_1169	0	0	8	0	0	1	0	0	2	5	1	12	23	0	0	1	0	0	0	1	1	0	1	0	0	1	0	0	26	0	9	0	0	1	1	0	1	35	0	0	2	3	36	19	1
OTU_117	116	273	529	24	265	204	270	269	56	1	26	80	4	40	20	60	123	157	255	406	598	257	529	25	50	98	67	16	10	116	2	152	15	10	146	13	1	21	125	45	203	125	11	2	56
OTU_1170	0	1	0	0	0	0	0	0	0	0	1	0	1	0	1	0	0	0	0	0	0	0	0	0	15	24	0	0	0	0	0	0	0	1	0	0	0	0	0	0	0	0	0	0	36
OTU_1171	0	1	1	0	1	1	0	1	1	0	3	2	0	0	0	0	11	0	0	0	0	0	0	2	5	0	2	0	0	2	0	1	4	2	0	1	0	0	1	0	1	1	0	0	4
OTU_1172	0	34	0	0	0	1	0	1	35	0	0	3	0	0	1	0	0	0	0	1	0	0	3	0	2	8	0	1	0	17	0	0	12	0	0	2	0	0	0	0	0	0	0	0	0
OTU_1173	0	0	1	0	0	3	4	1	0	0	0	2	3	2	0	9	0	4	1	25	0	0	1	0	0	0	0	1	0	0	0	0	0	0	0	0	0	3	0	0	0	0	0	0	0
OTU_1174	0	0	0	0	0	0	0	0	0	0	0	0	0	0	0	0	1	0	0	0	0	0	0	0	17	14	0	0	0	0	0	0	0	0	0	0	0	0	0	0	0	0	0	0	29
OTU_1175	0	0	0	0	0	0	0	0	0	0	0	0	0	0	0	0	8	0	0	0	0	0	0	0	0	0	0	5	0	0	0	0	11	0	0	0	0	0	0	0	0	0	0	0	0
OTU_1176	0	14	0	0	0	0	1	0	8	0	0	0	0	0	6	0	1	4	0	3	2	1	2	0	0	0	0	0	0	14	0	0	2	0	0	4	0	0	0	0	0	0	0	0	0
OTU_1177	0	0	0	0	17	1	4	0	0	0	2	0	0	0	0	0	0	2	0	0	0	0	1	0	0	0	0	0	0	0	0	8	0	1	0	0	0	0	0	0	0	0	0	0	0
OTU_1178	0	0	2	0	0	11	1	0	1	0	0	0	6	0	0	0	0	2	1	6	9	2	4	0	0	0	0	0	2	0	2	0	0	0	1	1	0	4	2	2	0	2	1	3	0
OTU_1179	0	0	0	0	0	0	0	0	0	0	0	0	0	0	0	0	26	0	0	0	0	0	0	0	0	0	0	19	0	0	0	0	15	0	0	0	0	0	0	0	0	0	0	0	0
OTU_118	1	115	252	8	3	228	122	147	1	6	15	6	54	24	22	98	1	193	1031	312	159	449	272	2	12	12	1	71	161	4	28	8	5	20	2	752	2	83	65	43	134	25	84	317	17
OTU_1180	0	0	0	0	0	1	0	0	0	0	0	0	0	0	0	0	38	0	0	0	0	0	0	0	2	1	0	22	0	0	0	0	12	0	0	0	0	0	0	1	0	0	0	0	1
OTU_1181	0	0	0	2	0	0	0	0	0	0	0	0	0	0	0	0	12	0	0	0	0	1	0	0	0	0	0	0	0	0	0	0	3	0	0	0	0	0	0	0	0	0	0	0	0
OTU_1182	0	0	1	2	0	0	0	0	0	0	0	0	2	0	0	0	0	0	2	0	0	0	0	0	0	0	0	0	1	0	0	0	0	0	0	0	0	2	0	34	0	7	0	0	0
OTU_1183	0	0	0	0	0	3	0	1	0	0	0	0	0	0	0	0	32	0	0	0	0	0	0	0	0	0	0	7	0	0	0	0	21	0	0	0	0	0	0	0	0	0	0	0	0
OTU_1184	0	0	0	0	0	0	0	0	0	0	0	0	0	0	0	0	46	0	0	0	0	0	0	0	0	0	0	12	0	0	0	0	21	0	0	0	0	0	0	0	0	0	0	0	0
OTU_1185	0	16	1	0	0	1	0	1	5	0	0	0	0	0	11	0	1	0	1	2	0	2	0	0	1	1	0	0	0	8	0	0	0	1	0	9	0	0	0	0	0	0	3	0	2
OTU_1186	0	0	0	0	0	0	1	0	2	0	0	0	0	0	4	0	2	0	2	0	113	0	0	0	0	0	0	0	0	0	0	0	0	0	0	8	0	0	0	0	0	0	0	0	0
OTU_1187	0	0	0	0	0	0	0	0	0	0	0	0	0	0	0	0	7	0	0	0	0	0	0	0	5	0	0	2	0	0	0	0	3	0	0	0	1	0	0	0	0	0	0	0	15
OTU_1188	0	0	4	0	0	3	2	4	0	0	0	0	0	0	0	0	0	0	5	3	1	2	9	19	0	0	0	16	1	0	0	1	0	0	0	0	0	2	0	0	0	0	0	0	0
OTU_1189	0	0	0	1	0	4	0	0	0	0	0	0	0	0	0	0	18	3	1	2	0	0	0	0	0	0	0	16	0	0	0	0	7	0	1	0	0	0	2	1	1	0	0	0	0
OTU_119	181	324	8	1	246	29	35	95	321	6	218	2	29	0	180	0	640	7	15	37	20	19	15	106	341	197	83	152	56	201	32	162	320	190	5	296	127	63	3	12	3	9	80	7	660
OTU_1190	1	1	0	1	1	2	6	1	1	1	0	4	1	0	1	0	1	4	0	3	2	2	2	4	2	3	3	0	0	0	0	1	2	1	0	1	0	0	0	0	0	0	0	2	0
OTU_1191	0	0	11	0	0	34	8	3	0	0	0	0	0	1	0	0	0	0	15	5	1	3	1	0	0	0	0	6	0	0	0	0	0	0	0	0	0	0	0	0	0	0	0	0	0
OTU_1192	0	5	0	0	3	1	1	0	3	0	19	0	0	0	2	0	1	0	0	10	1	3	1	3	4	2	2	1	0	1	0	1	1	9	0	0	0	2	0	0	0	0	0	0	2
OTU_1193	0	0	0	4	0	1	2	0	0	0	1	2	1	0	0	0	2	1	0	1	0	3	0	0	4	3	0	0	6	2	1	2	2	1	0	4	1	0	0	0	1	3	5	2	4
OTU_1194	0	0	0	0	1	0	0	1	0	0	0	0	0	0	0	0	0	0	1	0	2	0	3	0	0	0	0	11	0	0	0	0	0	0	0	0	0	0	0	31	0	0	0	0	0
OTU_1195	4	16	9	0	1	20	6	2	5	0	26	0	0	0	16	0	0	3	1	56	17	25	4	9	3	11	3	3	3	6	0	0	1	9	0	9	0	0	6	2	3	4	0	4	0
OTU_1196	0	1	0	0	1	2	6	2	0	0	0	1	0	0	1	1	0	0	2	3	0	1	0	1	4	3	1	4	0	3	5	6	6	4	3	4	2	3	6	0	2	11	4	3	1
OTU_1197	0	0	54	0	0	2	0	0	0	0	0	0	0	0	0	0	0	0	0	0	3	0	0	0	0	0	0	0	0	0	0	0	0	0	0	0	0	0	0	0	0	0	0	0	0
OTU_1198	0	0	0	0	0	0	0	0	0	0	0	0	0	0	0	0	0	0	0	2	110	38	0	0	0	0	0	0	0	0	0	0	0	0	0	0	0	0	0	0	0	0	0	0	0
OTU_1199	0	2	1	0	0	12	4	16	0	0	0	0	0	0	1	0	0	0	5	7	1	2	0	0	1	0	0	5	0	0	0	0	3	0	0	0	0	0	0	0	0	0	2	0	0
OTU_12	8363	807	703	86	2641	922	547	689	191	19665	572	248	2126	2619	391	26693	890	220	4110	6017	485	5847	581	983	15882	514	1165	2220	5356	482	6562	406	561	617	1543	604	419	5048	1493	216	2001	7600	14191	8585	1708
OTU_120	2	16	12	4	41	17	31	1063	42	0	70	0	0	0	115	0	148	5	0	37	27	106	18	7	62	65	41	33	3	76	3	214	563	94	0	1393	36	0	0	6	0	3	29	0	75
OTU_1200	0	0	0	13	0	8	0	0	0	0	0	0	0	0	0	0	0	1	0	5	0	0	0	0	0	0	0	0	0	0	0	0	0	0	2	0	0	2	2	4	0	0	0	0	0
OTU_1201	0	0	46	0	0	0	1	1	0	0	0	0	0	0	0	0	0	0	0	2	0	4	0	0	0	0	0	0	0	0	0	0	0	0	0	0	0	0	0	0	0	0	0	0	0
OTU_1202	0	0	0	2	0	3	14	2	0	2	0	2	0	0	0	0	0	3	9	1	0	1	0	0	0	0	0	0	1	0	1	0	0	0	0	0	0	3	1	0	1	2	2	3	1
OTU_1204	0	0	8	91	0	53	9	19	0	0	2	2	1	0	0	0	0	1	1	69	90	10	5	0	0	0	0	0	0	0	0	0	0	1	5	0	0	0	7	30	0	0	0	0	0
OTU_1205	3	4	4	0	0	3	2	2	0	0	1	0	0	0	0	0	0	0	0	46	1	0	1	0	0	0	0	1	0	0	0	3	0	0	0	0	0	0	0	0	0	0	0	0	1
OTU_1206	1	0	1	0	1	2	0	0	0	0	2	0	0	0	6	0	0	0	3	9	2	5	0	0	0	1	0	0	0	0	0	0	0	1	0	1	0	0	0	0	0	0	0	0	1
OTU_1207	0	0	0	0	0	0	0	0	0	0	0	0	0	0	0	0	0	0	0	1	1	109	1	0	0	0	0	0	0	0	0	0	0	0	0	0	0	0	0	0	0	0	0	0	0
OTU_1208	0	0	0	16	0	10	0	1	0	0	0	0	0	0	0	0	3	0	0	7	1	0	0	0	0	0	0	1	0	0	0	0	0	0	3	0	0	0	4	5	0	0	0	0	0
OTU_1209	0	0	32	0	0	0	2	0	0	0	0	0	1	0	0	0	0	0	0	0	0	3	1	0	1	7	0	0	0	0	0	0	0	0	0	0	0	0	0	0	0	0	0	0	5
OTU_121	324	425	30	12	425	25	93	198	290	1	263	173	0	5	192	7	264	10	0	45	37	30	39	265	187	61	47	74	2	113	0	87	36	54	37	52	0	4	26	5	31	35	9	0	103
OTU_1210	0	0	1	7	0	5	3	1	0	0	0	0	0	0	0	0	0	2	1	4	0	1	0	0	0	0	0	3	4	0	0	0	1	0	2	0	0	0	0	4	0	1	1	0	0
OTU_1211	0	1	4	0	1	6	5	2	0	0	2	0	0	0	5	0	5	5	1	3	6	4	3	0	1	0	0	0	0	0	0	0	2	0	0	6	0	0	0	0	0	0	0	0	0
OTU_1212	0	0	30	0	0	1	0	0	0	0	0	0	0	0	0	0	0	0	0	5	1	0	18	0	0	0	0	0	0	0	0	0	0	0	0	0	0	0	0	0	0	0	0	0	1
OTU_1213	1	1	0	1	0	0	0	0	0	0	4	2	0	0	1	0	3	0	2	0	0	0	1	3	2	4	2	2	0	1	0	0	3	3	0	1	1	2	0	12	0	2	0	0	9
OTU_1214	0	0	0	10	0	1	0	21	0	0	0	0	0	0	0	0	0	0	0	0	2	1	3	0	0	0	0	5	0	0	7	0	0	0	0	0	0	0	0	0	0	0	0	0	0
OTU_1215	0	0	0	0	0	0	0	0	0	0	0	0	0	0	0	0	0	0	0	0	0	0	0	0	23	40	0	0	0	0	0	0	0	0	0	0	0	0	0	0	0	0	0	0	58
OTU_1216	0	0	12	0	0	2	0	2	0	0	0	0	0	0	0	0	0	0	0	0	1	0	2	0	4	1	0	0	0	0	0	0	0	0	0	0	0	0	0	0	0	0	0	0	0
OTU_1217	1	4	0	0	2	0	0	0	4	0	7	0	0	0	52	0	0	0	0	0	0	0	0	7	1	1	0	0	0	0	0	0	0	1	0	26	0	0	0	0	0	0	0	0	0
OTU_1218	0	0	0	0	0	0	0	0	0	0	0	0	0	0	0	0	0	0	0	0	0	0	0	0	13	30	0	0	0	0	0	0	0	0	0	0	0	0	0	0	0	0	0	0	33
OTU_1219	0	0	0	0	0	0	0	0	0	0	0	0	0	0	0	0	0	0	0	0	0	0	0	0	10	19	0	0	0	0	0	0	0	0	0	0	0	0	0	0	0	0	0	0	28
OTU_122	54	63	25	8	354	43	354	78	82	0	102	6	20	1	91	5	149	9	4	30	23	42	24	223	275	161	89	152	38	117	29	395	235	177	28	253	51	109	23	1	29	75	36	29	285
OTU_1220	0	0	0	0	0	0	0	0	0	0	0	0	0	0	0	0	3	0	0	0	0	0	0	7	5	4	0	42	0	2	0	0	0	5	0	3	1	0	0	0	1	3	0	0	4
OTU_1221	3	10	0	0	0	0	0	0	0	0	12	0	0	0	8	0	0	0	0	0	0	0	0	2	0	0	1	1	0	7	0	0	0	0	0	0	0	0	0	0	0	0	0	0	3
OTU_1222	0	0	0	0	0	0	0	0	0	0	0	0	0	0	0	0	0	0	0	0	0	0	0	0	6	13	0	0	0	0	0	0	0	0	0	0	0	0	0	0	0	0	0	0	35
OTU_1223	0	0	0	0	0	1	0	0	0	0	0	0	0	0	1	0	0	0	0	0	0	0	0	0	5	10	0	0	0	0	0	0	0	0	0	0	0	0	0	3	1	0	0	1	5
OTU_1224	0	0	0	0	0	0	0	0	0	0	0	0	0	0	0	0	0	0	0	0	0	0	0	0	19	33	0	0	0	0	0	0	0	0	0	0	0	0	0	0	0	0	0	0	55
OTU_1225	0	0	0	0	0	0	0	0	0	0	0	0	0	0	0	0	0	0	0	0	0	0	0	0	19	11	0	0	0	0	0	0	0	0	0	0	0	0	0	0	0	0	0	0	30
OTU_1226	1	0	0	1	0	0	1	0	0	0	1	0	0	0	0	0	1	0	0	0	0	0	1	1	13	8	1	0	0	0	0	0	0	0	0	2	0	0	0	0	0	0	0	0	56
OTU_1227	0	0	0	0	0	0	0	0	0	0	0	0	0	0	0	0	12	0	0	0	0	0	0	0	4	11	0	11	0	0	0	0	1	0	0	0	0	0	0	0	0	0	0	0	13
OTU_1228	0	0	0	0	0	0	0	0	0	0	0	0	0	0	1	0	1	0	0	0	0	0	0	0	45	9	0	0	0	0	0	0	0	0	0	0	0	0	0	0	0	0	0	0	87
OTU_1229	0	0	0	0	0	0	0	0	0	0	0	0	0	0	0	0	2	0	0	0	0	0	0	0	4	3	0	5	0	0	0	0	5	0	0	0	0	0	1	0	1	0	1	0	12
OTU_123	0	0	13	2	2	20	689	32	0	23	0	353	271	32	0	299	0	59	19	20	10	24	11	0	7	0	2	0	781	2	80	0	0	2	50	0	0	141	52	2	54	59	105	179	1
OTU_1230	0	0	0	1	0	0	0	1	0	0	0	0	2	0	0	0	0	0	0	0	1	0	0	0	6	24	0	0	0	0	2	0	0	0	1	0	0	6	1	0	0	0	0	0	32
OTU_1231	0	0	0	2	0	0	0	0	0	0	0	0	0	0	0	0	1	0	0	0	0	0	0	0	13	23	0	0	0	0	0	0	0	0	2	0	0	0	0	0	0	0	0	0	67
OTU_1232	0	0	0	0	0	0	0	0	0	0	0	0	0	0	0	0	0	0	0	0	0	0	0	0	5	19	0	0	0	0	0	0	0	0	0	0	0	0	0	0	0	0	0	0	16
OTU_1233	0	0	0	0	0	0	0	0	0	0	11	0	0	0	2	0	0	0	0	1	1	0	0	0	0	1	0	0	1	1	0	0	1	10	0	1	0	0	10	0	13	26	5	0	0
OTU_1234	0	0	1	0	0	0	0	0	0	0	0	0	0	0	0	0	1	0	0	0	0	0	0	0	24	9	0	0	0	0	0	0	0	0	0	0	0	0	0	0	0	0	0	0	9
OTU_1235	0	0	0	0	0	0	0	0	0	0	0	0	0	0	0	0	0	0	0	0	0	0	0	0	2	8	0	0	0	0	0	0	0	0	0	0	0	0	0	0	0	0	0	0	19
OTU_1236	0	0	0	0	0	0	0	0	0	0	0	0	0	0	0	0	0	0	0	0	0	0	0	0	0	13	0	0	0	0	0	0	0	0	0	0	0	0	0	7	0	0	0	0	14
OTU_1237	0	2	0	0	4	0	0	6	0	0	0	0	0	0	1	0	9	0	0	0	1	7	0	1	6	2	3	4	1	6	0	8	8	1	0	1	3	0	0	3	0	1	6	0	12
OTU_1238	0	0	0	0	0	0	0	0	0	0	0	0	0	0	0	0	0	0	0	0	0	0	0	0	1	0	0	0	0	0	0	0	0	0	0	2	0	0	0	0	0	0	0	0	20
OTU_1239	0	0	2	24	0	1	0	7	0	1	20	5	0	0	39	5	1	0	0	0	1	0	2	0	0	3	0	0	12	0	3	0	0	13	33	21	0	0	19	1	26	90	1	1	0
OTU_124	94	163	89	59	86	142	50	573	186	68	191	10	36	12	184	9	38	52	15	101	131	178	73	72	142	12	11	14	102	17	183	8	42	7	132	20	2	67	107	3	107	86	52	49	40
OTU_1240	0	0	1	0	0	2	0	0	0	0	0	0	0	0	0	0	0	0	0	0	1	0	0	0	3	4	0	0	1	0	0	0	0	0	0	2	0	0	0	0	0	0	0	0	12
OTU_1241	0	0	0	1	0	0	0	0	0	0	0	0	0	0	0	0	0	0	0	0	0	0	0	0	0	0	0	0	6	0	6	0	0	0	2	0	0	6	1	0	3	5	1	25	0
OTU_1242	0	0	0	0	0	0	0	0	0	0	0	0	0	0	0	0	0	0	0	0	0	0	0	0	0	1	0	0	0	0	0	0	0	0	0	1	0	0	0	0	0	0	0	0	42
OTU_1243	18	2	2	0	1	0	1	2	0	0	1	1	0	0	2	0	11	2	1	9	3	0	7	27	1	1	5	5	0	2	0	0	0	2	0	1	0	0	0	0	0	0	0	0	0
OTU_1244	0	0	0	3	0	3	0	0	0	0	0	0	0	0	0	0	1	1	0	0	0	4	0	0	4	17	0	0	0	0	0	0	0	0	2	0	0	0	1	4	0	0	0	0	17
OTU_1245	0	0	0	0	0	0	0	0	0	0	0	0	0	0	0	0	0	0	0	0	0	0	0	0	0	14	0	0	0	0	0	0	0	0	0	0	0	0	0	0	0	0	0	0	23
OTU_1246	1	0	33	0	0	1	0	3	0	0	2	1	0	0	2	2	1	0	0	8	1	0	4	0	0	0	0	0	0	0	0	0	0	0	0	0	0	0	0	2	34	35	0	0	0
OTU_1247	0	0	0	0	0	0	0	0	0	0	0	0	0	0	0	0	0	0	0	0	0	0	0	0	1	23	0	0	0	0	0	0	0	0	0	0	0	0	0	0	0	0	0	0	48
OTU_1248	16	5	0	0	2	0	0	0	0	0	1	0	0	0	0	0	0	0	0	0	0	0	0	4	5	0	0	0	0	6	0	4	0	0	0	0	0	0	0	0	0	0	0	0	0
OTU_1249	4	5	0	0	1	0	1	2	5	0	5	0	0	0	16	0	1	0	0	0	1	0	3	4	1	0	1	2	0	1	0	0	1	1	0	7	0	0	0	0	0	0	0	0	0
OTU_125	168	59	53	15	80	106	190	56	34	11	71	17	14	25	158	70	96	15	33	65	383	56	40	36	160	112	129	114	88	63	103	164	73	74	53	174	247	103	82	36	84	295	46	174	171
OTU_1250	4	0	0	1	0	4	0	0	7	1	3	1	0	1	3	0	2	0	0	2	1	2	2	1	4	0	0	0	0	3	0	1	1	1	0	0	1	1	2	7	12	4	0	0	0
OTU_1251	0	0	0	0	0	0	0	0	0	0	0	0	0	0	0	0	3	0	0	0	0	0	0	0	0	13	0	1	0	0	0	0	3	0	0	0	0	1	0	1	0	0	0	0	7
OTU_1252	0	0	0	0	0	0	0	0	0	0	0	0	0	0	0	0	0	0	0	0	0	0	0	0	0	12	0	0	2	0	0	0	0	0	0	0	0	0	0	0	0	0	0	0	9
OTU_1253	1	7	2	0	4	1	1	6	5	0	65	0	0	0	4	0	0	0	0	18	4	17	6	3	2	0	0	0	0	1	0	0	0	11	0	2	1	1	0	0	0	0	0	0	1
OTU_1254	4	7	0	0	6	1	0	1	13	0	16	0	0	2	10	0	0	0	0	0	0	0	0	6	13	0	0	1	0	0	0	0	0	0	0	0	0	0	6	2	1	5	0	0	7
OTU_1255	6	3	0	0	9	0	0	4	4	0	1	0	0	0	2	0	1	0	1	0	0	0	1	1	0	2	0	1	0	0	0	6	1	0	0	0	0	0	0	0	1	0	0	0	0
OTU_1256	8	3	0	0	0	0	1	0	0	0	9	0	0	0	8	0	0	1	7	0	1	0	0	14	0	0	7	11	0	0	0	0	0	4	0	6	0	0	0	0	0	0	0	0	2
OTU_1257	4	3	0	0	0	0	0	0	0	0	6	14	0	0	2	1	1	0	1	1	0	2	0	0	11	4	3	3	0	4	0	2	4	49	0	3	2	0	0	0	0	0	0	1	10
OTU_1258	2	4	1	1	0	2	1	0	0	0	0	0	2	0	0	0	0	2	0	5	2	3	0	0	0	0	2	0	1	1	1	0	3	0	3	0	0	0	1	4	8	4	1	2	0
OTU_1259	6	4	1	2	6	0	0	3	4	0	11	1	0	0	10	0	0	0	0	0	0	1	0	3	5	1	0	4	0	1	0	0	0	0	1	0	0	0	0	0	1	0	0	1	0
OTU_126	4	0	24	0	10	33	34	37	2	169	1	18	389	109	2	1035	11	14	36	134	29	582	43	3	82	13	9	9	809	10	160	12	9	21	77	16	0	125	63	12	93	242	114	77	19
OTU_1260	2	0	0	0	2	5	2	0	0	2	0	0	1	0	1	0	5	3	1	3	0	3	0	2	6	1	1	2	2	0	0	1	0	1	0	0	0	4	1	0	0	2	1	1	3
OTU_1261	1	2	0	4	0	0	2	0	1	0	0	0	2	1	4	0	2	0	0	0	0	1	1	2	4	6	2	2	0	3	0	0	5	3	1	6	1	1	0	0	0	0	0	0	12
OTU_1262	4	2	0	0	0	0	0	0	0	0	5	0	0	0	21	0	0	0	0	0	0	14	0	0	0	0	0	0	0	0	0	0	0	0	0	4	0	0	0	0	0	0	0	0	0
OTU_1263	2	4	5	0	1	8	9	2	0	0	2	1	0	0	1	0	0	2	0	9	4	0	4	5	0	0	0	0	0	2	0	0	0	2	4	0	0	0	0	0	1	1	0	0	0
OTU_1264	5	4	12	0	3	1	0	3	9	1	1	1	9	0	3	0	0	3	1	2	5	1	1	0	7	0	0	0	5	0	9	0	6	0	0	0	0	5	0	0	0	0	6	1	2
OTU_1265	3	12	0	0	0	0	0	3	4	0	0	0	0	0	1	0	1	0	1	1	0	1	1	1	0	1	0	3	0	0	1	0	3	0	0	3	0	0	0	0	0	0	0	1	4
OTU_1266	13	5	0	0	0	0	0	0	0	0	5	0	0	0	3	0	0	0	0	0	0	0	0	3	0	2	1	0	0	4	0	3	0	0	0	1	0	0	0	0	0	0	0	0	0
OTU_1267	1	8	3	2	0	0	0	0	4	0	7	2	0	0	4	1	0	0	0	0	0	0	2	1	8	0	0	0	0	0	0	0	3	0	0	0	0	0	0	0	0	0	0	0	0
OTU_1268	0	13	0	0	0	0	0	0	23	0	0	0	0	0	2	0	0	0	0	0	0	0	0	0	0	0	0	0	0	2	0	0	9	0	0	0	0	0	0	0	0	0	0	0	0
OTU_1269	4	5	1	1	1	1	3	0	0	0	5	1	1	0	6	0	7	1	2	3	1	2	2	2	8	4	4	6	1	7	4	3	4	2	0	7	7	8	0	0	1	1	0	1	5
OTU_127	13	43	5	0	15	12	4	1	15	0	339	46	0	0	25	0	82	16	6	2	4	7	4	20	242	130	64	100	2	184	0	82	105	467	0	167	43	0	0	0	0	0	0	0	1964
OTU_1270	0	2	0	2	0	0	0	0	0	0	0	0	0	0	0	0	16	0	0	0	0	0	0	1	3	3	0	3	0	0	1	5	3	1	0	3	0	0	0	0	0	0	0	0	8
OTU_1271	5	14	2	0	4	0	0	0	10	0	6	0	0	1	6	1	1	0	0	0	0	0	3	5	9	0	1	1	2	0	0	0	1	1	0	0	0	0	0	1	0	3	0	0	0
OTU_1272	1	1	0	0	0	0	0	0	0	0	1	0	0	0	2	0	0	0	0	0	0	0	0	0	0	12	0	0	1	0	0	0	0	0	0	0	0	1	0	0	0	0	0	2	44
OTU_1273	0	0	2	12	0	3	0	0	0	0	0	0	0	0	0	0	0	0	0	0	1	0	0	0	1	14	0	1	0	0	0	0	0	0	0	0	0	0	0	1	0	0	0	0	9
OTU_1274	0	0	0	4	0	0	0	0	0	0	0	0	0	0	0	0	0	0	0	0	1	0	0	0	0	0	0	0	0	0	0	0	0	0	19	0	0	0	8	0	9	13	0	0	0
OTU_1275	3	0	0	0	0	0	0	0	1	0	0	13	0	0	3	0	0	0	0	0	0	0	0	0	3	0	0	0	0	0	0	0	1	0	0	1	0	0	0	0	0	0	0	0	15
OTU_1276	1	1	0	0	2	0	0	3	3	1	5	10	1	0	0	0	2	2	0	6	0	0	0	3	1	0	0	0	2	1	4	0	4	3	0	1	0	5	0	0	1	3	0	5	3
OTU_1277	1	2	1	0	0	1	0	4	2	0	2	1	0	0	3	0	7	0	0	12	1	2	0	3	7	3	1	1	0	0	1	1	10	0	0	1	5	0	3	3	4	2	5	2	5
OTU_1279	0	0	0	2	0	2	0	0	0	0	0	0	0	0	0	0	3	0	0	1	0	0	0	0	0	0	0	0	0	0	0	0	0	0	0	0	0	0	0	0	0	0	0	0	0
OTU_128	0	5	4	45	788	4	6	2706	10	3	2	4	1	0	1	0	8	3	0	0	2	2	7	33	1	2	0	15	3	0	2	392	3	0	73	0	0	0	7	1	3	2	0	0	11
OTU_1280	2	1	16	0	0	3	4	3	0	0	3	7	0	0	0	0	2	0	0	0	5	0	4	0	12	2	0	3	0	4	0	1	1	6	0	8	10	0	0	0	0	0	0	0	36
OTU_1281	0	0	0	3	0	6	0	0	0	0	0	0	0	0	0	0	5	1	0	0	0	0	0	0	0	0	0	0	0	0	0	0	2	0	1	0	0	1	0	1	0	0	0	0	0
OTU_1282	0	0	0	10	0	5	1	0	0	0	0	0	0	0	0	0	0	2	0	4	0	0	0	0	0	0	0	0	0	0	0	0	0	0	1	0	0	0	1	3	0	0	0	0	0
OTU_1283	0	0	11	0	0	59	8	5	0	0	0	0	0	0	0	0	0	3	0	11	3	4	8	0	0	0	0	10	0	0	0	0	0	0	0	0	0	0	0	1	0	0	0	0	0
OTU_1284	0	0	3	7	0	0	0	1	0	0	0	0	0	0	0	1	0	0	0	0	1	0	0	0	0	0	0	0	4	0	0	0	0	0	5	0	0	1	0	1	2	1	0	4	0
OTU_1285	0	0	0	1	0	0	0	0	0	0	0	0	0	0	0	0	30	0	0	0	0	0	0	0	0	1	0	7	0	0	0	0	9	0	0	0	0	0	0	1	0	0	0	0	0
OTU_1286	0	0	0	24	0	4	0	0	0	0	0	0	0	0	0	0	1	3	0	3	0	0	0	0	0	0	0	0	0	0	0	0	0	0	0	0	0	0	4	0	0	0	0	0	0
OTU_1287	0	0	0	6	0	7	0	0	0	0	0	0	0	0	0	0	0	3	0	1	0	0	0	0	0	0	0	0	0	0	0	0	0	0	1	0	0	0	3	5	0	0	0	0	0
OTU_1288	0	0	0	14	0	4	1	0	0	0	0	0	0	0	0	0	12	0	0	3	0	0	1	0	0	0	0	19	0	0	0	0	7	0	2	0	0	0	0	3	0	1	0	0	0
OTU_1289	34	55	11	0	20	364	3	28	53	0	54	53	0	0	47	0	0	6	3	30	8	10	111	38	62	14	1	8	0	0	1	0	2	12	0	16	0	0	0	3	23	0	0	0	2
OTU_129	38	55	4	4	230	14	84	22	147	1	50	6	9	17	58	3	113	4	3	9	5	13	29	72	192	120	55	97	13	152	11	729	322	79	14	252	40	68	11	4	7	18	14	13	349
OTU_1290	0	0	0	0	0	3	3	1	0	0	0	0	0	0	0	0	0	0	0	0	18	1	3	0	0	0	0	3	0	0	0	0	0	0	0	0	0	0	0	0	0	0	1	0	0
OTU_1291	0	0	0	0	0	0	0	83	0	0	0	0	0	0	0	0	0	0	0	0	0	1	0	0	0	0	0	0	0	0	0	0	0	0	0	0	0	0	0	0	0	0	0	0	0
OTU_1292	0	0	1	13	0	9	0	0	0	0	0	0	0	0	0	0	3	0	0	0	0	0	1	0	0	0	0	0	0	0	0	0	0	0	1	0	0	0	3	0	0	0	0	0	0
OTU_1293	0	0	7	0	0	5	7	10	0	2	0	0	0	20	0	0	0	0	0	20	183	7	7	0	0	0	0	0	3	0	0	0	0	0	0	0	0	0	0	3	2	2	0	4	0
OTU_1294	1	0	0	5	0	1	1	0	0	0	1	0	0	0	0	0	1	0	0	0	0	0	0	0	4	14	0	0	0	0	0	0	0	0	0	0	0	0	1	0	0	0	0	0	6
OTU_1295	0	0	1	6	0	4	3	0	0	0	0	0	0	0	0	0	2	0	0	2	0	0	0	0	0	0	0	0	0	0	0	0	0	0	0	0	0	0	1	0	0	0	0	0	0
OTU_1296	0	0	0	0	0	20	0	3	0	0	0	0	0	0	0	0	0	0	0	2	1	5	0	1	0	0	0	0	0	1	0	0	0	0	3	0	0	0	0	0	0	0	0	0	0
OTU_1297	2	6	0	0	8	0	0	1	17	0	12	0	0	0	12	0	3	0	0	1	1	0	0	1	8	0	0	0	7	0	0	0	0	0	3	0	0	1	6	0	3	2	3	0	0
OTU_1298	0	0	0	0	2	0	0	0	0	0	0	10	6	0	0	0	0	1	0	1	0	0	2	0	0	2	0	1	0	0	0	1	0	0	1	0	0	10	0	0	2	0	1	0	0
OTU_1299	1	0	0	0	0	1	3	1	0	0	15	3	0	0	7	0	14	2	0	3	0	0	3	16	0	0	2	11	0	0	0	0	0	4	0	5	0	0	0	0	0	0	0	0	0
OTU_13	2	1	530	4	8	625	343	364	1	29817	1	9	2139	942	3	1792	38	5	45	455	358	6922	295	4	331	49	27	121	857	44	2917	34	45	63	84	59	7	105	84	4	103	142	100	180	69
OTU_130	0	0	104	141	0	148	49	39	0	9	62	5	33	140	36	11	1	0	15	139	250	19	24	0	0	3	0	35	28	0	34	0	0	37	914	33	0	27	29	30	47	17	24	22	0
OTU_1300	0	3	4	0	0	1	1	2	2	0	0	9	0	7	0	1	1	1	0	3	0	3	3	0	0	0	0	0	0	0	0	0	1	0	0	0	0	0	0	9	3	2	0	0	0
OTU_1301	1	10	0	0	9	0	1	0	5	0	7	0	6	0	12	0	0	0	0	0	0	0	0	7	8	1	0	0	6	0	2	0	0	0	0	0	0	4	0	0	0	0	2	0	0
OTU_1302	0	0	8	0	0	5	45	46	0	0	0	1	0	0	0	0	0	1	2	1	1	0	21	0	0	0	0	0	0	0	0	0	0	0	0	0	0	0	0	0	0	0	0	0	0
OTU_1303	0	3	0	0	2	0	0	0	9	0	4	0	0	0	4	0	0	0	0	0	1	0	0	1	6	4	0	0	0	0	0	0	1	2	0	6	0	0	0	0	0	0	0	0	2
OTU_1304	2	6	0	0	0	3	0	1	0	0	5	2	0	0	6	0	0	0	0	1	2	2	0	7	0	2	2	0	1	2	1	0	0	4	0	1	0	2	1	0	2	1	0	0	2
OTU_1305	0	0	0	0	0	0	0	0	0	0	0	10	1	0	0	0	0	125	9	0	0	1	0	0	0	0	0	0	0	0	0	0	0	0	0	0	0	0	0	0	0	0	2	0	0
OTU_1306	0	1	0	0	0	0	0	0	0	0	0	2	0	0	2	0	28	0	0	2	0	0	0	0	1	3	2	2	0	2	2	1	11	3	0	6	2	1	0	0	0	0	0	0	4
OTU_1307	0	0	0	2	0	5	0	0	0	0	0	0	0	0	0	0	8	0	0	1	0	1	0	0	0	0	0	4	0	0	0	0	0	0	0	0	0	0	0	0	0	0	0	0	0
OTU_1308	0	2	1	0	2	6	0	1	4	0	15	3	0	0	2	0	3	3	0	2	0	3	0	0	9	2	2	1	0	4	0	0	3	39	0	4	1	2	0	0	0	0	1	0	0
OTU_1309	0	0	0	0	0	0	0	0	0	0	0	0	0	0	0	0	49	0	0	0	0	0	0	0	4	3	1	0	0	2	0	1	5	3	0	4	0	0	0	0	0	0	0	0	3
OTU_131	18	310	3	3	19	2	2	3	26	4	77	0	5	13	51	2	95	0	1	0	0	0	0	17	235	133	67	95	9	1166	2	74	69	184	2	184	23	8	10	19	7	3	13	35	288
OTU_1310	0	0	0	1	0	0	0	0	0	0	0	0	0	0	0	0	12	0	0	0	0	0	0	0	0	0	0	48	0	0	0	0	10	0	0	0	0	0	0	0	0	0	0	0	0
OTU_1311	0	0	0	0	0	0	0	0	0	0	0	0	0	0	0	1	0	0	0	0	0	0	0	0	1	7	0	0	0	0	0	0	0	0	0	0	0	0	0	0	0	0	0	0	32
OTU_1312	3	0	9	2	23	18	12	23	45	10	14	6	8	0	53	0	3	3	0	21	8	15	35	0	1	4	0	2	5	0	14	18	24	6	5	35	0	18	75	4	26	0	31	3	10
OTU_1313	0	0	0	3	0	0	0	0	0	0	0	0	1	32	0	2	0	0	0	0	0	0	0	0	3	3	0	0	0	0	0	0	0	0	0	2	0	0	0	1	2	0	0	0	5
OTU_1314	2	0	2	4	1	5	10	4	1	0	1	0	0	3	0	1	0	2	2	1	1	7	3	2	1	0	0	1	2	0	0	0	5	0	5	3	0	6	1	11	8	0	2	3	0
OTU_1315	0	0	0	18	0	6	0	0	0	0	0	0	0	0	0	0	0	4	1	0	0	0	0	0	0	0	0	0	0	0	0	0	0	0	0	0	0	0	0	0	0	0	0	0	1
OTU_1316	0	0	0	0	0	1	0	0	0	0	0	0	0	0	0	0	20	0	0	0	0	0	0	0	0	0	0	14	0	0	0	0	21	0	1	0	0	1	0	0	0	0	0	0	0
OTU_1317	0	0	0	0	0	0	0	0	0	0	0	0	0	0	0	0	29	0	0	0	0	0	0	0	0	0	0	0	0	0	0	0	14	0	0	0	0	0	0	0	0	0	0	0	0
OTU_1318	0	0	0	11	0	17	0	0	0	0	0	0	0	0	0	0	0	1	0	3	0	0	0	0	0	0	0	1	0	0	0	0	0	0	4	0	0	0	0	2	0	0	0	0	0
OTU_1319	0	0	0	7	0	2	0	0	0	0	0	0	0	0	0	0	0	1	0	0	0	0	0	0	0	0	0	0	0	0	0	0	13	0	0	0	0	0	1	2	0	0	0	1	0
OTU_132	33	288	352	2	468	53	138	131	228	0	5	150	0	3	45	0	10	145	2	272	100	90	1354	0	29	54	15	1	1	228	1	337	192	4	1	32	0	0	4	0	2	4	0	0	214
OTU_1320	0	0	0	0	0	0	1	26	0	0	0	2	0	0	0	0	0	1	0	0	0	0	1	0	0	0	0	0	0	0	0	0	0	0	0	0	0	0	0	0	0	0	0	0	0
OTU_1321	0	24	1	0	0	8	2	2	3	0	2	0	0	0	4	0	2	1	0	2	19	8	4	0	1	0	0	0	0	13	0	0	2	0	0	5	0	0	0	0	0	0	0	0	0
OTU_1322	0	9	4	0	3	7	0	1	0	0	0	0	0	0	0	0	3	1	0	2	4	5	3	0	0	0	0	2	0	5	0	2	0	0	0	0	0	0	0	0	0	0	0	0	0
OTU_1323	0	0	0	0	0	0	0	0	0	0	10	0	0	0	2	0	1	2	0	0	0	0	0	0	0	1	1	1	0	3	0	0	2	3	0	0	2	0	0	0	0	0	0	0	15
OTU_1324	0	0	2	0	0	12	3	0	0	0	0	0	0	0	0	0	3	2	1	2	1	1	0	0	11	35	4	7	0	6	0	5	1	1	0	3	3	0	0	0	0	0	0	0	5
OTU_1325	0	0	2	0	0	2	0	2	0	0	0	0	0	0	0	0	2	0	0	1	2	0	0	0	5	5	0	0	0	0	0	0	4	0	0	0	0	0	1	0	0	0	0	0	6
OTU_1326	0	0	1	3	0	4	2	2	0	0	0	0	0	0	0	0	2	0	2	43	1	1	0	0	0	0	0	0	0	0	0	0	1	0	1	0	0	0	0	2	0	0	0	0	0
OTU_1327	0	0	1	16	0	5	1	3	0	0	0	0	0	0	0	0	0	1	0	1	1	3	0	0	0	0	0	0	0	0	0	0	0	0	0	0	0	0	8	7	0	0	0	0	0
OTU_1328	0	1	4	0	0	3	0	1	6	0	0	0	0	0	3	0	1	0	1	3	1	2	8	1	4	2	0	4	0	0	0	0	6	0	0	1	0	0	0	0	0	0	0	0	0
OTU_1329	0	7	5	0	0	17	19	1	0	0	0	0	0	0	0	0	1	0	2	22	3	2	1	0	0	0	0	0	0	4	0	0	0	0	0	0	0	0	0	0	0	0	0	0	0
OTU_133	0	0	15	4	0	36	3	8	0	199	0	2	291	0	0	1	0	7	22	75	16	19	42	0	0	0	0	0	935	0	529	0	0	0	4	0	0	574	1	4	6	3	561	840	0
OTU_1330	0	0	18	0	0	11	1	2	0	0	0	0	0	0	0	0	0	0	0	7	2	3	1	0	0	0	0	3	1	0	0	0	0	0	0	0	0	0	0	0	0	0	2	0	0
OTU_1331	0	0	1	0	0	2	0	3	2	1	4	0	0	0	0	0	0	0	0	24	4	2	1	1	0	0	0	1	7	0	4	1	0	0	0	1	1	2	0	0	0	2	2	2	0
OTU_1332	0	0	1	1	0	4	0	2	0	0	0	0	0	0	0	0	0	0	0	37	2	2	0	0	0	2	0	0	0	0	0	0	0	0	1	0	0	0	0	0	0	0	0	0	0
OTU_1333	0	0	0	3	0	4	0	0	0	0	0	0	0	0	0	0	10	0	0	1	0	0	1	0	0	0	0	7	0	0	0	0	1	0	0	0	0	0	2	2	0	0	0	0	0
OTU_1334	0	0	0	0	0	0	1	0	0	0	0	0	0	0	0	0	0	0	0	26	0	0	3	0	0	0	0	0	0	0	0	0	0	0	0	0	0	0	0	0	0	0	0	0	0
OTU_1335	1	21	5	0	0	4	2	0	5	0	0	0	0	2	0	0	0	0	3	6	6	2	2	3	3	0	1	3	2	11	1	0	1	4	0	3	0	0	0	1	0	4	0	0	1
OTU_1336	0	0	0	2	0	1	0	1	0	0	0	0	0	0	0	1	0	0	1	1	2	2	1	0	0	0	0	3	0	0	3	0	0	0	1	0	0	0	0	0	0	0	2	1	0
OTU_1337	0	0	0	1	11	0	0	7	4	1	2	0	0	0	0	1	6	1	7	1	2	3	4	3	3	2	2	4	2	0	2	4	17	2	0	1	1	0	2	0	0	0	4	0	4
OTU_1338	0	0	45	0	0	7	1	16	0	0	0	0	0	0	0	0	0	0	0	6	4	5	1	0	0	0	0	2	0	0	0	0	0	0	0	0	0	0	0	0	0	0	0	0	0
OTU_134	0	0	0	0	0	0	0	2	0	0	1531	1	0	0	1005	0	3	0	2	0	0	0	0	0	0	2	0	0	0	1	0	0	0	982	0	774	0	0	0	0	0	0	0	0	1
OTU_1340	1	1	2	0	4	7	8	17	9	0	9	1	0	0	15	0	1	2	1	8	5	6	1	0	1	4	0	2	1	0	0	1	8	1	0	2	0	0	5	0	1	0	6	0	0
OTU_1341	0	0	1	0	0	0	0	1	0	0	0	0	0	0	0	0	0	0	0	3	28	0	1	0	0	0	0	0	0	0	0	0	0	0	0	0	0	0	0	0	0	0	0	0	0
OTU_1342	0	0	0	22	0	4	0	0	0	0	0	0	0	0	0	0	0	0	0	0	0	1	0	0	0	0	0	0	0	0	0	0	0	0	0	0	0	0	1	0	0	0	0	0	0
OTU_1343	0	0	1	1	1	4	0	0	2	0	2	1	1	0	0	0	6	0	2	3	1	2	5	0	2	3	0	1	1	0	2	4	4	6	0	1	1	1	0	10	0	0	0	3	7
OTU_1344	0	0	4	1	0	9	0	0	0	0	0	0	0	0	0	0	0	0	0	5	1	2	0	0	0	0	0	6	4	0	2	0	0	0	0	0	0	0	0	3	0	0	0	0	1
OTU_1345	0	0	1	20	0	7	0	0	0	0	0	0	0	0	0	0	0	2	0	5	1	0	1	0	0	0	0	0	0	0	0	0	0	0	2	0	0	0	1	4	0	0	0	0	0
OTU_1346	1	0	6	0	1	0	0	0	2	0	5	0	0	0	0	0	14	0	0	2	0	0	0	9	0	3	0	5	0	1	0	0	0	0	0	1	0	0	0	0	1	0	0	0	4
OTU_1347	0	0	0	8	0	7	3	1	0	0	0	0	0	0	0	0	6	0	0	1	1	0	0	0	0	0	0	15	0	0	0	0	9	0	3	0	0	0	2	1	0	0	0	0	0
OTU_1348	0	0	0	1	0	0	0	0	0	0	0	0	0	0	0	0	2	0	0	0	2	0	5	0	2	6	3	6	0	2	0	1	2	6	0	3	1	0	0	0	0	4	0	0	13
OTU_1349	4	1	0	1	5	1	1	3	11	0	6	0	4	3	1	0	0	0	0	0	0	0	1	2	3	0	0	0	5	0	6	0	1	0	2	0	0	17	4	0	1	2	0	4	0
OTU_135	3	527	172	2	66	65	382	520	13	0	32	173	0	0	137	0	0	52	1	198	115	83	101	261	57	1	1	173	0	379	0	55	9	25	0	106	0	0	0	0	0	0	0	0	29
OTU_1350	0	0	20	0	0	0	0	2	0	0	2	0	0	0	0	0	0	0	0	0	3	0	0	0	0	0	0	0	0	0	0	0	0	0	0	0	0	0	3	0	0	0	0	3	0
OTU_1351	0	2	0	0	1	3	0	15	14	0	0	0	0	0	2	0	0	0	0	0	0	4	1	0	0	0	0	0	0	1	0	0	7	1	0	2	0	0	0	0	0	0	0	0	0
OTU_1352	0	0	0	1	0	4	2	1	0	0	0	0	0	0	0	0	6	0	0	2	1	2	1	0	0	0	0	7	0	0	0	0	0	0	0	0	0	0	2	4	0	0	0	0	0
OTU_1353	0	0	0	0	0	10	2	0	0	0	0	0	0	0	0	1	0	0	0	4	0	1	2	0	2	0	0	0	0	0	0	0	0	0	0	0	0	0	1	0	0	0	0	0	11
OTU_1354	0	2	1	2	0	0	0	0	0	0	30	0	0	0	2	0	0	0	0	0	0	0	7	2	0	0	0	2	7	0	3	0	0	3	2	0	0	0	4	0	2	1	2	1	0
OTU_1355	9	26	0	0	14	0	0	0	17	0	153	4	0	1	13	0	17	1	0	0	0	221	0	78	37	28	11	253	0	25	0	16	10	63	0	28	11	0	0	1	0	0	0	2	32
OTU_1356	0	0	0	0	0	0	0	0	0	0	0	0	0	0	0	0	0	0	0	0	3	0	1	0	5	1	0	0	0	0	0	0	0	0	0	0	0	0	1	0	0	0	0	0	23
OTU_1357	0	6	0	0	0	0	0	0	1	0	0	0	0	0	9	0	1	1	0	0	0	0	0	3	0	0	0	2	0	8	0	0	1	0	0	10	0	0	0	0	0	0	0	0	0
OTU_1358	2	0	0	0	0	0	0	0	0	0	2	0	0	0	3	0	0	0	0	1	0	0	0	3	0	0	0	6	0	0	0	0	1	0	0	1	0	0	0	0	0	0	0	0	0
OTU_1359	0	0	0	0	0	0	0	0	0	0	0	0	0	0	0	0	0	0	0	0	0	0	0	0	74	13	0	0	0	0	0	0	0	0	0	0	0	0	0	0	0	0	0	0	23
OTU_136	169	354	0	1	313	1	6	18	447	0	400	3	0	0	336	0	9	1	1	1	0	1	0	182	434	0	4	2	5	0	0	3	1	0	11	3	2	0	5	1	11	5	4	1	1
OTU_1360	0	0	0	0	0	0	1	0	0	0	0	0	0	0	0	0	0	0	0	0	0	0	2	0	16	9	0	0	0	0	1	0	0	0	0	1	0	0	0	0	0	0	0	0	5
OTU_1361	0	0	0	29	0	1	1	2	0	1	0	0	0	0	0	0	4	0	0	1	0	0	2	0	0	0	0	13	0	0	1	0	0	0	2	0	0	0	5	6	0	2	2	1	0
OTU_1362	0	0	0	0	0	0	0	0	0	0	0	0	0	0	0	0	0	0	0	0	0	0	0	0	19	15	0	0	0	0	0	0	0	0	0	0	0	0	0	0	0	0	0	0	16
OTU_1363	0	0	0	0	0	0	0	0	0	0	0	0	0	0	0	0	0	0	0	0	0	0	1	0	1	15	0	0	0	0	0	0	0	0	0	0	0	0	0	0	0	0	0	0	1
OTU_1364	0	1	0	0	0	0	0	0	0	0	0	0	0	0	0	0	0	0	0	0	0	0	0	0	10	11	0	0	0	0	0	0	0	0	0	0	0	0	0	0	0	0	0	0	38
OTU_1365	0	0	0	0	1	0	0	0	0	0	0	0	0	0	0	0	0	0	0	0	0	0	0	0	13	21	0	0	0	0	0	0	0	0	0	0	0	0	0	0	0	0	0	0	33
OTU_1366	0	0	2	0	0	2	0	0	0	0	0	0	0	0	0	0	0	0	0	0	0	1	0	0	4	4	0	0	0	0	0	0	0	0	0	0	0	0	0	0	0	0	0	0	4
OTU_1367	0	0	0	0	0	0	0	0	0	0	0	0	0	0	0	0	0	0	0	0	0	0	0	0	7	9	0	0	0	0	0	0	0	0	0	0	0	0	1	1	0	0	0	0	12
OTU_1368	0	0	0	0	0	0	0	0	0	0	0	0	0	0	0	0	0	0	0	0	0	0	0	0	6	19	0	0	0	0	0	0	0	0	0	0	0	0	0	0	0	0	0	0	24
OTU_1369	0	0	0	0	0	0	1	0	0	0	0	0	0	0	0	0	0	0	0	0	0	0	0	0	5	26	0	2	0	0	0	0	0	0	0	0	0	0	0	0	0	0	0	0	36
OTU_137	0	0	45	4	0	43	590	60	0	51	0	610	240	647	0	51	1	129	82	68	38	258	43	0	2	0	4	0	184	1	131	1	0	1	47	0	0	84	95	23	65	90	116	129	1
OTU_1370	0	0	0	0	0	0	0	0	0	0	0	0	0	0	0	0	0	0	0	0	0	0	0	0	66	3	0	0	0	0	0	0	0	0	0	0	0	0	0	0	0	0	0	0	10
OTU_1371	0	0	0	0	0	1	1	0	0	0	0	0	1	0	0	0	1	0	2	1	0	0	0	0	2	8	0	2	0	0	0	0	0	0	0	0	0	0	1	2	0	0	0	0	26
OTU_1372	0	1	1	0	0	0	2	2	0	0	1	0	0	0	0	0	0	0	2	0	0	0	4	0	0	1	0	1	0	4	1	0	0	0	0	0	0	0	0	0	0	0	0	0	0
OTU_1373	0	1	0	0	0	0	0	0	0	0	1	0	0	0	0	0	0	0	0	0	0	0	0	0	3	32	0	0	0	0	0	0	0	0	0	0	0	0	0	0	0	0	0	0	1
OTU_1374	0	0	0	0	0	0	0	0	0	0	0	0	0	0	21	0	13	0	0	0	0	0	0	0	17	10	9	8	1	10	0	14	6	6	0	92	3	0	0	0	0	0	0	3	3
OTU_1375	1	1	0	0	6	0	0	2	7	0	0	1	6	1	1	7	12	0	4	2	0	0	0	40	8	1	6	5	7	1	5	34	40	5	8	7	0	34	5	0	6	15	12	20	5
OTU_1376	219	112	16	4	912	107	35	96	131	1	212	38	4	0	97	30	273	13	31	39	12	108	20	1310	238	272	364	435	20	202	17	1679	307	541	24	468	956	20	8	4	21	111	53	12	292
OTU_1377	0	0	0	0	0	2	0	0	0	0	0	0	0	0	0	0	0	0	0	0	0	0	0	0	0	2	0	8	0	0	0	0	0	0	1	0	0	0	0	0	0	0	0	0	3
OTU_1378	0	0	0	0	0	0	0	0	0	0	0	0	0	0	0	0	0	0	0	0	0	0	0	0	8	19	0	0	0	0	0	0	0	0	0	0	0	0	0	0	0	0	0	0	22
OTU_1379	0	0	2	0	0	0	0	0	0	0	0	0	0	0	0	0	0	0	0	0	0	0	0	0	2	43	0	0	0	0	0	0	0	0	0	0	0	0	0	0	0	0	0	0	0
OTU_138	1	311	573	9	55	218	92	676	78	6	39	121	0	0	64	0	33	28	5	115	470	139	275	20	32	31	0	3	0	198	12	28	59	28	0	38	0	0	0	1	5	0	0	0	39
OTU_1380	0	0	0	0	1	0	0	0	0	0	0	0	0	0	0	0	0	0	0	0	0	0	0	0	3	39	0	0	0	0	0	0	0	0	0	0	0	0	0	0	0	0	0	0	32
OTU_1381	0	0	0	1	0	0	0	0	0	0	0	0	0	0	0	0	2	0	0	0	0	0	0	0	0	0	0	26	0	0	0	0	3	0	0	0	0	0	0	0	0	0	0	0	0
OTU_1382	0	0	0	0	0	0	0	0	0	0	0	0	0	0	0	0	0	0	0	0	0	0	0	0	0	22	0	0	0	0	0	0	0	0	0	0	0	0	0	0	0	0	0	0	31
OTU_1383	0	0	24	2	0	11	1	2	0	1	0	0	0	0	0	0	0	0	3	2	25	2	2	0	8	16	0	1	1	0	1	0	0	0	0	0	0	0	1	0	4	1	0	6	84
OTU_1384	0	0	8	0	0	7	0	0	0	0	0	0	0	0	0	0	0	0	0	1	0	1	1	0	28	25	0	0	0	0	0	0	0	0	0	0	0	1	0	1	0	0	0	0	56
OTU_1385	0	0	0	0	0	0	0	0	0	0	0	0	0	0	0	0	0	0	0	0	0	0	0	0	0	0	0	0	0	0	0	0	0	0	0	0	0	0	17	0	27	25	0	0	0
OTU_1386	10	2	0	0	1	0	0	0	0	0	0	0	0	0	1	0	0	0	0	0	0	0	0	0	0	0	0	0	0	0	0	9	0	0	0	0	0	0	0	0	0	0	0	0	0
OTU_1387	0	0	0	4	0	0	0	0	0	0	0	0	0	0	0	0	0	0	0	0	0	0	0	0	2	15	0	0	0	0	0	0	0	0	0	0	0	0	0	0	0	0	0	0	36
OTU_1388	0	0	0	1	0	0	0	0	0	0	0	0	0	0	2	0	0	0	0	0	0	0	0	0	1	37	0	0	0	0	0	0	2	0	0	0	0	0	0	0	0	0	0	0	7
OTU_1389	0	0	1	0	0	9	0	0	0	0	0	0	0	0	0	0	0	0	0	0	0	0	0	0	3	11	0	0	0	0	0	0	0	0	0	0	0	0	0	0	0	0	0	0	18
OTU_139	0	0	0	6	0	0	1	0	0	1	1	0	130	0	0	0	0	0	0	0	0	0	0	0	0	0	0	0	162	1	170	1	0	3	79	0	0	2064	100	2	179	137	147	108	0
OTU_1390	0	0	0	0	0	0	0	0	0	0	0	0	0	0	0	0	0	0	0	0	0	0	0	0	5	9	0	0	0	0	0	0	0	0	0	0	0	0	0	0	0	0	0	0	15
OTU_1391	0	0	0	0	0	0	0	0	0	0	0	0	0	0	0	0	0	0	0	0	0	0	0	0	0	1	0	0	0	0	0	0	0	0	0	0	0	0	0	9	0	0	0	0	8
OTU_1392	0	0	8	0	0	0	0	2	0	0	0	0	0	0	1	1	0	0	0	0	3	0	0	0	0	1	0	1	2	0	2	0	0	0	1	0	0	3	3	4	3	1	4	7	0
OTU_1393	3	6	0	0	4	0	0	0	1	0	24	5	0	0	5	0	1	3	0	0	0	0	0	2	0	0	0	0	0	0	0	0	0	5	0	0	0	0	0	0	0	0	0	0	0
OTU_1394	2	0	0	0	2	1	1	0	2	0	5	1	0	0	0	1	0	0	0	0	1	0	1	1	3	0	0	0	0	2	0	0	1	2	0	2	0	0	0	1	1	3	0	0	1
OTU_1395	3	0	0	2	0	0	0	4	1	0	1	0	2	0	3	0	38	0	0	0	0	0	1	1	7	6	2	2	1	2	0	0	13	2	0	5	0	1	0	0	0	0	2	0	11
OTU_1396	5	3	0	0	3	0	0	0	0	0	1	0	0	0	0	0	0	0	0	0	0	0	0	1	1	1	1	0	0	4	0	4	0	0	0	0	0	0	0	0	0	0	0	0	6
OTU_1397	4	4	0	0	3	0	0	0	0	0	1	0	0	0	4	0	0	0	0	0	0	0	0	0	2	2	0	0	0	1	0	0	1	0	0	0	0	0	0	0	0	0	0	0	0
OTU_1398	1	8	2	0	0	1	1	9	0	0	0	1	0	0	0	0	0	0	0	14	3	4	1	1	0	0	3	2	0	5	0	0	0	0	0	0	0	0	0	0	0	0	0	0	0
OTU_1399	3	2	0	3	0	0	0	4	1	0	4	0	1	0	10	2	2	0	0	0	0	0	0	1	1	2	0	0	2	0	0	0	1	8	3	13	0	1	3	0	9	0	0	0	0
OTU_14	3	0	35	1	2	22	104	52	2	292	0	562	125	147	5	1801	14	6821	4633	728	679	238	40	0	2	10	5	0	608	4	2236	4	6	6	387	15	3	405	340	4	850	8973	1699	266	3
OTU_140	0	0	3	728	0	48	20	6	0	5	0	1	7	154	0	261	0	0	2	6	4	4	19	0	0	0	0	13	256	0	14	0	0	0	903	0	0	8	94	243	285	232	36	275	0
OTU_1400	10	38	0	0	3	0	0	0	33	0	18	0	0	0	17	0	0	0	0	0	0	0	0	8	14	0	0	0	0	15	0	0	13	0	0	0	0	0	0	0	0	0	0	0	0
OTU_1401	5	3	0	0	15	0	11	0	11	0	3	4	0	0	7	0	1	0	0	0	0	0	4	2	0	0	0	4	0	0	0	8	1	4	0	3	0	0	0	0	0	0	0	0	0
OTU_1402	2	0	8	5	0	12	4	7	4	0	0	6	0	0	0	0	0	6	1	15	5	3	11	0	0	0	0	1	0	0	0	0	4	0	0	0	0	0	0	3	5	1	0	0	0
OTU_1403	3	5	0	2	4	1	1	1	4	0	4	0	0	0	10	0	2	1	0	1	0	0	0	2	8	5	0	3	0	1	0	1	2	0	2	6	0	0	1	0	0	2	0	0	1
OTU_1404	1	2	1	0	0	1	1	1	1	0	3	2	0	1	0	0	1	0	0	0	0	0	0	0	0	0	0	0	0	0	0	0	0	0	2	0	0	0	0	0	0	2	0	1	0
OTU_1405	3	1	3	0	0	3	1	1	2	0	5	0	0	0	2	0	0	1	7	9	2	1	0	0	1	1	0	1	0	0	0	0	0	0	0	0	0	0	0	0	0	0	0	0	0
OTU_1406	3	4	0	1	2	2	0	2	0	0	5	0	3	0	1	0	0	1	0	2	1	2	1	1	2	0	0	2	0	0	2	0	0	0	16	0	0	3	0	2	2	5	0	0	0
OTU_1407	8	11	0	0	4	1	5	1	15	0	30	0	0	0	16	0	0	0	0	0	5	0	2	14	25	1	0	0	0	1	0	0	3	0	0	0	0	0	1	0	1	0	0	0	6
OTU_1408	5	1	0	5	6	0	0	0	1	0	5	0	0	0	7	0	0	0	0	1	0	3	0	1	1	1	1	0	1	0	1	0	0	0	0	0	0	0	2	0	1	0	0	2	0
OTU_1409	3	10	0	0	3	1	1	2	21	0	7	1	0	0	5	0	2	1	0	2	1	0	2	4	9	1	4	0	0	9	0	4	7	0	0	0	0	0	0	0	0	0	0	0	0
OTU_141	0	0	8	3	0	11	132	18	0	494	0	2	2616	91	0	131	0	2	0	12	10	100	12	0	0	0	0	0	30	0	59	0	0	0	8	0	0	227	2	1	3	14	3	15	0
OTU_1410	1	2	0	0	0	0	0	0	5	4	3	0	4	0	0	0	0	0	0	0	0	0	0	1	3	0	0	0	6	0	14	0	0	0	0	0	0	9	0	0	1	1	0	1	0
OTU_1411	31	16	0	0	13	1	0	0	5	0	23	0	0	0	23	0	0	0	1	0	0	0	0	15	0	0	1	4	1	0	2	0	0	0	0	1	24	0	0	0	2	0	0	1	8
OTU_1412	6	5	0	0	0	0	0	0	0	0	2	0	0	0	2	0	0	0	0	0	0	0	0	0	1	1	1	1	0	2	0	3	1	0	0	1	0	0	0	0	0	0	0	0	2
OTU_1413	2	0	1	2	1	2	12	6	0	0	4	0	0	0	0	0	1	1	0	1	0	0	0	6	0	0	4	0	1	0	0	0	0	0	11	0	0	0	3	0	2	0	0	0	1
OTU_1414	6	9	0	0	1	0	0	0	1	0	12	0	0	0	2	0	1	0	0	0	0	0	0	4	2	1	1	1	0	1	0	4	1	0	0	1	0	0	0	0	0	0	0	0	1
OTU_1415	1	0	13	0	0	11	6	14	0	0	0	1	0	0	0	0	0	3	1	1	6	6	6	0	0	0	0	0	0	0	0	0	0	0	0	0	0	0	0	0	0	0	0	0	0
OTU_1416	0	17	0	0	0	0	0	0	0	0	0	0	0	0	0	0	6	0	0	0	0	0	0	0	6	6	2	0	0	30	0	4	3	2	0	2	0	0	0	0	0	0	0	0	2
OTU_1417	1	5	0	2	2	0	0	0	4	0	3	2	0	0	1	0	2	0	0	0	1	1	0	2	3	0	1	2	8	4	5	9	4	1	0	6	2	13	0	0	7	1	6	0	9
OTU_1418	27	5	1	0	5	1	5	1	13	0	2	0	2	0	15	0	4	0	0	0	0	1	1	2	3	8	25	6	1	7	2	28	14	32	1	7	21	2	1	0	1	10	1	2	6
OTU_1419	1	4	0	0	2	3	0	1	4	2	22	0	0	1	8	0	0	0	4	4	0	1	3	4	2	1	1	0	0	0	0	0	2	8	0	1	0	0	0	0	1	0	0	0	5
OTU_142	32	31	87	37	22	14	8	6	11	50	18	0	77	2	10	0	54	0	3	4	4	8	11	36	148	245	99	200	259	98	80	65	73	80	31	93	14	149	666	2	243	373	146	138	128
OTU_1420	0	2	7	0	2	0	0	0	0	0	2	0	0	0	2	0	1	0	0	0	0	0	0	0	0	0	0	0	0	0	0	0	0	0	0	0	0	0	0	0	0	0	2	0	0
OTU_1421	1	0	0	1	0	0	0	0	0	0	0	0	0	0	0	0	0	0	0	0	0	0	0	0	0	0	0	0	2	0	0	0	0	0	66	0	0	0	0	0	3	0	1	0	0
OTU_1422	0	0	0	4	0	5	0	1	0	0	0	0	0	0	0	0	0	0	0	0	0	0	0	0	0	10	0	0	0	0	0	0	0	0	0	0	0	0	0	2	0	0	0	0	2
OTU_1423	1	2	1	1	0	0	0	0	5	0	5	0	2	0	3	0	0	1	0	0	0	1	0	1	9	0	0	2	0	0	4	0	1	0	3	1	0	0	1	3	0	0	1	0	0
OTU_1424	0	7	0	0	2	0	0	0	0	0	3	0	0	0	3	0	0	0	0	0	0	0	0	0	0	0	1	0	0	7	0	1	0	1	0	0	0	0	0	0	0	0	0	0	1
OTU_1425	0	1	0	0	0	0	0	0	0	0	1	0	0	0	1	0	2	0	0	0	0	0	0	0	2	2	0	0	0	1	0	0	0	0	0	0	0	0	0	0	0	0	0	0	0
OTU_1426	1	6	0	0	0	0	0	0	0	0	0	0	0	0	0	0	0	0	0	0	0	0	0	0	3	0	0	0	0	4	0	0	0	0	0	0	0	0	0	0	0	0	0	0	0
OTU_1427	0	0	0	1	0	0	0	0	0	1	0	0	3	0	0	0	0	0	0	0	0	0	0	0	0	0	0	0	17	0	5	0	0	0	0	0	0	19	6	0	1	2	4	1	0
OTU_1428	3	3	0	0	1	0	0	0	0	0	0	0	0	0	0	0	0	0	0	0	0	0	0	2	1	2	1	1	0	1	0	1	0	0	0	1	0	0	0	0	0	0	0	0	4
OTU_1429	0	0	0	12	0	1	0	0	0	0	0	0	0	0	0	0	0	1	0	1	0	0	0	0	0	0	0	0	0	0	0	0	0	0	1	0	0	0	1	0	0	0	0	0	0
OTU_143	196	416	8	1	387	6	4	12	764	0	423	26	0	0	508	1	2	1	0	9	1	2	15	185	404	4	2	14	1	20	0	18	91	2	0	8	2	0	1	0	0	0	0	0	32
OTU_1430	0	0	0	16	0	3	0	0	0	0	0	0	0	0	0	0	0	0	0	0	0	0	0	0	0	0	0	0	0	0	0	0	0	0	0	0	0	0	1	1	0	0	0	0	0
OTU_1431	0	0	5	1	0	1	0	0	0	0	0	0	0	0	0	0	1	0	0	0	0	0	2	0	2	0	0	0	0	0	0	0	0	0	2	0	0	0	1	0	0	0	0	0	1
OTU_1432	0	0	0	2	0	0	0	0	0	0	0	0	0	0	0	0	0	0	0	0	0	0	1	0	2	3	0	0	0	0	0	0	0	0	0	0	0	0	0	2	0	0	0	0	2
OTU_1433	0	0	1	4	0	7	0	2	0	0	0	0	1	0	0	0	0	1	0	1	0	2	1	0	0	0	0	0	0	0	0	0	0	0	0	2	0	0	3	0	0	0	0	0	4
OTU_1434	0	0	0	6	0	1	0	0	0	0	0	0	0	0	0	0	1	0	1	0	0	0	0	0	0	0	0	7	0	0	0	0	0	0	1	0	0	0	0	0	0	0	0	0	0
OTU_1435	0	1	0	1	0	1	7	0	0	0	1	0	0	0	0	0	0	0	0	0	0	1	1	0	0	0	0	0	8	2	0	0	0	2	0	0	0	1	0	2	0	0	0	0	0
OTU_1436	0	0	0	9	0	4	1	1	0	0	0	0	0	0	0	0	0	0	0	1	0	1	0	0	0	0	0	0	0	0	0	0	0	0	1	0	0	0	4	6	0	0	0	0	0
OTU_1437	0	0	0	12	0	2	0	0	0	0	0	0	0	0	0	0	0	0	0	0	0	0	0	0	0	0	0	0	0	0	0	0	0	0	1	0	0	0	2	0	0	0	0	0	0
OTU_1438	0	0	38	0	0	2	0	0	0	0	0	0	0	0	0	0	0	0	0	0	0	1	0	0	0	0	0	0	0	0	0	0	0	0	0	0	0	0	0	0	0	0	0	0	0
OTU_1439	0	0	0	0	1	2	1	2	0	3	6	0	1	1	2	0	0	0	0	0	1	0	2	0	0	0	0	1	0	0	5	0	0	0	6	0	0	1	4	0	0	0	0	6	0
OTU_144	11	0	1003	2	0	109	366	324	0	0	4	81	0	4	2	5	4	160	200	888	342	162	1115	17	0	0	3	6	3	0	0	0	0	1	16	1	0	0	7	2	25	15	3	0	0
OTU_1440	0	0	4	4	0	1	0	0	0	0	0	0	0	0	0	0	0	0	3	0	0	0	0	0	0	0	0	0	0	0	0	0	0	0	0	0	0	0	0	0	0	0	0	0	4
OTU_1441	0	0	0	15	0	5	0	0	0	0	0	0	0	0	0	0	0	2	0	0	1	0	0	0	0	0	0	0	0	0	0	0	0	0	0	0	0	0	0	0	0	0	0	0	0
OTU_1442	0	0	0	31	0	6	0	0	0	0	0	0	0	0	0	0	0	4	0	1	0	0	0	0	0	0	0	0	0	0	0	0	0	0	1	0	0	0	2	1	0	0	0	0	0
OTU_1443	0	0	0	8	0	3	0	0	0	0	0	0	0	0	0	0	0	0	0	0	0	0	0	0	0	0	0	0	0	0	0	0	0	0	0	0	0	0	1	2	0	0	0	0	0
OTU_1444	0	0	0	3	0	5	0	0	0	0	0	0	0	0	0	0	0	0	0	0	0	1	2	0	0	5	0	0	0	0	0	0	0	0	0	0	0	0	0	7	0	0	0	0	0
OTU_1445	0	0	0	3	0	4	0	1	0	0	0	0	0	0	0	0	1	0	0	3	0	0	0	0	0	0	0	0	0	0	0	0	0	0	0	0	0	0	0	2	0	0	0	0	0
OTU_1446	0	0	0	5	0	2	0	1	0	0	0	0	0	0	0	0	0	0	1	1	1	0	0	0	0	0	0	0	0	0	0	0	0	0	0	0	0	1	0	1	0	0	0	0	0
OTU_1447	0	0	0	6	0	3	0	1	0	0	0	0	0	0	0	0	0	0	0	2	0	1	1	0	0	0	0	2	1	0	0	0	0	0	1	0	0	0	1	1	0	0	0	1	0
OTU_1448	0	0	0	0	4	0	0	0	0	0	1	0	0	0	0	0	0	0	0	0	0	0	0	0	7	13	0	0	0	0	0	0	0	0	0	0	0	0	0	0	0	0	0	0	65
OTU_1449	0	0	0	1	0	0	0	0	0	0	0	0	0	0	0	0	12	0	0	0	0	0	0	0	1	1	0	26	0	0	0	0	5	0	0	0	0	0	0	0	0	0	0	0	5
OTU_145	0	0	128	23	0	56	144	125	0	9	0	19	53	5	0	13	0	113	370	538	459	105	142	0	0	0	0	0	268	0	86	0	0	0	137	0	0	198	242	8	94	57	146	5	0
OTU_1450	0	0	0	0	0	3	2	1	0	0	0	0	0	0	0	0	0	0	0	0	0	0	0	0	0	10	0	0	0	0	0	0	0	0	0	0	0	0	0	0	0	0	0	0	2
OTU_1451	0	1	0	1	0	0	0	0	0	0	2	0	0	0	1	0	0	0	0	0	0	0	0	0	3	4	0	1	0	2	0	1	1	4	0	3	0	0	0	0	0	0	0	0	4
OTU_1452	0	0	0	0	1	3	0	0	0	0	0	0	0	0	0	0	0	0	0	0	0	0	0	0	2	15	0	0	0	0	0	0	0	0	3	0	0	0	0	3	0	0	0	0	7
OTU_1453	0	0	0	0	0	4	0	0	0	0	0	0	0	0	0	0	0	0	0	0	0	0	0	0	0	8	0	0	0	0	0	0	0	0	0	1	0	0	0	0	0	0	0	0	0
OTU_1454	0	0	38	3	0	7	1	2	0	0	0	0	0	0	1	0	0	0	1	0	1	0	6	0	0	0	0	0	0	0	1	0	0	0	0	0	0	0	1	2	0	0	0	0	0
OTU_1455	0	0	1	0	0	5	0	0	0	0	0	0	0	0	0	0	0	0	0	1	0	0	0	0	0	0	0	0	0	0	0	0	0	0	1	0	0	0	3	4	0	0	0	0	0
OTU_1456	0	2	0	0	3	0	0	1	0	0	5	0	0	0	0	0	0	0	0	2	0	0	0	0	2	1	0	0	1	1	0	0	1	3	0	1	0	2	0	0	2	2	1	0	0
OTU_1457	0	0	0	1	0	0	0	0	0	0	0	0	0	0	0	0	11	0	0	0	0	0	0	0	0	0	0	0	0	0	0	0	14	0	0	0	0	0	0	0	0	0	0	0	0
OTU_1458	0	0	0	0	1	0	0	0	0	0	0	0	0	0	0	0	0	0	0	0	0	0	0	0	5	4	0	0	0	0	0	0	0	0	0	0	0	0	0	0	0	0	0	0	16
OTU_1459	0	0	0	0	4	0	0	0	3	0	0	0	0	0	0	0	7	0	1	0	0	0	0	0	3	2	5	0	0	3	0	20	1	0	0	3	0	0	0	0	0	0	0	0	10
OTU_146	12	47	3	4	24	9	117	15	66	25	80	234	12	12	52	29	848	12	35	222	9	13	5	37	157	127	63	59	38	149	16	109	475	111	17	136	32	109	27	17	13	63	25	26	425
OTU_1460	0	0	0	4	0	5	3	2	0	0	0	0	4	0	0	0	0	0	0	0	0	0	2	0	0	0	0	3	4	0	0	0	0	0	2	0	0	9	7	0	4	5	1	7	0
OTU_1461	0	0	2	0	0	16	3	0	0	0	0	0	0	0	0	0	0	0	0	1	0	1	0	0	0	0	0	1	0	0	0	0	0	0	0	0	0	0	0	0	0	0	0	0	0
OTU_1462	11	20	0	1	19	1	0	0	107	1	53	1	0	0	67	0	4	1	0	7	1	0	0	17	14	9	0	2	3	0	5	0	43	11	2	16	0	0	14	4	13	5	2	1	0
OTU_1463	0	0	0	0	0	0	0	0	0	0	2	0	0	0	5	0	0	0	0	0	0	0	0	0	0	0	0	0	1	0	1	0	0	1	2	1	0	0	2	0	0	5	0	13	0
OTU_1464	3	5	7	0	2	1	0	0	0	0	5	0	0	0	5	3	2	2	0	0	1	1	4	4	0	2	2	7	0	4	0	0	0	5	0	5	0	0	0	0	0	0	0	14	1
OTU_1465	0	0	0	0	0	0	1	0	120	0	0	0	0	0	0	0	0	0	0	0	0	0	0	0	0	12	0	0	0	0	0	0	27	0	0	0	0	0	0	0	0	0	0	0	0
OTU_1466	0	0	0	0	0	0	0	3	0	0	0	0	0	0	0	0	0	0	0	0	0	0	0	0	0	0	0	0	0	0	0	0	0	0	0	0	0	0	0	0	0	0	0	0	0
OTU_1467	0	0	6	0	0	12	0	2	0	0	0	0	0	0	0	0	0	0	0	0	1	0	0	0	0	1	0	4	0	0	0	0	0	0	0	0	0	0	0	0	0	0	0	0	0
OTU_1468	2	0	0	0	1	2	0	0	0	0	0	0	0	0	0	0	10	0	0	0	0	0	0	1	3	1	0	2	0	1	0	0	3	1	0	0	1	0	0	0	0	0	0	0	2
OTU_1469	0	0	0	0	0	4	0	2	0	6	0	0	0	0	0	0	0	0	0	0	0	12	0	0	0	0	0	0	2	0	17	0	0	0	0	0	0	0	0	0	0	0	0	0	0
OTU_147	151	86	165	4	311	83	442	351	48	2	39	166	0	8	49	11	92	140	94	454	355	125	183	30	33	83	64	3	2	25	1	134	7	11	10	16	0	3	36	8	42	20	3	0	14
OTU_1470	0	0	0	0	0	0	0	0	4	0	4	0	0	0	2	0	0	0	0	0	0	0	0	0	0	0	0	0	0	0	0	0	4	0	0	0	0	0	1	0	0	1	0	0	0
OTU_1471	1	0	0	0	0	0	2	6	1	0	0	0	0	1	1	0	6	1	0	0	0	1	1	0	7	3	1	0	2	2	0	0	2	1	0	1	0	0	0	0	0	1	1	0	4
OTU_1472	125	186	61	46	144	38	29	30	346	0	177	16	0	7	184	5	77	25	44	50	58	32	38	85	92	16	26	13	0	41	0	15	66	4	13	32	0	0	8	22	0	0	0	0	18
OTU_1473	0	0	0	0	0	0	0	0	0	0	1	0	0	0	0	0	0	0	0	0	0	0	0	0	1	5	0	0	0	1	0	0	0	0	0	0	0	0	0	0	0	0	0	0	9
OTU_1474	0	0	3	4	0	3	0	0	1	0	0	69	0	0	0	0	0	0	0	0	2	0	37	2	0	0	0	0	0	0	0	1	0	0	0	0	0	0	0	0	0	0	0	0	2
OTU_1475	1	6	0	0	1	0	0	0	0	0	21	5	0	0	1	0	0	0	0	0	0	0	0	0	4	1	0	6	1	9	0	0	4	1	2	0	0	1	0	0	0	0	1	0	0
OTU_1476	0	0	6	0	0	30	7	11	6	0	1	3	1	0	0	0	0	2	15	33	43	46	7	0	0	0	0	0	9	0	2	0	2	0	3	0	0	0	5	0	0	0	3	0	1
OTU_1477	2	0	0	0	0	0	0	0	1	0	0	0	0	0	0	0	0	0	0	0	0	0	0	0	9	8	0	0	0	0	0	0	0	1	0	0	0	0	0	0	0	0	0	0	12
OTU_1478	0	0	0	3	0	0	0	0	1	0	0	1	0	0	0	1	9	0	1	0	0	0	0	2	1	5	1	0	0	0	0	1	5	1	0	0	0	5	0	7	1	0	15	1	3
OTU_1479	0	0	0	0	0	0	0	0	0	0	15	0	0	0	34	0	0	0	0	0	0	0	0	0	0	0	0	0	0	0	0	0	0	3	0	2	0	0	0	0	0	0	0	0	0
OTU_148	0	0	5	19	0	5	5	6	6	0	272	3	0	161	637	160	115	1	3	16	5	4	20	59	1	3	0	24	3	0	2	0	0	119	32	420	0	0	9	313	370	1	1	0	0
OTU_1480	0	1	0	0	0	0	0	0	0	0	0	0	0	0	1	0	9	0	0	0	0	0	0	0	5	2	0	0	0	0	0	1	5	0	0	0	2	2	0	0	0	0	0	0	0
OTU_1481	0	0	0	0	0	0	0	0	0	0	0	0	0	0	0	0	37	0	0	0	0	0	0	0	0	0	0	0	0	1	0	4	0	0	0	2	0	0	0	0	0	0	0	0	1
OTU_1482	0	0	0	0	0	0	0	0	0	3	0	3	1	0	0	0	0	2	0	0	1	1	0	0	5	0	0	1	0	0	0	0	2	0	0	0	0	0	0	1	0	0	1	0	1
OTU_1483	0	5	0	0	1	5	1	4	3	0	6	4	0	0	2	0	0	0	2	3	0	0	2	0	0	0	0	1	0	2	0	1	1	3	0	1	0	0	0	0	0	1	0	0	0
OTU_1484	1	0	0	0	2	0	0	0	1	0	3	0	0	0	0	0	2	0	0	0	0	0	0	2	1	1	0	0	0	0	0	1	0	0	0	0	0	0	0	0	0	0	0	0	1
OTU_1485	0	2	0	0	2	3	1	25	0	0	3	1	0	0	1	0	0	2	0	0	1	0	4	0	4	0	0	0	0	0	0	0	0	0	0	0	0	0	11	3	5	0	0	0	0
OTU_1486	0	2	0	0	0	0	0	0	0	0	2	4	0	0	0	0	0	0	0	0	0	0	0	0	0	0	0	0	0	3	1	0	1	0	0	4	0	4	0	0	0	0	0	0	9
OTU_1487	10	4	0	0	3	0	0	0	2	0	4	0	0	0	2	0	0	0	0	0	0	0	0	2	10	1	4	0	0	2	0	3	0	0	0	0	0	0	0	0	0	0	0	0	3
OTU_1488	0	0	0	0	0	0	0	0	0	0	0	1	0	0	14	0	0	0	0	0	0	0	0	0	1	0	0	0	0	0	0	0	0	0	0	5	0	0	0	0	0	0	0	0	1
OTU_1489	0	0	0	0	0	0	0	0	0	0	0	0	0	0	0	0	29	0	0	0	0	0	0	0	8	1	1	0	0	5	0	1	8	9	0	3	0	0	0	0	0	0	0	0	5
OTU_149	6	22	219	2	13	123	729	1279	27	0	58	139	0	3	45	8	41	194	7	272	222	166	226	35	6	27	3	19	0	15	0	4	12	29	9	24	0	0	8	8	24	10	0	0	2
OTU_1490	3	1	0	0	1	0	0	0	2	1	1	0	1	0	38	1	31	0	0	0	0	0	0	0	41	26	15	9	1	12	1	30	12	13	4	152	11	3	0	0	1	1	3	1	23
OTU_1491	0	0	0	0	0	0	0	0	0	0	0	0	0	0	0	0	2	0	0	0	0	0	0	0	1	1	0	0	1	0	1	0	0	0	2	2	0	0	1	15	0	1	0	0	1
OTU_1492	0	0	0	2	0	0	0	0	0	0	0	0	1	0	0	0	0	0	0	0	0	0	0	0	26	21	0	1	0	0	0	0	0	0	0	0	0	1	0	1	0	0	0	0	1
OTU_1493	0	0	0	0	0	1	0	0	0	0	0	0	0	0	0	0	6	0	0	1	0	0	0	0	0	0	0	17	0	0	0	0	2	0	1	0	0	0	2	0	0	0	0	0	0
OTU_1494	0	0	0	0	0	0	0	0	0	0	0	0	0	1	0	0	2	0	0	0	0	0	0	0	2	1	0	3	0	0	0	0	0	5	0	0	0	0	0	10	0	0	0	0	2
OTU_1495	0	0	0	0	0	0	1	0	0	0	0	0	0	0	0	0	1	0	0	0	0	0	0	0	1	5	0	0	0	0	0	0	1	0	0	0	0	0	0	0	0	0	0	0	11
OTU_1496	0	0	0	0	0	0	0	0	0	0	0	0	0	0	0	0	6	0	0	0	0	0	0	0	0	0	0	1	0	0	0	0	5	0	0	0	0	0	0	0	0	0	0	0	0
OTU_1497	0	0	0	0	0	0	0	0	0	0	0	0	0	0	0	0	10	0	0	0	0	0	0	0	0	0	0	14	0	0	0	0	2	0	0	0	0	0	0	0	0	0	0	0	0
OTU_1498	0	0	0	0	0	0	0	0	0	0	0	1	0	0	0	0	3	0	0	0	0	0	0	0	8	6	2	2	0	4	0	3	2	4	0	2	0	0	0	0	0	0	0	0	24
OTU_1499	0	0	0	0	0	0	0	0	0	0	0	0	0	0	0	0	11	0	0	0	0	0	0	0	0	0	0	8	0	0	0	0	0	0	0	0	0	0	0	0	0	0	0	0	0
OTU_15	0	0	393	5433	0	6256	90	97	0	0	11	2	0	0	14	0	0	44	245	900	2030	63	413	0	6	6	0	0	0	0	0	0	0	3	82	3	0	1	76	331	0	0	0	1	8
OTU_150	78	144	38	9	200	4	106	108	46	17	137	40	49	8	114	12	48	86	0	26	62	15	32	119	96	159	63	135	156	147	60	199	46	160	57	178	0	147	79	9	27	35	315	2	64
OTU_1500	0	0	0	1	0	0	0	0	0	0	0	0	0	0	0	0	11	0	0	0	0	0	0	0	0	2	0	3	0	0	0	0	5	0	0	0	0	0	0	0	0	0	0	0	1
OTU_1501	0	0	0	1	0	0	0	0	0	0	0	0	0	0	0	0	9	0	0	0	0	0	0	0	0	0	0	5	0	0	0	0	0	0	1	0	0	0	0	0	0	0	0	0	0
OTU_1502	0	0	0	0	0	0	0	0	0	0	0	0	0	0	0	0	20	0	0	0	0	0	0	0	0	0	0	2	0	0	0	0	8	0	0	0	0	0	0	0	0	0	0	0	0
OTU_1503	0	0	0	0	0	0	0	0	0	0	0	0	0	0	0	0	2	0	0	0	0	0	0	0	0	2	0	5	0	0	0	0	1	0	0	0	0	0	0	0	0	0	0	0	1
OTU_1504	0	0	0	0	0	0	0	0	0	0	0	0	0	0	0	0	24	0	0	0	0	0	0	0	0	0	0	9	0	0	0	0	9	0	0	0	0	0	0	0	0	0	0	0	0
OTU_1505	0	0	0	0	0	3	0	0	0	0	0	0	0	0	0	0	7	0	0	0	1	0	0	0	0	0	0	3	0	0	0	0	4	0	0	0	0	0	0	0	0	0	0	0	0
OTU_1506	0	0	1	5	7	0	16	1	0	0	0	0	0	0	0	0	2	1	0	0	2	0	1	0	2	3	2	0	3	4	0	4	0	6	0	0	1	1	0	0	0	0	0	1	3
OTU_1507	1	0	0	0	2	0	5	3	16	0	0	0	0	1	1	0	2	0	1	0	0	1	0	1	7	0	0	0	0	0	0	0	7	0	0	0	0	0	1	0	0	1	0	0	0
OTU_1508	0	0	1	3	0	0	2	0	0	0	0	0	0	0	0	0	42	0	2	1	0	1	2	0	3	16	0	17	0	0	0	0	11	0	0	0	0	0	1	0	0	0	0	0	14
OTU_1509	0	0	0	0	0	0	0	0	1	0	0	1	0	0	0	0	8	0	1	0	0	0	0	0	3	0	1	5	0	4	0	3	7	2	0	5	0	0	0	0	0	0	0	0	12
OTU_151	77	94	10	12	87	6	37	44	67	7	140	70	13	2	78	16	111	4	11	37	2	17	5	41	185	167	70	195	79	159	62	212	199	228	31	187	38	114	34	19	38	112	50	46	283
OTU_1510	0	0	0	0	0	0	0	0	0	0	0	0	0	0	0	0	0	1	0	0	0	0	0	0	0	0	0	0	4	0	6	0	0	0	4	0	0	7	4	0	6	33	13	4	0
OTU_1511	0	0	0	0	0	0	0	0	0	0	0	0	0	0	0	0	5	0	0	1	0	0	0	0	0	0	0	3	0	0	0	0	5	0	0	0	0	0	0	0	0	0	0	0	0
OTU_1512	0	0	0	0	0	0	0	0	0	0	0	0	0	0	0	0	13	0	0	0	0	0	0	0	0	0	0	9	0	0	0	0	6	0	0	0	0	0	0	0	0	0	0	0	0
OTU_1513	0	0	0	0	0	14	0	0	0	0	0	0	0	0	0	0	0	0	5	1	0	0	0	0	0	0	0	0	0	0	0	0	0	0	0	0	0	0	0	0	0	0	0	0	0
OTU_1514	0	0	0	0	0	0	0	0	0	0	0	0	0	0	0	0	6	0	0	0	0	0	0	0	0	0	0	8	0	0	0	0	0	0	0	0	0	0	0	0	0	0	0	0	0
OTU_1515	0	0	0	0	0	1	0	0	0	0	0	0	0	0	0	0	10	0	0	0	0	1	0	0	0	0	0	1	0	0	0	0	0	0	0	0	0	0	0	0	0	0	0	0	0
OTU_1516	0	0	3	0	0	30	6	7	0	0	1	1	0	0	0	0	0	5	6	5	10	17	4	0	0	0	0	0	0	0	0	0	0	0	0	1	0	0	0	0	0	0	0	0	0
OTU_1517	0	0	0	0	0	0	0	0	0	0	0	0	0	0	0	0	0	2	0	0	0	0	0	0	5	7	0	1	0	0	0	0	0	0	0	0	0	0	0	0	0	0	0	0	7
OTU_1518	1	0	0	9	0	4	0	7	0	0	0	0	0	1	0	0	0	1	0	0	2	1	0	0	0	0	0	0	0	0	0	0	0	0	6	0	0	0	1	0	1	0	0	0	2
OTU_1519	0	0	3	0	0	2	2	0	0	0	0	0	0	0	0	0	0	1	0	0	55	3	1	0	0	0	0	0	0	0	0	0	0	0	0	0	0	0	0	0	0	0	0	0	0
OTU_152	40	19	7	0	4	6	15	196	6	0	14	4	1	0	21	1	62	3	2	7	7	7	5	25	176	124	53	136	4	88	5	60	107	108	4	112	1162	27	7	1	2	5	9	4	165
OTU_1520	0	0	1	14	0	1	0	0	0	0	0	0	0	0	0	0	0	1	0	4	1	3	0	0	1	3	0	0	0	0	0	0	0	0	1	0	0	0	0	3	0	0	0	0	8
OTU_1521	0	0	0	0	0	0	0	0	0	0	0	0	0	2	0	0	0	0	1	0	0	0	4	0	0	0	0	5	0	0	0	0	0	0	0	0	0	0	0	30	0	3	0	0	0
OTU_1522	0	15	0	0	0	0	0	0	5	0	5	0	0	0	0	0	0	0	0	5	1	0	0	1	1	0	0	0	0	6	0	0	0	1	0	0	0	0	0	3	0	0	0	0	4
OTU_1523	0	0	9	0	0	15	5	1	0	0	0	0	0	0	1	0	0	0	7	3	0	3	1	1	1	0	0	21	0	0	0	0	0	0	0	0	0	0	0	0	0	0	0	0	0
OTU_1524	0	1	1	0	0	5	0	1	4	0	0	0	0	0	0	0	3	0	0	8	1	4	1	1	1	1	0	0	0	2	0	0	3	0	0	1	0	0	0	0	0	0	0	0	0
OTU_1525	1	0	2	0	1	1	0	2	0	0	1	0	0	0	0	0	0	0	0	18	0	1	2	0	0	0	0	0	0	0	2	0	0	0	3	0	0	0	0	0	0	0	0	0	0
OTU_1526	0	0	5	2	0	31	9	0	0	0	0	0	0	0	0	0	0	0	2	5	3	2	2	0	0	0	0	7	0	0	0	0	0	0	0	0	0	0	0	0	0	0	0	0	0
OTU_1527	0	17	0	0	0	0	3	1	19	0	0	0	0	0	3	0	2	0	0	3	1	2	1	0	0	1	0	0	0	4	0	0	8	0	1	1	0	0	0	0	1	0	0	0	1
OTU_1528	0	0	1	3	0	1	0	0	0	0	0	0	0	0	0	0	0	0	0	1	41	2	2	0	0	0	0	0	0	0	0	0	0	0	0	0	0	0	0	0	0	0	0	0	0
OTU_1529	0	0	1	4	0	1	0	0	0	0	0	0	0	0	0	0	0	0	0	1	0	1	0	0	3	5	0	0	0	0	0	0	0	0	0	0	0	0	0	8	0	0	0	0	9
OTU_153	3	0	25	0	3	0	1	0	0	253	0	253	31	17	1	27	24	3060	313	1	2	0	2	1	59	17	6	3	382	9	606	5	3	9	240	11	0	271	197	1	258	296	765	1172	30
OTU_1530	0	1	1	0	0	4	0	0	0	0	2	0	0	0	0	0	0	1	0	6	1	1	0	0	0	0	0	0	0	2	0	0	0	0	0	0	0	0	0	0	0	0	0	0	2
OTU_1531	0	0	1	0	0	0	0	12	0	0	0	0	0	0	0	0	0	0	0	0	1	1	3	0	0	0	0	0	0	0	0	0	0	0	0	0	0	0	0	0	0	0	0	0	0
OTU_1532	0	0	2	0	0	16	1	4	0	0	0	4	0	0	1	0	0	0	0	3	4	3	2	0	0	0	0	0	0	0	0	0	0	0	0	0	0	0	0	1	0	0	2	0	0
OTU_1533	0	0	4	4	0	17	1	0	0	0	0	0	0	0	0	0	0	0	0	3	2	2	57	0	0	0	0	0	0	0	0	0	0	0	1	0	0	0	0	3	0	0	0	0	3
OTU_1534	0	5	0	0	0	1	1	3	0	1	0	0	0	0	0	0	2	1	0	1	0	2	2	0	0	0	0	0	0	6	2	0	1	0	1	1	0	1	0	1	3	0	0	0	0
OTU_1535	0	0	2	0	0	0	1	0	0	0	0	0	0	0	0	0	0	0	0	0	34	3	0	0	0	0	0	0	0	0	0	0	0	0	0	0	0	0	0	0	0	0	0	0	0
OTU_1536	0	2	0	3	1	6	0	0	1	0	3	0	0	0	3	0	2	0	0	0	0	0	0	16	1	0	0	3	0	0	0	0	0	1	0	2	0	0	0	0	0	0	0	0	0
OTU_1537	0	0	0	2	0	1	0	0	0	0	0	0	0	0	0	0	0	0	0	1	0	0	1	0	0	0	0	3	1	0	0	0	0	0	1	0	0	2	2	1	0	0	0	0	0
OTU_1538	0	0	0	1	0	1	0	1	0	0	0	0	0	0	0	0	8	1	0	0	0	0	1	0	0	0	0	2	0	0	0	0	6	0	0	0	0	0	0	5	0	0	0	0	0
OTU_1539	0	0	26	0	0	1	0	0	0	0	0	0	0	0	0	0	0	0	0	0	1	0	1	0	0	0	0	0	0	0	0	0	0	0	0	0	0	0	0	0	0	0	0	0	0
OTU_154	56	52	164	7	72	54	311	864	50	3	55	168	15	14	43	20	0	257	166	217	203	84	132	50	67	0	0	1	2	0	4	0	0	1	61	0	0	26	75	8	144	31	0	0	0
OTU_1540	1	1	24	9	0	12	1	1	0	0	0	1	0	0	0	0	0	0	0	2	0	1	6	0	0	1	0	1	0	1	0	0	0	0	1	0	0	0	1	0	0	0	0	0	4
OTU_1541	0	3	1	0	0	1	3	0	0	0	1	0	0	0	0	0	0	0	0	0	2	0	13	0	0	3	0	0	2	0	0	0	0	0	0	0	0	0	0	0	0	0	0	0	1
OTU_1542	0	0	1	0	0	1	0	1	0	0	0	0	0	0	0	0	0	0	0	0	0	1	31	0	0	0	0	0	0	0	0	0	0	0	0	0	0	0	0	0	0	0	0	0	0
OTU_1543	0	0	0	0	0	0	0	13	0	0	0	0	0	0	0	0	0	0	0	0	0	0	1	2	0	1	0	3	1	0	0	0	2	1	0	1	1	1	0	0	0	2	2	3	1
OTU_1544	0	0	86	0	0	5	1	4	0	0	0	0	0	0	0	0	0	1	0	4	1	4	2	0	0	0	0	0	0	0	0	0	0	0	0	0	0	0	0	0	0	1	0	0	0
OTU_1545	0	0	0	0	0	0	0	0	0	0	0	0	0	0	0	0	2	0	0	0	0	0	0	5	2	3	4	51	0	2	0	1	2	0	0	9	1	0	0	0	0	0	0	0	4
OTU_1546	0	2	0	0	2	0	0	3	4	1	5	0	1	0	3	0	0	0	0	0	1	1	0	1	1	0	0	0	11	0	2	0	0	0	0	0	0	4	0	0	0	0	7	2	2
OTU_1547	0	0	0	0	0	0	0	0	0	0	0	0	0	0	0	0	0	0	0	0	0	0	0	0	2	11	0	0	0	0	0	0	0	0	0	0	0	0	0	0	0	0	0	0	8
OTU_1548	1	6	0	0	10	0	0	0	2	0	3	0	0	0	8	0	0	0	0	0	0	0	0	1	4	0	0	0	0	0	0	0	0	0	2	0	0	0	0	0	0	2	0	0	0
OTU_1549	0	0	2	0	0	3	0	1	0	0	0	1	0	5	0	0	0	0	0	0	0	11	1	0	0	0	0	0	0	0	0	0	0	0	0	0	0	0	0	0	0	0	0	0	0
OTU_155	69	3651	3	4	71	6	17	2	44	125	411	296	76	34	4244	591	80	30	26	8	1	4	2	152	500	2833	148	5659	411	2769	1269	190	109	661	114	270	48	898	84	8	89	203	170	65	122
OTU_1550	0	0	0	0	0	0	1	26	0	0	0	0	0	0	0	0	0	0	0	2	0	0	1	0	0	0	0	0	0	0	0	0	0	0	0	0	0	0	0	0	0	0	0	0	0
OTU_1551	0	0	0	0	0	0	0	0	0	0	0	0	0	0	0	0	0	0	0	0	0	0	0	0	6	13	0	0	0	0	0	0	0	0	0	0	0	0	0	0	0	0	0	0	8
OTU_1552	0	0	27	0	0	0	1	0	0	0	0	0	0	0	0	0	0	0	0	1	1	1	0	0	4	2	0	0	0	0	0	0	0	0	0	0	0	0	0	0	0	0	0	0	0
OTU_1553	0	0	0	0	0	0	0	0	0	0	0	0	0	0	0	0	0	0	0	0	0	0	0	0	6	15	0	0	0	0	0	0	0	0	0	0	0	0	0	0	1	0	0	0	15
OTU_1554	0	0	7	0	0	1	0	0	0	0	0	0	0	0	0	0	0	0	0	0	0	0	2	0	4	5	0	0	0	0	0	0	0	0	1	0	0	0	0	0	0	0	0	1	12
OTU_1555	0	0	0	6	0	0	0	0	0	0	1	0	0	0	0	0	0	0	0	0	0	0	0	0	2	15	0	0	0	0	0	0	0	0	0	0	0	0	1	0	0	0	0	1	16
OTU_1556	0	0	0	0	0	0	0	0	0	0	0	0	0	0	0	0	0	0	0	0	0	0	0	0	4	4	0	0	0	0	0	0	0	0	0	0	0	0	0	0	0	0	0	0	12
OTU_1557	0	1	1	1	9	0	0	0	2	2	2	0	0	0	1	0	35	0	0	0	0	1	0	2	4	8	0	1	0	0	0	5	0	0	0	0	0	0	1	0	0	0	0	0	5
OTU_1558	0	0	0	0	0	0	0	0	0	0	1	0	0	0	0	0	0	0	0	0	0	0	0	0	5	34	0	0	0	0	0	0	0	0	0	0	0	0	0	0	0	0	0	0	12
OTU_1559	0	0	0	0	0	0	0	0	0	0	0	0	0	0	0	0	0	0	0	0	0	0	0	0	2	17	0	0	0	0	0	0	0	0	0	0	0	0	0	0	0	0	0	0	20
OTU_156	236	131	3	3	30	9	12	11	37	1	51	122	8	1	28	1	57	27	29	93	8	22	11	114	167	117	142	478	24	305	10	42	62	105	6	121	15	31	9	0	13	17	14	6	149
OTU_1560	0	0	0	0	0	0	0	0	0	0	0	0	0	0	0	0	0	0	0	0	0	0	0	0	11	4	0	0	0	0	0	0	0	0	0	1	0	0	0	0	0	0	0	0	17
OTU_1561	0	2	0	0	0	0	0	0	0	0	0	0	0	0	0	0	2	0	0	0	0	0	0	2	5	4	0	0	0	0	0	0	0	0	0	0	0	0	0	0	0	0	0	0	8
OTU_1562	0	0	0	0	0	0	0	0	0	0	0	0	0	0	0	0	0	0	0	0	0	0	0	0	14	8	0	0	0	0	0	0	0	0	0	0	0	0	0	0	0	0	0	0	13
OTU_1563	0	0	0	0	0	0	0	0	0	0	0	0	0	0	0	0	0	0	0	0	0	0	0	0	4	10	0	0	0	0	0	0	0	0	0	0	0	0	0	0	0	0	0	0	8
OTU_1564	0	0	0	0	0	0	0	0	0	0	0	0	0	0	0	0	0	0	0	0	0	0	0	0	10	11	0	0	0	0	0	0	0	0	0	0	0	0	0	0	0	0	0	0	17
OTU_1565	0	0	0	0	0	0	0	1	0	0	0	0	0	0	0	0	0	0	0	0	0	0	0	0	2	0	0	0	0	0	0	0	0	0	0	0	0	0	0	0	2	0	0	0	0
OTU_1566	0	0	0	0	0	0	0	0	0	0	0	0	0	0	0	0	0	0	0	0	0	0	0	0	5	5	0	0	0	0	0	0	0	0	0	0	0	0	0	0	0	0	0	0	15
OTU_1567	0	0	6	0	0	0	0	1	0	0	0	0	0	0	0	0	0	0	0	0	0	3	2	0	4	2	0	0	0	0	0	0	0	0	0	0	0	0	0	0	0	0	0	0	15
OTU_1568	0	0	0	0	0	0	0	0	0	0	0	0	0	0	1	0	0	0	0	0	0	0	0	0	5	9	0	0	0	0	0	0	0	0	0	1	0	0	0	0	0	0	0	0	13
OTU_1569	0	0	0	0	0	0	0	0	0	0	0	0	0	0	0	0	0	0	0	0	0	0	0	0	5	6	0	0	0	0	0	0	0	0	0	0	0	0	0	0	0	0	0	0	7
OTU_157	306	327	0	0	385	0	6	0	214	1	341	8	0	3	259	4	119	0	0	0	5	0	0	580	492	0	3	129	1	0	4	1	2	34	36	23	0	3	102	2	11	21	2	0	0
OTU_1570	3	1	0	0	0	2	0	0	2	0	1	0	0	0	0	0	0	0	0	0	0	0	0	0	10	27	0	0	0	0	0	1	0	0	0	0	0	1	1	1	0	0	0	3	43
OTU_1571	0	0	0	0	0	0	0	0	0	0	0	0	0	0	0	0	0	0	0	0	0	0	0	0	3	8	0	0	0	0	0	0	0	0	0	0	0	0	0	0	0	0	0	0	8
OTU_1572	0	0	0	0	0	0	0	0	0	0	0	0	0	0	0	0	0	0	0	0	0	0	0	0	2	5	0	0	0	0	0	0	0	0	0	0	1	0	0	0	0	0	0	0	9
OTU_1573	0	0	0	0	0	0	0	0	0	0	0	0	0	0	0	0	0	0	0	0	0	0	0	1	6	14	0	0	2	0	1	0	0	0	2	3	0	0	0	0	0	1	0	0	18
OTU_1574	0	0	0	0	0	0	0	0	0	0	0	0	0	0	0	0	0	0	0	0	0	0	0	0	9	22	0	0	0	0	0	0	0	0	0	0	0	0	0	0	0	0	0	0	47
OTU_1575	0	0	0	0	0	0	0	0	0	0	0	0	0	0	0	0	0	0	0	0	0	0	0	0	3	9	0	0	0	0	0	0	0	0	0	0	0	0	0	0	0	0	0	0	30
OTU_1576	0	0	0	0	0	0	0	0	0	0	0	0	0	0	1	0	0	0	0	0	0	0	0	0	4	7	0	0	0	0	0	0	0	0	0	0	0	0	0	0	0	0	0	0	2
OTU_1577	0	0	0	0	0	0	0	0	0	0	0	0	0	0	0	0	0	0	0	0	0	0	0	0	1	10	0	0	0	0	0	0	0	0	0	0	0	0	0	0	0	0	0	0	5
OTU_1578	0	0	0	0	0	0	0	0	0	0	0	0	0	0	0	0	0	0	0	0	0	0	0	0	3	2	0	0	0	0	1	0	0	0	0	0	0	0	0	0	0	0	0	0	6
OTU_1579	0	0	0	0	0	0	0	0	0	0	0	0	0	0	0	0	0	0	0	1	0	0	0	0	8	2	0	0	0	0	0	0	0	0	0	0	0	0	0	0	0	0	0	0	6
OTU_158	25	67	1	11	0	3	3	76	109	18	11	2	31	14	3	21	16	0	0	3	2	1	13	112	6	4	11	33	734	25	24	0	38	3	17	2	0	41	27	14	14	32	1175	53	15
OTU_1580	0	0	0	0	0	0	0	0	0	0	0	0	0	0	0	0	0	0	0	0	0	0	0	0	1	3	0	0	0	0	0	0	0	0	0	0	0	0	0	0	0	0	0	0	4
OTU_1581	0	0	0	0	0	0	0	0	0	0	0	0	0	0	0	0	0	0	0	0	0	0	0	0	0	0	0	29	0	0	0	0	3	0	0	0	0	0	0	0	0	0	0	0	0
OTU_1582	0	0	0	1	0	1	0	0	0	0	0	0	0	0	0	2	0	0	0	0	0	0	5	0	0	0	0	2	0	0	0	0	0	0	0	0	0	0	0	12	0	2	0	0	0
OTU_1583	0	0	0	0	0	0	0	0	0	0	0	0	0	0	0	0	0	0	0	0	0	0	0	0	4	14	0	0	0	0	0	0	0	0	0	0	0	0	0	0	0	0	0	0	15
OTU_1584	0	0	0	0	0	0	0	0	0	0	0	0	0	0	0	0	3	0	0	0	0	0	0	0	0	0	0	27	0	0	0	0	7	0	0	0	0	0	0	0	0	0	0	0	0
OTU_1585	34	38	2	1	29	2	1	0	53	0	34	12	1	20	35	1	5	2	4	1	3	2	2	21	23	2	4	9	0	0	0	1	2	0	0	1	0	1	29	14	6	1	0	0	18
OTU_1586	0	1	0	0	0	0	0	0	0	0	0	0	0	0	0	2	0	0	0	0	0	0	2	0	1	0	0	1	0	0	0	0	0	0	0	0	0	0	0	0	0	0	0	0	5
OTU_1587	0	0	0	0	0	0	0	0	0	0	0	0	0	0	0	0	0	0	0	0	0	0	0	0	2	9	0	0	0	0	0	0	0	0	0	0	0	0	0	0	0	0	0	0	5
OTU_1588	0	0	0	0	0	0	0	0	0	0	0	0	0	0	0	0	3	0	0	0	0	0	0	0	0	0	0	7	0	0	0	0	3	0	0	0	0	0	0	0	0	0	0	0	0
OTU_1589	0	0	0	0	0	0	0	0	0	0	0	0	0	0	0	0	4	0	0	0	0	0	0	0	0	0	0	3	0	0	0	0	4	0	0	0	0	0	0	0	0	0	0	0	0
OTU_159	214	232	12	7	265	555	22	17	124	1	154	5	1	16	117	2	46	8	72	54	20	378	9	221	267	1	1	56	3	3	2	0	0	1	77	0	0	2	170	6	85	84	7	1	0
OTU_1590	0	0	0	0	0	0	0	0	0	0	0	0	0	0	0	0	11	0	0	0	0	0	0	0	0	0	0	11	0	0	0	0	8	0	0	0	0	0	0	0	0	0	0	0	0
OTU_1591	0	0	0	0	0	0	0	0	0	0	0	0	0	0	0	0	1	0	0	0	0	0	0	0	0	3	0	4	0	0	0	0	0	0	0	0	0	0	1	2	0	0	0	0	0
OTU_1592	0	0	1	1	0	3	0	0	0	0	0	0	0	0	0	0	0	0	0	0	0	0	0	0	0	0	0	6	0	0	0	0	5	0	1	0	0	0	1	4	0	0	0	0	0
OTU_1593	0	0	0	0	0	0	0	0	0	0	0	0	0	0	1	0	0	0	0	0	0	0	0	0	3	5	0	0	0	0	0	0	0	0	0	0	0	0	0	0	0	0	0	0	11
OTU_1594	0	0	0	0	0	0	0	0	0	0	0	0	0	0	0	0	0	0	0	0	0	0	0	0	0	0	0	0	9	0	11	0	0	0	2	0	0	7	2	0	1	4	3	4	0
OTU_1595	0	0	0	2	0	0	0	1	0	0	0	3	2	2	0	0	0	0	0	0	0	0	0	3	201	29	0	0	0	0	1	0	0	1	0	0	0	2	0	6	1	0	0	1	64
OTU_1596	0	0	0	0	0	0	1	0	9	0	9	0	0	0	42	0	22	0	1	0	0	0	0	0	11	9	4	5	1	2	1	0	43	12	1	64	0	1	1	0	0	3	4	4	13
OTU_1597	0	0	0	0	0	0	0	0	0	0	0	0	0	0	0	0	0	0	0	0	0	0	0	0	0	0	0	0	0	0	0	2	0	0	0	0	0	0	0	0	0	0	1	0	0
OTU_1598	0	0	0	3	0	0	0	0	0	0	0	0	0	0	0	0	1	0	0	0	0	0	0	0	0	0	0	0	0	0	0	0	7	0	0	0	0	0	0	0	0	0	0	0	0
OTU_1599	0	0	0	0	3	0	0	0	0	0	0	0	1	0	0	0	0	0	0	0	0	0	0	0	0	0	0	0	0	0	0	0	0	0	0	0	0	2	12	0	0	4	0	2	0
OTU_16	0	0	60	5	3	105	1195	2240	1	1717	1	837	3817	10960	3	5249	1	24087	1041	152	82	112	105	0	0	0	0	0	200	0	445	2	0	0	155	1	1	465	164	471	180	256	2387	161	0
OTU_160	10	13	54	0	10	60	38	54	9	0	101	24	0	0	74	0	0	2	2	88	2611	54	66	6	6	7	2	13	1	15	0	1	0	21	1	18	1	1	0	0	1	4	2	0	5
OTU_1600	0	0	0	0	0	0	0	0	0	0	0	0	0	0	0	3	0	0	0	0	0	0	1	0	1	0	0	0	8	0	1	0	0	1	2	6	0	1	1	0	2	0	1	0	0
OTU_1601	0	0	0	0	0	0	0	0	0	0	0	0	0	0	0	0	0	0	0	0	0	0	1	0	0	0	0	5	4	0	2	0	0	0	2	0	0	0	0	4	0	0	1	4	0
OTU_1602	0	0	1	1	0	6	2	1	0	0	0	0	0	0	0	0	3	0	0	0	1	1	1	0	0	0	0	0	0	0	0	0	0	0	4	0	0	0	0	4	0	0	0	0	0
OTU_1603	11	3	13	15	0	42	5	5	15	0	1	0	0	3	3	1	0	1	10	15	12	4	17	35	1	0	9	22	1	0	0	0	7	1	32	0	0	0	0	11	12	10	1	0	0
OTU_1604	0	0	0	0	0	0	0	0	0	0	0	0	0	0	0	0	0	0	0	0	0	0	0	0	0	8	0	0	0	0	0	0	0	0	0	0	0	0	0	0	0	0	0	0	17
OTU_1605	0	0	0	0	0	0	0	0	0	0	0	0	0	0	2	0	0	0	0	0	0	0	0	0	2	11	0	0	0	0	0	0	0	0	0	0	0	0	0	0	0	0	0	0	20
OTU_1606	0	0	0	0	0	0	0	0	0	0	0	0	0	0	0	0	0	0	0	0	0	0	0	0	3	3	0	0	0	0	0	0	0	0	0	0	0	0	1	1	0	0	0	0	9
OTU_1607	0	0	0	2	0	0	0	0	0	0	0	0	0	0	0	0	0	0	0	0	0	0	5	0	0	0	0	12	0	0	1	0	0	0	0	0	0	0	0	1	0	2	0	0	0
OTU_1608	0	0	0	0	0	1	0	0	0	0	0	0	0	0	0	0	0	0	0	0	0	0	0	0	3	15	0	0	0	0	0	0	0	0	0	0	0	0	0	0	0	0	0	0	12
OTU_1609	0	0	0	0	0	0	0	0	0	0	0	0	0	0	0	0	0	0	0	0	0	0	0	0	2	7	0	0	0	0	0	0	0	0	0	0	0	0	0	0	0	0	0	0	9
OTU_161	41	185	39	32	28	18	29	10	64	6	167	10	8	6	114	12	97	10	5	15	19	29	11	71	152	90	41	64	3	382	16	30	135	94	37	108	10	31	14	89	32	15	128	11	106
OTU_1610	26	0	0	0	0	0	0	0	0	0	0	0	0	0	0	0	0	1	0	1	0	0	0	5	0	0	22	2	0	0	0	0	0	0	0	0	0	0	0	0	0	0	0	0	1
OTU_1611	4	2	0	0	2	0	0	0	1	0	7	0	0	0	1	0	0	0	0	0	0	0	0	0	1	1	0	1	0	1	0	1	0	1	0	1	0	0	0	0	0	0	0	0	5
OTU_1612	0	0	0	0	0	0	0	0	0	0	0	0	0	0	0	0	0	0	0	0	0	0	0	0	1	8	0	0	0	0	0	0	0	0	0	0	0	0	0	0	0	0	0	0	17
OTU_1613	0	0	0	0	0	0	0	0	0	0	0	0	0	0	0	0	0	0	0	0	0	0	0	0	0	1	0	0	0	0	0	0	0	0	0	0	0	0	0	0	0	0	0	0	17
OTU_1614	6	1	0	0	1	0	0	0	5	3	3	0	2	0	3	0	0	0	0	0	0	0	0	6	4	0	0	2	2	0	4	0	0	0	0	0	0	16	1	1	4	4	4	0	0
OTU_1615	0	0	0	0	0	0	0	0	0	0	0	0	0	0	0	0	0	0	0	0	0	0	0	0	0	5	0	0	0	0	0	0	2	0	0	0	0	0	0	0	0	0	0	0	4
OTU_1616	0	0	0	0	0	0	0	0	0	0	0	0	0	0	0	0	0	0	0	0	0	0	0	0	1	5	0	0	0	0	0	0	0	0	0	0	0	0	0	0	0	0	0	0	9
OTU_1617	0	0	0	0	0	0	0	0	0	0	0	0	0	0	0	0	0	0	0	0	0	0	0	0	2	31	0	0	0	0	0	0	0	0	0	0	0	0	0	0	0	0	0	0	7
OTU_1618	6	6	1	1	2	2	1	0	12	1	4	1	0	1	17	0	4	2	2	4	2	6	3	6	11	1	1	1	0	4	0	3	2	2	3	4	0	0	0	2	4	6	0	1	0
OTU_1619	0	0	0	2	0	0	0	0	0	0	0	0	0	0	0	0	0	0	0	0	0	0	0	0	0	4	0	0	0	0	0	0	0	0	0	0	0	0	0	0	0	0	0	0	6
OTU_162	0	0	5	2	0	4	2	2	0	131	0	0	4	637	0	1186	0	0	2	5	1	4	1	0	0	0	0	0	3	0	290	0	0	0	4	0	0	6	6	1076	5	5	8	2	0
OTU_1620	7	0	0	4	0	4	0	1	0	0	0	0	1	0	0	3	0	1	1	29	0	0	0	7	0	0	0	1	0	0	0	0	0	0	7	0	0	0	0	1	17	2	2	0	0
OTU_1621	0	0	0	0	0	0	0	0	0	0	0	0	0	0	0	0	0	0	0	0	0	0	0	0	5	5	0	0	0	0	0	0	0	0	0	0	0	0	0	0	0	0	0	0	8
OTU_1622	13	9	0	0	8	0	0	0	3	0	5	0	0	0	4	0	1	0	0	0	0	0	0	4	10	4	8	0	0	7	0	7	0	2	0	0	0	0	0	0	0	0	0	0	1
OTU_1623	9	5	0	0	2	0	0	0	2	0	0	0	0	0	0	0	0	0	0	0	0	0	0	2	0	1	0	1	0	5	0	11	0	0	0	0	0	0	0	0	0	0	0	0	0
OTU_1624	7	3	0	0	6	0	0	0	1	0	4	0	0	0	2	0	0	0	0	0	0	0	0	2	1	2	4	0	0	1	0	2	0	0	0	0	0	0	0	0	0	0	0	0	2
OTU_1625	6	3	0	0	2	0	0	0	0	0	2	0	0	0	2	0	0	0	0	0	0	0	0	1	0	1	0	0	0	3	0	7	0	0	0	0	0	0	0	0	0	0	0	0	3
OTU_1626	1	0	0	0	0	0	0	0	0	0	0	0	0	0	0	0	7	0	0	0	0	0	0	0	0	3	0	0	0	0	0	0	0	0	0	0	0	0	0	0	0	0	0	0	3
OTU_1627	2	4	4	0	0	0	3	1	5	0	0	0	0	0	0	0	2	0	1	1	3	1	3	0	0	0	1	0	0	4	0	0	0	0	0	0	0	0	0	0	0	0	0	0	20
OTU_1628	2	4	0	0	2	0	0	0	3	0	2	0	0	0	1	0	0	0	0	0	0	0	0	2	4	0	0	0	0	1	0	2	1	0	0	1	0	0	0	0	0	0	0	0	6
OTU_1629	1	0	0	3	3	6	1	2	0	0	0	14	10	0	0	2	0	7	0	0	1	0	1	1	0	2	0	0	3	2	2	0	0	0	3	0	0	7	0	1	3	5	2	0	0
OTU_163	80	72	9	22	75	29	77	18	34	15	135	24	48	14	18	78	59	10	66	41	18	53	17	15	132	94	152	59	87	77	117	67	102	124	47	95	31	335	33	4	61	85	104	91	139
OTU_1630	2	28	0	0	4	0	0	0	5	0	8	20	0	0	9	0	0	0	0	0	1	0	0	8	4	0	2	1	0	20	0	0	0	0	0	0	0	0	0	0	0	0	0	0	0
OTU_1631	4	2	0	0	5	0	0	0	8	0	0	0	0	0	1	0	0	0	0	0	0	0	0	3	0	0	0	0	0	0	0	0	7	0	0	0	0	0	0	0	0	0	0	0	0
OTU_1632	3	2	0	0	1	0	0	0	0	0	4	0	0	0	1	2	4	0	0	0	0	0	0	0	0	1	0	2	1	1	0	0	0	0	2	2	0	0	0	0	0	0	2	0	0
OTU_1633	3	0	0	9	0	2	0	2	0	2	0	2	0	0	0	0	1	1	0	0	0	0	6	0	3	2	1	3	1	1	7	4	1	2	1	4	0	4	5	1	0	0	0	1	3
OTU_1634	1	1	0	0	0	0	0	0	0	0	0	0	0	0	0	0	6	0	0	0	0	0	0	0	3	7	0	2	0	3	0	0	1	3	0	6	1	0	0	0	0	0	0	0	12
OTU_1635	1	1	0	0	1	0	0	0	2	0	0	0	0	0	4	0	0	0	0	0	0	0	0	0	0	0	0	0	0	0	0	0	0	2	0	2	2	0	0	0	0	0	0	0	0
OTU_1636	1	0	5	6	2	9	9	13	1	0	1	6	0	0	0	0	0	0	0	6	5	7	8	1	0	0	1	0	0	0	0	0	3	1	5	0	0	0	1	2	11	2	0	1	1
OTU_1637	4	11	2	0	1	0	0	0	0	0	0	0	0	0	0	0	0	0	0	0	0	0	0	0	11	0	0	0	0	2	0	0	0	0	0	0	0	0	0	0	0	0	0	0	0
OTU_1638	1	1	0	0	3	0	0	0	0	0	1	0	0	0	1	0	0	0	0	0	0	0	0	1	0	0	0	0	0	3	0	1	0	0	0	0	0	0	0	0	0	0	0	0	0
OTU_1639	5	6	0	0	0	0	0	0	0	0	0	0	0	0	1	0	0	0	0	0	0	0	0	0	0	0	3	0	0	5	0	0	0	2	0	0	0	0	0	0	0	0	0	0	0
OTU_164	56	39	495	11	34	206	365	365	35	0	35	81	1	0	57	11	11	130	227	539	301	299	532	26	24	17	11	0	9	4	2	0	8	12	43	11	0	5	11	4	18	34	18	0	7
OTU_1640	1	1	3	2	1	10	0	3	8	0	3	0	0	0	3	0	2	1	0	2	2	0	0	2	0	0	0	1	1	0	0	0	2	0	4	1	0	0	1	1	0	3	3	0	0
OTU_1641	3	1	0	0	3	0	0	0	0	0	1	0	0	0	2	0	0	0	0	0	0	0	0	0	1	2	0	0	0	0	0	1	0	0	0	1	0	0	0	0	0	0	0	0	0
OTU_1642	3	14	1	0	5	3	6	0	5	0	12	0	0	0	9	0	0	0	0	1	0	3	0	3	12	0	0	0	0	0	0	0	0	0	0	0	0	0	0	0	0	0	0	0	0
OTU_1643	2	2	0	0	1	0	0	0	4	0	2	0	0	0	1	0	0	0	0	0	1	0	0	0	1	0	0	0	0	0	0	1	0	1	0	0	0	0	0	0	0	0	0	0	0
OTU_1644	1	1	0	1	1	0	0	0	29	0	3	2	0	3	1	0	0	6	0	1	0	0	2	5	0	3	0	3	0	0	0	3	13	0	1	0	0	0	0	0	0	0	0	0	0
OTU_1645	4	3	0	0	2	0	0	0	2	0	0	0	0	0	3	0	0	0	0	0	0	2	0	0	2	0	0	0	0	0	0	0	0	0	0	0	0	0	0	0	0	0	0	0	0
OTU_1646	0	7	0	0	2	0	0	0	1	0	13	0	0	0	2	0	0	0	0	0	0	0	0	0	1	0	0	0	0	0	0	0	0	2	0	0	0	0	0	0	0	0	0	0	1
OTU_1647	0	4	0	0	0	0	0	0	0	0	0	0	0	0	0	0	2	0	0	0	0	0	0	0	5	4	1	1	0	10	0	1	3	2	0	3	0	0	0	0	0	0	0	0	9
OTU_1648	1	1	0	0	0	0	0	0	0	0	19	0	0	0	2	0	0	0	0	0	0	0	0	0	0	0	0	0	0	0	0	0	0	0	0	0	0	0	0	0	0	0	0	0	0
OTU_1649	0	1	0	1	0	0	0	0	0	0	0	0	0	0	1	0	0	0	0	0	0	0	0	0	1	2	0	1	0	2	0	0	1	2	0	0	0	1	1	0	0	0	1	0	6
OTU_165	0	0	193	10	0	59	297	136	0	333	0	0	43	203	0	27	0	0	1	101	718	37	174	1	108	108	0	19	0	0	23	0	0	0	5	0	0	1	1	15	0	1	0	0	236
OTU_1650	1	1	0	0	2	0	0	1	2	0	14	0	0	0	2	0	0	0	0	0	0	0	0	0	4	0	0	0	0	0	0	0	0	2	0	0	0	0	0	0	0	0	0	0	0
OTU_1651	1	5	0	0	0	0	0	0	0	0	3	0	0	0	0	0	0	0	0	0	0	0	0	0	1	0	0	1	0	2	0	5	0	0	0	0	0	0	0	0	0	0	0	0	0
OTU_1652	0	1	0	0	0	0	0	0	0	0	0	0	0	0	3	0	4	0	0	0	0	0	0	0	0	2	0	0	0	0	0	0	2	1	0	1	0	0	0	0	0	0	0	0	0
OTU_1653	0	2	0	0	0	0	0	0	0	0	0	0	0	0	1	0	3	0	0	0	0	0	0	0	0	3	2	4	1	2	0	0	0	2	0	0	0	0	0	0	1	0	0	0	0
OTU_1654	0	4	0	0	0	0	0	2	0	0	0	0	0	0	0	0	0	0	0	0	0	0	0	0	1	0	2	2	0	1	0	0	0	2	0	2	0	0	0	0	0	0	2	0	0
OTU_1655	0	0	28	0	0	0	0	0	0	0	0	0	0	0	0	0	0	0	0	0	1	0	1	0	0	0	0	0	0	0	1	0	0	0	0	0	0	0	0	0	0	0	0	0	0
OTU_1656	0	2	0	0	0	0	0	0	0	0	9	0	0	0	0	0	1	0	0	0	0	0	0	0	7	10	0	0	0	6	0	2	2	14	0	1	4	0	0	0	0	0	0	0	4
OTU_1657	0	1	0	0	0	0	0	0	0	0	1	0	0	0	0	0	2	0	0	0	0	0	0	1	4	1	0	0	0	2	0	0	0	0	0	0	0	0	0	0	0	0	0	0	1
OTU_1658	0	9	2	0	0	0	0	0	0	0	0	0	0	0	0	0	1	0	0	0	0	0	0	0	0	0	0	0	0	10	0	0	0	0	0	0	0	0	0	0	0	0	0	0	0
OTU_1659	3	0	0	0	2	0	0	0	2	0	1	0	0	0	1	0	0	0	0	0	0	0	0	2	0	3	0	0	0	0	0	1	0	0	0	1	0	0	0	0	0	0	0	0	1
OTU_166	0	0	25	2	0	70	39	67	0	0	0	2	1	0	0	2	8	54	0	40	42	43	38	0	0	0	0	0	3	0	3	0	0	0	4	0	0	6	787	6	748	582	8	0	0
OTU_1660	4	6	0	0	0	0	0	0	0	0	0	0	0	0	0	0	0	0	0	0	0	0	0	0	0	1	0	0	0	2	0	1	0	0	0	0	0	0	0	0	0	0	0	0	0
OTU_1661	1	4	0	0	2	0	0	0	0	0	0	0	0	0	0	0	0	0	0	0	0	0	0	0	0	0	4	0	0	0	0	1	0	0	0	0	0	0	0	0	0	0	0	0	0
OTU_1662	0	73	3	0	0	9	6	5	3	0	1	4	0	0	0	0	0	0	0	6	5	6	3	0	0	0	0	0	0	35	0	0	3	0	0	0	0	0	0	0	1	0	0	0	1
OTU_1663	0	0	0	4	0	1	0	0	0	0	1	0	0	0	0	0	0	0	0	0	0	0	0	0	0	0	0	0	0	0	0	0	0	0	3	0	0	0	0	4	2	0	0	0	1
OTU_1664	0	0	0	3	0	0	0	0	0	0	0	0	0	0	1	0	7	0	0	0	0	0	0	0	0	0	0	0	0	0	0	0	0	0	0	1	0	0	0	0	9	0	0	0	1
OTU_1665	1	1	0	0	0	0	0	0	1	0	2	0	0	0	0	0	2	0	0	0	0	0	0	1	0	0	3	0	0	2	0	2	0	0	0	0	0	0	0	0	0	0	0	0	0
OTU_1666	1	2	0	0	2	0	0	0	2	0	2	0	0	0	5	0	0	0	0	0	0	0	0	0	4	0	0	0	0	0	0	1	0	0	0	0	0	0	0	0	0	0	0	0	0
OTU_1667	0	0	15	5	0	6	1	0	0	0	0	0	0	0	0	0	0	0	0	0	0	0	0	0	0	0	0	0	0	0	0	0	0	0	0	0	0	0	0	0	0	0	0	0	0
OTU_1668	0	0	0	6	0	2	1	0	1	0	0	0	0	0	1	0	1	0	0	0	0	0	0	0	0	0	0	0	0	0	0	0	0	0	1	0	0	0	1	0	0	0	0	0	0
OTU_1669	0	0	0	7	0	2	0	0	0	0	0	0	0	0	0	0	0	0	0	0	0	0	0	0	0	0	0	0	0	0	0	0	0	0	0	0	0	0	0	0	0	0	0	0	0
OTU_167	0	1	93	96	0	77	97	139	0	74	2	2	17	29	0	7	0	0	3	117	1334	41	157	0	5	15	1	15	31	1	17	0	0	0	616	0	0	12	135	21	21	13	17	12	11
OTU_1670	0	0	0	7	0	2	0	0	0	0	0	0	0	0	0	0	0	0	0	2	0	0	0	0	0	0	0	0	0	0	0	0	0	0	1	0	0	0	1	0	0	0	0	0	0
OTU_1671	0	0	0	10	0	0	0	0	0	0	0	0	0	0	0	0	0	0	0	0	0	0	0	0	0	0	0	0	0	0	0	0	0	0	4	0	0	0	2	0	1	1	0	0	0
OTU_1672	0	9	0	0	0	0	0	0	0	0	2	0	0	0	0	0	1	0	0	0	0	0	0	0	0	0	0	0	0	2	0	0	0	0	0	2	0	0	0	0	0	0	0	0	3
OTU_1673	0	0	0	10	0	4	0	1	0	1	0	0	0	0	0	1	3	1	0	1	0	0	0	0	0	0	0	0	0	0	0	0	1	0	3	0	0	0	0	3	0	0	0	0	0
OTU_1674	1	0	0	2	0	0	0	1	3	1	0	0	0	1	0	2	0	0	0	0	0	0	0	0	1	0	3	0	0	0	5	0	1	0	1	1	0	4	10	0	4	8	5	4	0
OTU_1675	0	0	0	3	0	2	0	0	0	0	0	0	0	0	0	0	0	0	0	0	0	0	0	0	2	0	0	0	0	0	0	0	0	0	0	0	0	0	0	2	0	0	0	0	0
OTU_1676	0	0	0	5	0	2	0	0	0	0	0	0	0	0	0	0	0	0	0	0	0	0	1	0	0	0	0	0	0	0	0	0	0	0	0	0	0	0	0	0	0	0	0	0	0
OTU_1677	0	0	0	8	1	0	0	0	0	0	0	0	0	0	0	0	0	0	2	0	0	0	0	0	0	0	0	0	0	0	1	1	0	0	0	0	0	0	1	0	0	0	0	0	0
OTU_1678	0	0	0	4	0	0	0	0	0	0	0	0	0	0	1	0	0	0	0	1	0	0	0	1	4	11	0	0	1	0	0	1	0	1	0	0	0	0	0	0	0	0	0	2	44
OTU_1679	0	0	1	4	0	4	0	0	0	0	0	0	0	0	0	0	0	0	0	0	0	0	0	0	1	0	0	0	0	0	0	0	0	0	0	0	0	0	0	0	0	0	0	0	0
OTU_168	0	0	15	0	0	19	26	22	0	55	0	95	921	28	0	48	7	813	64	23	16	208	31	0	20	6	0	0	247	3	47	0	10	1	26	4	1	139	14	3	20	31	21	39	3
OTU_1680	0	0	0	5	0	0	0	1	0	0	0	0	0	0	0	0	0	0	0	0	0	0	0	0	0	0	0	0	0	0	0	0	0	0	3	0	0	0	0	1	0	0	0	0	0
OTU_1681	0	0	0	8	0	6	0	0	0	0	0	0	0	0	0	0	0	0	0	0	2	1	0	0	1	0	0	0	0	0	0	0	0	0	0	0	0	0	1	3	0	0	0	0	0
OTU_1682	0	0	0	10	0	0	0	0	0	0	0	0	0	0	0	0	0	0	0	1	0	0	0	0	0	0	0	0	0	0	0	0	0	0	1	0	0	0	0	3	0	0	0	0	0
OTU_1683	0	0	0	8	0	0	0	0	0	0	0	0	0	0	0	0	0	0	0	0	0	0	0	0	0	0	0	0	0	0	0	0	0	0	0	0	0	0	0	5	0	0	0	0	0
OTU_1684	0	0	0	10	0	1	2	0	0	0	0	0	0	0	0	0	0	0	0	1	0	1	0	0	0	0	0	0	0	0	0	0	0	0	0	0	0	0	0	1	0	0	0	0	0
OTU_1685	0	0	6	2	0	2	0	1	0	0	0	0	0	0	0	0	0	0	1	0	0	0	0	0	2	5	0	0	0	0	0	0	0	0	0	0	0	0	0	0	0	0	0	0	9
OTU_1686	0	0	1	79	0	67	0	0	0	0	0	0	0	0	0	0	0	0	4	4	0	1	2	0	0	0	0	0	0	0	0	0	0	0	6	0	0	0	8	2	0	0	0	6	0
OTU_1687	0	0	1	8	0	2	0	0	0	0	0	0	0	0	0	0	0	0	0	0	0	1	0	0	0	0	0	0	0	0	0	0	0	0	1	0	0	0	2	0	0	0	0	0	0
OTU_1688	0	0	1	5	0	21	0	0	0	0	0	0	0	0	0	0	0	0	0	2	0	0	0	1	0	0	0	0	0	0	0	0	0	0	0	0	0	0	0	0	0	0	0	0	0
OTU_1689	6	0	2	5	0	0	2	17	0	0	3	0	0	1	0	0	0	3	0	0	1	6	0	0	0	0	2	0	0	0	0	0	0	0	11	0	0	0	0	1	0	0	0	0	0
OTU_169	34	24	44	0	164	62	206	132	27	7	29	12	15	6	56	11	17	14	22	43	19	27	13	51	112	47	21	89	103	31	75	260	51	64	46	58	73	168	45	3	78	166	75	97	65
OTU_1690	6	0	0	0	2	0	0	0	2	0	1	0	0	0	2	0	0	0	0	0	0	0	0	0	1	0	0	0	0	0	0	4	0	0	0	0	0	0	0	0	0	0	0	0	0
OTU_1691	0	0	0	13	0	0	0	0	0	0	0	0	0	0	0	0	0	0	0	0	0	0	0	0	0	0	0	0	0	0	0	0	0	0	0	0	0	0	0	0	0	0	0	0	0
OTU_1692	3	17	5	1	4	2	2	21	15	0	7	0	0	1	7	0	3	3	0	2	6	0	8	2	11	4	0	0	0	8	0	1	7	1	1	0	0	0	1	1	0	1	1	0	0
OTU_1694	0	1	0	0	1	0	0	0	0	0	0	0	0	0	0	0	0	0	0	0	0	0	0	0	3	20	0	0	0	0	0	0	0	0	0	0	0	0	1	0	0	0	0	0	15
OTU_1695	0	0	0	2	0	1	0	0	0	0	0	0	0	0	0	0	0	0	0	0	0	0	0	0	1	1	0	0	0	0	0	0	0	0	0	0	0	0	0	0	0	0	0	0	6
OTU_1696	0	0	0	0	0	3	0	0	0	0	0	0	0	0	0	0	3	0	0	0	0	0	0	0	0	13	0	1	0	0	0	0	2	0	0	0	0	0	0	0	0	0	0	0	9
OTU_1697	0	0	0	7	0	6	0	0	0	0	0	0	0	0	0	0	0	0	0	1	0	0	0	0	0	0	0	0	0	0	0	0	0	0	0	0	0	0	1	2	0	0	0	0	1
OTU_1698	0	0	0	4	0	3	0	0	0	0	0	0	0	0	0	0	4	0	0	1	1	1	0	0	0	0	0	0	0	0	0	0	3	0	1	0	0	0	4	5	0	0	0	0	0
OTU_1699	0	0	0	1	1	0	0	0	1	0	3	0	5	0	0	0	2	0	0	0	0	0	0	0	4	2	1	2	0	1	0	0	7	3	0	3	0	3	0	0	0	0	0	0	8
OTU_17	0	0	36	0	4	25	771	46	0	86	0	5069	2683	49	0	116	60	4273	355	87	305	227	44	0	274	34	23	8	39	19	305	37	30	18	56	25	16	153	36	0	34	55	70	85	40
OTU_170	0	0	785	22	0	241	47	45	0	38	199	2	7	147	100	8	0	0	15	35	104	27	108	0	22	10	0	17	12	0	22	0	0	113	76	81	0	14	21	28	19	16	7	27	14
OTU_1700	0	0	0	0	0	2	0	5	0	2	0	0	4	0	0	1	0	0	0	0	0	0	0	0	0	0	0	0	14	0	4	0	0	0	0	0	0	10	1	0	0	0	14	4	0
OTU_1701	0	0	0	16	0	235	2	2	0	0	0	1	0	0	0	0	0	0	2	22	0	8	0	0	0	0	0	0	0	0	0	0	0	0	13	0	0	0	0	1	0	0	0	0	0
OTU_1702	0	0	1	0	0	11	2	0	0	0	0	0	0	0	0	0	0	0	0	0	0	0	0	0	0	0	0	1	0	0	0	0	0	0	0	0	0	0	0	0	0	0	0	0	0
OTU_1703	5	14	0	0	8	2	0	5	6	0	42	3	0	0	7	0	4	0	1	2	0	1	0	8	4	2	4	6	0	11	0	3	5	10	0	16	1	2	0	0	0	1	0	0	9
OTU_1704	0	0	0	0	0	4	2	0	0	0	0	0	0	0	0	0	2	0	0	0	0	0	0	0	0	1	0	0	1	0	0	0	0	0	0	0	0	0	1	0	0	0	0	0	0
OTU_1705	0	0	0	0	1	4	0	0	0	0	0	0	0	0	0	0	0	0	1	0	0	2	0	1	0	0	0	0	0	0	0	0	0	1	0	0	0	0	0	0	0	0	0	0	0
OTU_1706	0	0	0	0	0	9	0	0	0	0	0	0	0	0	0	0	0	0	0	2	1	0	1	0	0	0	0	0	0	0	0	0	0	0	0	0	0	0	0	0	0	0	0	0	0
OTU_1707	1	0	0	0	0	2	0	0	0	0	0	0	0	0	2	0	0	0	0	0	0	0	0	0	1	6	0	0	0	0	0	0	1	0	1	0	0	0	0	0	0	0	0	0	8
OTU_1708	0	0	0	0	0	5	2	0	0	0	0	0	0	0	0	0	0	0	1	0	2	0	0	0	0	0	0	1	0	0	0	0	0	0	0	0	0	0	1	0	0	0	0	0	0
OTU_1709	0	0	0	0	0	2	0	0	0	0	0	0	0	0	0	0	1	0	0	0	2	0	0	0	0	0	0	0	0	0	0	0	3	0	0	0	0	0	1	1	0	0	0	0	0
OTU_171	39	185	40	6	408	20	71	104	103	2	59	90	1	1	54	3	72	39	4	35	33	30	145	28	206	121	15	6	13	113	6	219	53	33	6	16	0	5	14	2	10	28	24	0	244
OTU_1710	0	0	0	0	0	0	0	4	0	0	0	0	0	0	0	0	0	0	0	0	0	1	0	0	0	0	0	0	0	0	0	0	0	0	0	0	0	1	0	0	0	0	0	0	0
OTU_1711	0	0	0	0	0	0	5	4	0	0	0	1	0	0	0	0	0	2	0	0	0	0	0	0	0	0	0	0	0	0	0	0	0	0	0	0	0	0	0	0	0	0	0	0	0
OTU_1712	16	27	0	0	13	0	0	3	71	0	21	0	0	0	24	0	0	0	0	0	0	0	0	20	21	1	0	5	0	4	0	0	29	0	2	0	0	0	6	0	0	0	0	0	0
OTU_1713	0	0	0	0	0	0	0	0	0	0	8	0	0	0	5	0	0	0	0	0	0	0	0	0	0	0	0	0	0	0	0	0	0	5	0	4	0	0	0	0	0	0	0	0	0
OTU_1714	0	0	0	1	0	0	0	7	0	0	0	0	0	0	0	4	0	0	0	1	2	0	0	0	0	0	0	0	0	0	0	0	0	0	0	0	0	0	0	0	0	0	0	0	0
OTU_1715	0	0	0	0	0	0	0	0	3	0	0	0	0	0	1	0	0	0	0	0	0	0	0	0	0	0	0	0	0	0	0	0	2	0	0	2	0	0	0	0	0	0	0	0	0
OTU_1716	0	0	0	4	0	2	0	2	0	0	0	0	0	0	0	0	2	0	0	1	0	0	0	0	0	0	0	0	0	0	0	0	3	0	0	0	0	0	0	1	0	0	0	0	0
OTU_1717	3	0	0	15	0	0	0	1	183	0	0	0	0	0	0	0	0	0	0	0	0	0	0	0	70	0	2	0	0	0	1	1	83	0	33	0	0	2	0	0	1	0	0	0	8
OTU_1718	0	0	0	0	0	0	0	10	0	0	0	0	0	0	0	0	0	0	0	0	0	1	0	0	0	0	0	0	0	0	0	0	0	0	0	0	0	0	0	0	0	0	0	0	0
OTU_1719	0	0	0	0	0	0	0	0	0	13	0	0	1	1	0	2	0	0	0	0	0	0	0	0	0	0	0	0	3	0	2	0	0	0	1	0	0	0	15	0	0	4	0	1	0
OTU_172	95	9	8	0	46	17	231	85	103	1	35	71	1	1	24	0	92	10	15	18	8	24	6	12	115	84	84	83	57	42	23	248	357	88	17	106	52	19	12	13	9	97	28	11	347
OTU_1720	0	0	0	0	0	0	0	0	5	0	5	0	0	1	1	0	0	0	0	0	0	0	0	2	0	1	0	0	0	0	0	0	1	2	0	0	0	0	0	1	7	0	0	0	0
OTU_1721	0	0	0	0	0	0	0	0	2	1	0	0	0	0	1	0	1	0	3	0	0	0	0	0	0	1	0	0	0	0	0	0	0	0	0	0	0	0	0	0	0	0	0	0	0
OTU_1722	1	1	0	0	2	0	0	0	2	0	1	0	0	0	0	0	27	0	0	0	0	0	0	1	6	3	0	1	0	3	0	3	4	3	0	1	1	0	0	2	0	0	0	0	23
OTU_1723	0	0	0	0	0	0	0	0	0	0	9	0	0	0	0	0	2	0	0	0	0	0	0	0	1	6	2	0	0	0	0	1	0	10	0	1	0	0	0	0	0	0	0	0	15
OTU_1724	0	0	0	0	0	4	0	0	0	0	2	0	0	0	2	0	0	0	0	0	0	0	2	0	0	0	0	0	0	0	0	0	0	2	0	0	0	0	0	0	0	0	0	0	0
OTU_1725	0	0	0	3	0	1	0	39	0	0	0	0	0	0	0	0	0	0	0	1	0	0	0	0	0	0	0	0	0	0	0	0	0	0	3	0	0	0	0	0	0	0	0	0	0
OTU_1726	0	0	0	0	3	0	0	0	0	0	2	0	0	0	2	0	0	0	0	0	0	1	0	1	2	1	0	0	0	1	0	3	0	6	0	0	3	0	0	0	0	0	0	0	0
OTU_1727	0	0	0	0	0	0	0	0	1	0	0	0	0	0	1	0	0	0	0	0	0	0	0	0	6	5	0	0	0	0	0	1	0	1	0	0	0	0	0	0	0	0	0	0	0
OTU_1729	0	0	0	0	1	0	0	0	1	0	8	0	0	0	1	0	0	0	0	0	0	0	0	0	0	0	0	0	0	0	0	0	0	1	0	0	0	0	0	0	0	0	0	0	0
OTU_173	252	347	30	18	231	8	138	3	361	0	462	7	0	0	394	2	1	2	0	2	2	1	7	253	396	0	4	33	0	0	0	0	0	0	9	0	0	0	1	1	7	0	0	0	6
OTU_1730	1	2	5	0	3	2	1	3	0	0	0	6	0	0	4	0	0	0	0	1	5	5	6	0	0	0	1	0	0	0	0	3	0	0	0	0	0	0	0	0	0	0	0	0	0
OTU_1731	0	0	0	0	0	0	0	0	0	3	0	0	0	0	0	0	1	0	0	0	0	0	0	0	0	0	0	0	1	0	3	0	0	0	2	0	0	1	0	0	1	1	1	1	5
OTU_1732	0	2	1	2	1	2	6	3	2	0	4	2	1	0	2	0	1	2	0	1	1	2	3	3	1	0	0	0	0	1	0	0	3	1	0	0	1	2	1	0	1	0	0	1	1
OTU_1733	0	0	0	0	0	0	0	0	0	0	1	0	0	0	0	0	0	0	0	0	0	0	0	0	4	4	0	1	0	0	0	0	0	0	0	0	0	0	0	0	0	0	0	0	3
OTU_1734	0	0	0	0	0	0	0	0	0	0	0	1	0	0	0	0	0	0	0	0	0	0	0	0	0	0	0	0	0	0	0	0	0	0	0	0	0	2	0	9	0	0	3	0	0
OTU_1735	0	0	0	0	0	1	0	0	0	0	0	41	0	0	0	0	0	0	10	2	1	0	2	0	0	0	0	1	0	0	0	0	0	0	0	0	0	0	0	0	0	0	0	0	0
OTU_1736	2	3	3	0	2	7	6	4	2	0	1	3	0	0	1	0	1	2	4	2	3	8	3	1	0	0	0	0	0	0	0	0	0	0	0	0	0	0	0	0	0	0	0	0	0
OTU_1737	4	5	2	0	6	5	11	10	7	0	10	7	3	0	7	0	29	1	1	4	2	2	1	0	10	3	6	2	3	9	6	14	16	14	5	19	4	25	2	0	2	3	1	1	16
OTU_1738	0	1	0	0	0	0	69	39	0	0	0	4	0	0	1	0	0	1	0	0	0	0	0	0	0	0	0	0	0	0	0	0	0	0	0	0	0	0	0	0	0	0	0	0	0
OTU_1739	0	13	3	0	0	7	3	1	2	0	1	7	0	0	2	0	0	3	0	1	6	2	6	0	6	3	0	0	0	2	0	0	4	0	0	0	0	0	0	0	0	0	0	0	0
OTU_174	188	155	90	3	224	98	78	71	89	1	75	35	3	1	91	8	135	25	8	47	26	21	87	314	48	62	156	191	0	125	3	149	37	58	7	80	0	4	0	2	1	0	19	0	53
OTU_1740	4	4	0	0	115	0	0	1	11	7	5	0	16	9	0	61	13	0	0	0	0	0	0	3	3	1	0	1	21	2	23	13	23	4	12	0	0	67	15	1	20	10	21	50	4
OTU_1741	1	0	0	0	0	0	0	0	0	3	0	0	0	2	0	2	1	0	0	0	0	0	0	0	0	0	2	0	0	5	1	0	0	0	0	0	0	0	4	0	0	5	0	1	0
OTU_1742	0	0	0	0	0	0	0	0	0	0	0	3	8	0	0	1	0	5	3	0	0	0	0	0	1	0	0	0	1	0	1	0	0	0	3	1	0	1	5	0	0	4	4	2	1
OTU_1743	0	5	0	0	0	0	0	2	0	0	3	8	0	0	1	0	0	1	0	0	0	0	0	1	0	2	0	0	0	4	0	0	4	1	0	2	1	0	0	0	0	0	0	0	0
OTU_1744	1	5	0	0	0	4	0	0	0	0	0	1	0	0	0	0	0	0	0	1	0	4	3	0	1	0	0	0	0	2	0	0	0	0	0	0	0	0	0	0	0	0	0	0	0
OTU_1745	0	0	0	0	0	0	0	0	0	0	0	4	0	0	0	1	0	1	0	0	0	5	0	0	0	0	0	0	10	0	3	0	0	0	0	0	0	3	1	0	0	5	1	0	0
OTU_1746	0	0	8	0	0	2	32	29	0	2	0	2	5	156	0	8	0	0	0	5	2	0	32	0	3	1	0	1	0	1	1	0	0	0	0	0	0	0	0	24	0	0	0	0	0
OTU_1747	0	0	0	0	0	0	0	0	0	0	0	0	0	0	1	0	11	0	0	0	0	0	1	0	0	3	0	0	0	0	0	0	0	0	0	0	0	0	0	0	0	0	0	0	0
OTU_1748	0	0	1	0	0	0	0	1	0	0	0	2	0	0	3	0	13	0	0	0	2	0	0	0	7	3	3	2	0	3	0	3	17	8	0	7	0	0	1	0	0	0	0	0	22
OTU_1749	0	0	0	0	0	0	0	0	0	0	0	0	8	0	0	0	0	0	0	0	0	0	0	0	0	0	0	0	0	0	0	0	0	0	0	0	0	0	0	0	0	0	0	0	0
OTU_1750	0	0	0	0	4	0	0	0	1	0	2	0	0	0	1	0	2	0	0	1	0	0	1	3	0	0	2	1	0	0	2	3	0	0	0	0	0	0	0	0	0	0	0	0	0
OTU_1751	0	0	0	0	0	0	0	0	0	0	1	0	3	1	0	1	0	0	0	0	0	0	1	0	1	0	2	3	0	1	0	0	0	1	0	0	0	0	0	0	0	0	0	0	0
OTU_1752	0	3	0	0	1	0	0	1	1	0	1	2	0	0	2	0	0	0	0	1	0	0	0	0	1	0	0	0	0	1	0	1	2	2	0	0	1	0	0	0	0	0	0	0	0
OTU_1753	0	0	0	0	0	0	0	0	0	0	0	0	0	0	1	0	0	0	0	0	0	0	0	0	0	8	0	0	0	0	0	0	0	0	0	0	0	0	0	0	0	0	0	0	9
OTU_1754	0	0	0	4	0	0	0	0	0	0	0	0	0	0	0	0	3	0	0	0	0	0	0	0	0	0	0	2	0	0	0	0	1	0	0	0	0	0	0	0	0	0	0	0	0
OTU_1755	0	0	0	0	0	0	0	0	0	0	0	0	0	0	0	0	20	0	0	0	0	0	0	0	0	0	0	3	0	0	0	0	1	0	0	0	0	0	0	0	0	0	0	0	0
OTU_1756	0	0	0	0	0	0	0	0	0	0	0	0	0	0	0	0	59	0	0	0	0	0	0	0	0	0	0	10	0	0	0	0	9	0	0	0	0	0	0	0	0	0	0	0	0
OTU_1757	0	0	0	0	0	0	0	0	0	0	0	0	0	0	0	0	6	0	0	1	0	0	1	0	0	0	0	0	0	0	0	0	3	0	0	0	0	0	3	0	0	0	0	0	0
OTU_1758	0	7	0	0	0	0	0	0	0	0	0	0	0	0	10	0	0	0	0	0	0	0	0	0	0	0	0	0	0	4	0	0	0	0	0	7	0	0	0	0	0	0	0	0	0
OTU_1759	0	0	0	0	0	0	0	0	0	0	0	0	0	0	0	0	12	0	0	0	0	0	0	0	0	0	0	17	0	0	0	0	0	0	0	0	0	0	0	0	0	0	0	0	0
OTU_176	147	154	80	0	265	88	124	108	118	0	121	34	5	0	125	4	65	73	48	181	73	98	145	59	133	65	49	5	3	45	0	91	36	27	6	24	0	5	3	2	5	5	5	0	84
OTU_1760	0	0	0	1	0	1	1	0	0	0	0	0	0	0	0	0	13	0	0	0	0	0	0	0	0	0	0	3	0	0	0	0	3	0	0	0	0	0	0	0	0	0	0	0	0
OTU_1761	0	0	0	0	0	0	0	0	0	0	0	0	0	0	0	0	8	0	0	0	0	0	0	0	0	0	0	3	0	0	0	0	4	0	0	0	0	0	0	0	0	0	0	0	0
OTU_1762	0	0	0	0	0	0	0	0	0	0	0	0	0	0	0	2	0	0	0	0	0	0	0	0	0	0	0	0	0	0	8	0	0	0	0	0	0	2	0	0	1	2	0	0	0
OTU_1763	0	0	0	0	0	0	0	0	0	0	0	0	0	1	0	0	0	0	0	0	1	0	0	0	3	0	0	0	0	0	0	0	0	0	0	0	0	0	0	6	0	0	0	0	0
OTU_1764	0	3	0	1	0	0	2	8	1	3	1	0	4	1	1	2	0	0	0	0	1	0	0	0	0	0	0	0	11	0	14	1	0	0	0	3	0	7	4	2	5	7	8	5	0
OTU_1765	0	0	0	1	0	0	0	0	0	0	0	0	0	0	0	0	9	0	0	0	0	0	0	0	0	0	0	6	0	0	0	0	2	0	0	0	0	0	0	0	0	0	0	0	0
OTU_1766	0	0	1	0	0	0	0	0	0	0	0	0	0	0	0	0	12	0	0	0	0	0	0	0	0	0	0	5	0	0	0	0	1	0	0	0	0	0	0	0	0	0	0	0	0
OTU_1767	0	3	0	0	0	0	0	0	0	0	4	0	0	0	2	0	4	0	0	0	0	0	0	0	0	2	1	0	0	0	0	0	1	1	0	0	0	0	0	2	0	0	0	0	1
OTU_1768	0	0	0	0	0	0	0	0	0	0	0	0	0	0	0	0	13	0	0	0	0	0	0	0	0	0	0	4	0	0	0	0	1	0	0	0	0	0	0	0	0	0	0	0	0
OTU_1769	0	0	2	0	0	4	0	0	0	0	0	0	0	0	0	0	9	0	0	0	0	0	0	0	0	0	0	2	0	0	0	0	1	0	0	0	0	0	0	0	0	0	0	0	0
OTU_177	3	80	28	28	1	16	17	175	7	4	31	0	1	0	3	0	6	0	0	232	13	9	21	4	73	103	8	12	673	147	127	8	12	109	96	34	1	70	71	0	98	74	90	78	77
OTU_1770	0	0	0	0	0	0	0	0	0	0	0	0	0	0	0	0	10	0	0	0	0	0	0	0	0	0	0	0	0	0	0	0	3	0	0	0	0	0	0	0	0	0	0	0	0
OTU_1771	0	0	0	0	0	0	0	0	0	0	0	0	0	0	0	0	15	0	0	0	0	0	0	0	0	0	0	0	0	0	0	0	2	0	0	0	0	0	0	0	0	0	0	0	0
OTU_1772	0	0	0	0	0	0	0	0	0	0	0	0	0	0	0	0	2	0	0	0	0	0	0	0	0	1	0	8	0	0	0	0	0	0	0	0	0	0	0	0	0	0	0	0	4
OTU_1773	0	0	0	0	0	0	0	0	0	0	0	0	0	0	0	0	5	0	0	2	0	0	0	0	0	0	0	0	0	0	0	0	0	0	0	0	0	0	0	0	0	0	0	0	0
OTU_1774	0	0	0	0	0	0	0	0	0	0	0	0	0	0	0	0	7	0	0	0	0	0	0	0	0	0	0	9	0	0	0	0	4	0	0	0	0	0	0	0	0	0	0	0	0
OTU_1775	0	0	0	0	0	0	1	0	0	0	0	0	0	0	0	0	10	0	0	1	0	0	0	0	0	0	0	4	0	0	0	0	5	0	0	0	0	0	0	1	0	0	0	0	0
OTU_1776	0	0	0	0	0	0	0	0	0	0	0	0	0	0	0	0	5	0	0	0	0	0	0	0	0	0	0	0	0	0	0	0	12	0	0	0	0	0	0	0	0	0	0	0	0
OTU_1777	0	0	0	0	0	0	0	0	0	0	0	0	0	0	0	0	5	0	0	0	0	0	0	0	0	0	0	6	0	0	0	0	4	0	0	0	0	0	0	0	0	0	0	0	0
OTU_1778	0	0	0	0	0	0	0	0	0	0	0	0	0	0	0	0	3	0	0	0	0	0	0	0	0	0	0	14	0	0	0	0	4	0	0	0	0	0	0	0	0	0	0	0	0
OTU_1779	0	0	0	0	0	0	0	0	0	0	0	0	0	0	0	0	11	0	0	0	0	0	0	0	0	0	0	4	0	0	0	0	6	0	0	0	0	0	0	0	0	0	0	0	0
OTU_178	146	110	265	16	101	92	165	168	102	6	112	41	18	8	82	19	13	70	44	247	89	76	229	76	66	23	23	19	54	15	28	4	11	23	22	22	2	64	52	9	41	31	83	8	2
OTU_1780	0	0	0	0	0	0	0	0	0	0	0	0	0	0	0	0	4	0	0	0	0	0	0	0	0	1	0	2	0	0	0	0	3	0	0	0	0	0	0	0	0	0	0	0	0
OTU_1781	0	0	0	1	0	1	0	0	0	0	0	0	0	0	0	0	3	1	0	0	1	0	0	0	0	1	0	2	0	0	0	0	1	0	0	0	0	0	0	2	0	0	0	0	0
OTU_1782	0	0	0	0	0	0	0	0	0	0	0	0	0	0	0	0	10	0	0	0	0	0	0	0	0	0	0	0	0	0	0	0	0	0	0	0	0	0	0	0	0	0	0	0	0
OTU_1783	0	0	0	0	0	0	0	0	0	0	0	0	0	0	0	0	6	0	0	0	0	0	0	0	0	0	0	0	0	0	0	0	30	0	0	0	0	0	0	0	0	0	0	0	0
OTU_1784	0	0	0	0	0	0	0	0	0	0	0	0	0	0	0	0	11	0	0	0	0	0	0	0	0	0	0	0	0	0	0	0	3	0	0	0	0	0	0	0	0	0	0	0	0
OTU_1785	0	0	0	0	0	0	0	0	0	0	0	0	0	0	0	0	0	0	2	0	0	0	0	0	0	0	0	0	0	0	0	0	0	0	0	0	0	0	0	5	0	0	0	0	0
OTU_1786	0	0	0	0	0	3	0	0	0	0	0	0	0	0	0	0	9	0	0	0	0	0	0	0	0	0	0	0	0	0	0	0	2	0	0	0	0	0	1	4	0	0	0	0	0
OTU_1787	0	0	0	0	0	0	0	0	0	0	0	0	0	0	0	0	6	0	0	0	0	0	0	0	0	0	0	1	0	0	0	0	1	0	0	0	0	0	0	0	0	0	0	0	0
OTU_1788	0	0	0	0	0	0	0	0	0	0	0	0	0	0	0	0	8	0	0	3	0	0	0	0	0	0	0	1	0	0	0	0	2	0	0	0	0	0	0	0	0	0	0	0	0
OTU_1789	0	0	0	0	0	0	0	0	0	0	0	0	0	0	0	0	2	0	0	0	0	0	0	0	0	0	0	2	0	0	0	0	7	0	0	0	0	0	0	0	0	0	0	0	0
OTU_179	1	11	203	21	0	749	108	77	1	1	34	4	0	0	3	0	2	5	33	377	89	60	86	1	11	10	1	93	0	0	1	0	1	3	4	9	0	1	7	14	0	1	1	0	17
OTU_1790	0	0	0	2	0	0	0	0	0	0	0	0	0	0	0	0	4	0	0	0	0	0	0	0	0	0	0	1	0	0	0	0	2	0	0	0	0	0	0	1	0	0	0	0	0
OTU_1791	0	0	0	0	0	1	0	0	0	0	0	0	0	0	0	0	13	0	0	0	0	0	0	0	0	0	0	2	0	0	0	0	5	0	0	0	0	0	0	2	0	0	0	0	0
OTU_1792	0	0	0	0	0	1	3	1	0	0	0	0	1	2	0	0	3	1	0	0	2	0	0	0	3	0	0	2	0	0	0	0	0	0	0	1	0	0	1	1	0	0	0	0	1
OTU_1793	0	0	5	0	0	5	4	0	0	0	0	0	0	0	0	0	0	0	7	28	6	3	8	0	0	0	0	0	0	0	0	0	0	0	0	0	0	0	0	0	0	0	0	0	0
OTU_1794	0	0	0	0	0	0	0	0	0	0	0	0	0	0	0	0	0	14	0	0	0	0	0	0	0	0	0	0	0	0	0	0	0	0	0	0	0	0	0	0	0	0	0	0	0
OTU_1795	0	0	0	0	0	0	0	0	0	0	0	0	0	0	0	0	6	0	0	0	0	0	0	0	0	0	0	2	0	0	0	0	4	0	0	0	0	0	0	0	0	0	0	0	0
OTU_1796	0	0	1	0	0	3	0	3	0	0	0	0	0	0	0	0	0	0	3	4	1	6	0	0	0	0	0	0	0	0	0	0	0	0	0	0	0	0	0	0	0	0	0	0	0
OTU_1797	0	0	2	0	0	1	6	6	0	0	0	1	0	0	0	0	0	2	0	3	9	2	0	0	0	0	0	0	0	0	0	0	0	0	0	0	0	0	0	0	0	0	0	0	0
OTU_1798	0	0	1	0	0	8	1	3	0	0	0	0	0	0	0	0	0	4	0	3	2	3	2	0	0	0	0	0	0	0	0	0	0	0	0	0	0	0	0	0	0	0	0	0	0
OTU_1799	0	0	0	0	0	5	4	0	0	0	0	0	0	0	0	0	0	0	1	0	0	0	0	0	0	0	0	0	0	0	0	0	0	0	0	0	0	0	0	0	0	0	0	0	0
OTU_18	2906	7359	20	63	194	21	298	26	282	51	3788	2	69	0	610	0	507	3	1	254	24	31	31	192	1018	8903	1869	205	96	734	291	132	196	722	46	745	34	186	41	1	41	52	151	66	890
OTU_180	82	185	23	18	139	24	17	71	328	61	168	9	26	5	459	5	40	9	1	19	11	13	9	86	155	16	14	12	74	16	164	19	35	19	18	136	1	40	64	18	52	65	59	51	16
OTU_1800	0	0	2	2	0	1	0	0	0	0	0	0	0	0	0	0	0	1	0	2	1	0	0	0	0	0	0	0	0	0	0	0	0	0	0	0	0	0	3	1	0	0	0	0	0
OTU_1801	0	0	2	0	0	13	1	1	0	0	0	0	0	0	0	0	0	0	2	2	4	1	0	0	0	0	0	4	0	0	0	0	0	0	0	0	0	0	0	0	0	0	0	0	0
OTU_1802	0	0	0	0	0	31	0	0	0	0	0	0	0	0	0	0	0	0	2	2	0	0	1	0	0	0	0	0	0	0	0	0	0	0	0	0	0	0	1	0	0	1	0	0	0
OTU_1803	0	0	1	2	0	2	0	0	0	0	0	0	0	0	0	0	0	0	1	2	0	0	1	0	0	0	0	0	0	0	0	0	0	0	2	0	0	0	1	5	0	0	0	0	0
OTU_1804	0	0	4	3	0	7	0	0	0	0	0	0	0	0	0	0	0	0	0	4	13	0	0	0	0	0	0	0	0	0	0	0	0	0	0	0	0	0	1	0	0	0	0	0	0
OTU_1805	0	0	1	0	0	0	1	1	0	0	0	0	0	0	0	0	0	0	0	21	0	4	0	0	0	0	0	0	0	0	0	0	0	0	0	0	0	0	0	0	0	0	0	0	0
OTU_1806	0	0	0	0	0	6	0	2	0	0	0	0	0	0	0	0	0	0	0	4	26	0	0	0	0	0	0	1	0	1	0	0	0	0	0	0	0	0	0	0	0	0	0	0	0
OTU_1807	1	5	1	0	2	2	4	1	1	0	1	0	0	0	9	0	2	0	0	6	2	5	2	4	5	2	1	5	0	2	0	1	0	0	0	3	2	0	0	0	0	0	0	0	3
OTU_1808	0	0	11	1	0	0	1	1	0	0	0	0	0	0	1	0	0	0	0	5	9	1	2	0	0	0	0	0	0	0	0	0	0	0	0	0	0	0	0	0	0	0	0	0	0
OTU_1809	0	0	1	0	0	2	0	2	0	0	0	0	0	0	0	0	0	0	0	7	0	2	4	0	0	0	0	0	0	0	0	0	0	0	0	0	0	0	0	0	0	0	0	0	0
OTU_181	4	3	15	0	0	1	1	1	0	0	335	0	2	0	0	0	0	0	0	40	0	0	0	3	13	4	1	21	0	1807	0	7	3	4	0	11	0	0	0	3	0	0	0	0	6
OTU_1810	0	0	0	0	0	0	0	0	3	5	0	0	0	0	0	0	0	0	0	3	0	2	0	0	3	0	0	1	0	1	1	1	3	1	1	4	0	0	1	0	0	0	1	1	0
OTU_1811	0	0	0	5	0	5	0	0	0	0	0	0	0	0	0	0	0	0	0	1	0	0	0	0	1	0	0	0	0	0	0	0	0	0	0	0	0	0	0	0	0	0	0	0	1
OTU_1812	1	0	26	0	0	0	3	0	0	0	0	0	0	0	0	0	1	0	0	1	0	0	0	0	0	0	0	5	0	0	0	0	3	0	0	0	0	0	0	0	0	0	0	0	0
OTU_1813	0	0	2	0	0	3	2	0	0	0	0	0	0	0	0	0	0	0	0	1	92	1	2	0	0	0	0	0	0	0	0	0	0	0	0	0	0	0	0	0	0	0	0	0	0
OTU_1814	0	0	2	9	0	4	0	1	0	0	0	0	0	0	0	0	0	0	0	7	0	0	1	0	3	0	0	0	0	0	0	0	0	0	4	0	0	0	1	3	0	0	0	0	0
OTU_1815	0	0	0	1	0	0	0	0	0	0	1	0	0	0	0	0	0	0	0	1	0	0	0	0	0	1	0	0	0	0	0	0	0	0	0	0	0	0	0	0	0	0	0	0	8
OTU_1816	0	0	0	0	5	40	0	0	0	0	0	0	0	0	0	0	0	0	0	2	3	0	7	0	0	0	0	0	0	0	0	4	1	0	0	0	0	0	0	0	0	0	0	0	0
OTU_1817	1	28	0	3	0	6	0	0	0	0	0	0	0	0	0	0	2	0	0	4	0	0	0	0	0	0	2	0	0	25	0	0	1	0	0	0	0	0	0	0	0	0	0	0	0
OTU_1818	0	0	0	0	0	2	0	7	0	0	0	0	0	0	0	0	0	1	1	6	5	1	1	0	0	0	0	0	0	0	0	0	0	0	0	0	0	0	0	0	1	1	0	0	0
OTU_1819	0	0	19	0	0	2	2	0	0	0	0	0	0	0	0	0	0	0	0	2	0	1	2	0	0	0	0	0	0	0	0	0	0	0	0	0	0	0	0	0	0	0	0	0	0
OTU_182	0	0	0	0	0	0	0	0	0	0	0	211	0	0	0	0	4	249	2616	0	0	0	0	0	1	2	0	0	0	0	0	0	2	0	0	3	0	0	0	0	0	0	0	0	2
OTU_1820	0	0	4	0	0	3	8	3	0	0	0	0	0	0	0	0	0	0	0	6	5	1	3	0	0	0	0	0	0	0	0	0	0	0	0	0	0	0	0	0	0	0	0	0	0
OTU_1821	0	0	1	0	0	0	0	0	0	0	0	0	0	0	0	0	0	0	0	9	0	0	0	0	7	5	0	0	0	0	0	0	0	1	0	0	0	0	0	0	0	0	0	0	11
OTU_1822	0	0	0	0	0	5	0	0	0	0	0	0	0	0	0	0	0	0	0	1	0	0	0	0	0	0	0	0	0	0	0	0	0	0	0	0	0	0	0	1	0	0	0	0	2
OTU_1823	0	0	1	0	0	3	0	5	1	0	0	2	4	0	0	0	0	0	0	5	3	0	1	0	0	0	0	0	1	0	6	0	4	0	1	0	0	3	2	0	0	0	1	0	0
OTU_1824	0	0	17	2	0	3	0	27	0	0	0	0	0	1	0	0	0	0	0	1	0	2	0	0	0	0	0	0	0	0	0	0	0	0	0	0	0	0	0	0	0	0	1	0	0
OTU_1825	0	0	0	0	2	1	0	0	1	0	2	0	0	0	12	0	0	0	0	3	0	0	1	4	0	0	0	5	0	0	0	0	2	0	0	11	0	0	0	0	0	0	0	0	0
OTU_1826	0	0	0	11	0	0	1	0	0	0	0	0	0	0	0	0	0	0	0	1	0	0	0	0	0	0	0	0	0	0	0	0	0	0	3	0	0	0	0	5	0	0	0	0	0
OTU_1827	0	0	0	0	0	0	0	0	0	0	0	0	0	0	0	0	0	0	0	0	2	0	4	0	0	0	0	6	0	0	0	0	0	0	0	0	0	0	0	1	0	0	0	0	0
OTU_1828	0	0	0	0	0	2	0	2	0	0	0	0	0	0	0	0	0	0	0	1	0	0	17	0	0	0	0	0	0	0	0	0	0	0	0	0	0	0	0	0	0	0	0	0	0
OTU_1829	0	0	15	0	0	2	1	4	0	0	0	0	0	0	0	0	0	0	0	2	1	0	0	0	0	0	0	0	0	0	0	0	0	0	0	0	0	0	0	0	0	0	0	0	0
OTU_183	140	65	177	6	108	274	260	279	49	10	29	86	11	0	30	1	17	50	22	156	95	113	175	9	31	98	69	7	45	40	35	42	36	19	33	24	0	48	2	2	10	11	51	4	2
OTU_1830	1	1	0	0	0	2	0	0	0	0	1	0	0	0	0	0	0	0	0	1	0	0	1	0	0	1	0	1	0	0	0	0	0	0	0	0	0	0	0	0	0	0	0	2	0
OTU_1831	0	0	0	0	0	0	0	0	0	0	0	0	0	0	0	0	0	0	0	0	0	0	0	0	0	0	0	3	0	0	0	0	0	0	0	0	0	0	0	0	0	0	0	0	0
OTU_1832	0	0	5	0	0	5	2	52	0	0	0	0	0	0	0	0	0	0	0	2	3	1	3	0	0	0	0	0	0	0	0	0	0	0	0	0	0	0	1	0	0	0	0	0	0
OTU_1833	0	0	1	0	0	6	1	0	0	0	0	0	0	0	0	0	0	0	0	0	3	0	0	0	0	0	0	0	0	1	0	0	0	0	0	0	0	0	0	0	0	0	0	0	0
OTU_1834	0	0	2	1	0	6	0	0	0	0	0	0	0	0	0	0	0	0	0	1	0	0	0	0	2	3	0	0	0	0	0	0	0	0	0	0	0	0	0	0	0	0	0	0	8
OTU_1835	0	0	3	0	0	1	2	32	0	0	0	0	0	0	0	0	0	0	0	1	3	2	0	0	0	0	0	0	0	0	0	0	1	0	0	0	0	0	0	0	0	0	0	0	0
OTU_1836	0	0	1	0	0	2	0	7	0	0	0	0	0	0	0	0	0	0	1	2	0	0	8	0	0	0	0	0	0	0	1	0	0	0	1	0	0	4	1	0	0	2	0	4	0
OTU_1837	0	2	0	0	1	0	0	0	2	0	1	1	0	0	6	0	1	1	0	1	0	0	0	0	2	1	0	0	0	4	0	0	0	0	0	2	0	0	0	0	0	0	0	0	0
OTU_1838	0	0	0	0	0	0	1	0	0	0	0	0	0	0	0	0	0	0	0	1	0	0	13	0	0	0	0	0	0	0	0	0	0	0	0	0	0	0	0	0	0	0	0	0	0
OTU_1839	0	0	0	8	0	3	0	1	0	0	0	0	0	0	0	0	2	0	0	0	1	0	0	0	0	0	0	7	0	0	0	0	1	0	0	0	0	0	0	1	0	0	0	0	0
OTU_184	0	0	237	10	0	772	117	69	1	0	0	2	0	0	1	0	0	6	72	177	279	70	166	0	17	3	1	97	0	0	0	0	0	0	3	0	0	0	0	4	0	0	0	0	123
OTU_1840	0	0	0	0	0	0	4	0	0	0	0	0	0	0	0	0	0	1	0	0	0	0	1	5	0	0	0	0	0	0	1	0	3	0	0	0	0	0	2	0	2	1	0	0	0
OTU_1841	1	0	0	1	0	0	0	0	0	0	0	0	0	0	0	0	0	0	0	0	1	0	1	3	0	0	0	0	0	0	0	0	0	0	0	0	0	3	0	0	1	3	0	0	0
OTU_1842	0	0	0	0	0	0	0	0	0	0	0	0	0	0	0	0	0	1	0	0	6	12	0	0	0	0	0	0	0	0	0	0	0	0	0	0	0	0	0	0	0	0	0	0	0
OTU_1843	0	0	0	0	0	0	0	0	0	0	0	0	0	0	0	0	0	0	0	0	0	0	2	0	0	0	0	3	0	0	0	0	0	0	0	0	0	0	0	18	1	2	0	0	0
OTU_1844	0	0	0	0	1	0	0	0	0	0	0	0	0	9	0	1	0	0	1	0	0	0	5	0	6	6	0	0	0	0	0	0	0	0	0	0	0	0	0	1	0	0	0	0	19
OTU_1845	0	0	1	10	0	0	0	0	0	0	0	0	1	3	0	1	0	0	0	0	0	0	0	6	0	0	1	1	0	0	0	0	0	0	7	0	0	1	3	7	6	7	0	0	0
OTU_1846	7	13	11	3	5	8	6	3	5	0	9	10	0	0	17	0	8	2	1	2	4	3	4	12	3	18	5	2	0	3	0	0	0	2	3	7	0	1	32	1	4	2	0	0	0
OTU_1847	0	0	0	1	0	2	0	0	0	0	0	0	0	0	0	0	0	0	1	0	0	0	13	0	0	0	0	0	0	0	0	0	0	0	0	0	0	0	2	1	0	0	0	0	0
OTU_1848	3	2	0	1	10	0	0	0	7	0	3	0	0	0	4	0	3	0	0	0	0	0	0	3	2	3	0	0	0	1	0	5	3	4	0	1	0	2	0	0	0	0	1	0	4
OTU_1849	0	0	0	2	0	0	0	0	0	0	0	0	0	0	0	0	0	0	0	0	0	0	0	2	0	1	0	0	1	0	0	0	0	0	0	2	0	0	0	0	0	0	1	2	0
OTU_185	0	0	58	427	0	418	27	29	0	3	2	3	1	1	0	3	0	27	8	194	218	37	38	0	5	0	0	3	6	0	1	0	0	0	80	0	0	3	73	100	1	3	4	0	3
OTU_1850	0	0	1	5	0	0	4	10	0	0	0	0	0	0	0	0	0	0	0	0	0	1	0	0	2	0	0	0	0	0	0	0	0	0	3	0	0	0	2	2	5	3	0	0	0
OTU_1851	0	1	0	0	0	0	18	0	0	0	1	0	0	0	0	0	0	0	0	0	0	0	2	0	0	0	0	0	0	5	0	0	0	0	0	0	0	0	0	0	0	0	0	0	0
OTU_1852	0	0	26	1	0	2	0	0	0	2	0	0	0	0	0	0	0	0	0	0	1	2	2	0	0	0	0	4	0	0	2	0	0	0	0	0	0	0	0	2	0	0	0	0	0
OTU_1853	0	0	3	0	0	5	2	0	0	0	0	0	0	0	0	0	0	0	0	0	0	0	29	0	0	0	0	0	0	0	0	0	0	0	0	0	0	0	0	0	0	0	0	0	0
OTU_1854	0	6	0	0	1	0	0	0	5	0	25	0	0	0	4	0	0	0	0	0	0	0	0	1	0	0	0	0	0	0	0	0	0	9	0	0	0	0	0	0	0	0	0	0	0
OTU_1855	1	0	0	0	0	0	0	2	2	0	2	0	0	0	0	0	1	0	0	0	0	0	0	1	1	1	0	0	0	3	0	0	2	0	0	0	0	0	0	0	0	0	0	0	3
OTU_1856	0	15	0	0	5	0	2	0	13	0	0	3	0	0	0	0	1	0	0	0	0	0	1	0	3	0	0	0	0	6	0	0	6	0	0	0	0	0	2	6	0	0	0	0	0
OTU_1857	0	0	0	1	0	0	0	0	0	0	0	0	0	0	0	0	0	0	0	0	0	0	5	0	0	0	0	6	0	0	0	0	0	0	0	0	0	0	0	1	0	0	0	1	0
OTU_1858	0	0	0	0	0	0	0	0	0	0	0	0	0	0	1	0	0	0	0	0	0	0	0	3	0	0	1	1	0	0	0	0	0	0	0	0	0	0	0	0	0	4	0	0	0
OTU_1859	0	0	0	0	0	0	0	0	8	0	0	0	0	0	0	0	0	0	0	0	1	0	0	5	0	3	0	0	0	3	0	0	2	0	0	0	0	0	1	0	0	0	0	0	0
OTU_186	1	0	106	0	5	145	95	133	0	0	0	3	2	1	2	10	64	1	1	95	79	1302	89	0	11	4	2	1	3	2	4	4	9	6	2	7	1	0	1	2	2	1	4	0	9
OTU_1860	0	0	0	0	0	0	0	2	0	1	0	0	0	0	1	0	1	0	0	0	0	0	1	2	0	0	0	0	0	1	1	0	0	0	0	3	0	0	0	0	0	0	0	0	0
OTU_1861	0	1	0	0	2	0	0	0	2	0	2	0	0	0	2	0	0	0	0	2	0	0	1	0	3	0	0	0	3	2	0	0	0	0	0	0	0	0	0	0	1	0	1	0	0
OTU_1862	0	0	0	2	0	0	0	0	2	0	0	0	0	0	0	0	0	0	0	0	0	0	0	13	0	0	0	7	0	0	0	0	0	0	0	0	0	0	0	0	0	0	0	0	2
OTU_1863	0	1	0	0	9	0	0	0	1	0	1	0	1	0	3	0	2	0	0	0	0	0	0	2	0	1	0	1	0	0	0	3	2	0	0	2	0	0	0	0	0	0	0	0	8
OTU_1864	0	0	0	0	0	0	0	0	0	0	0	0	0	0	0	0	0	0	0	0	0	0	0	0	5	8	0	0	0	0	0	0	0	0	0	0	0	0	0	0	0	0	0	0	16
OTU_1865	0	0	0	0	0	0	0	0	0	0	0	0	0	0	0	0	0	0	0	0	0	0	0	0	4	8	0	0	0	0	0	0	0	0	0	0	0	0	0	0	0	0	0	0	0
OTU_1866	0	0	0	0	0	0	0	0	0	0	0	0	0	0	0	0	0	0	0	0	0	0	0	0	6	5	1	0	0	0	0	0	0	0	0	0	0	0	0	0	0	0	0	0	3
OTU_1867	1	3	0	0	1	0	0	0	1	0	3	0	0	0	3	0	0	0	0	0	0	0	0	1	0	0	0	0	0	3	0	1	0	0	0	2	0	0	0	0	0	0	0	0	2
OTU_1868	0	0	0	0	0	0	0	0	0	0	0	0	0	0	0	0	0	0	0	0	0	0	0	0	5	0	0	0	1	0	0	0	0	0	0	0	0	0	0	2	0	0	0	0	14
OTU_1869	0	1	0	0	0	0	0	0	0	0	0	0	0	0	1	0	0	0	0	0	0	0	0	0	10	6	0	0	0	0	0	3	0	0	0	0	0	0	0	0	0	0	0	0	12
OTU_187	115	109	204	3	10	41	192	288	75	0	20	71	2	4	33	16	84	23	17	155	182	67	122	118	15	70	51	47	2	63	1	4	29	10	4	17	0	7	14	12	29	47	0	0	8
OTU_1870	2	0	0	0	0	0	0	0	0	0	0	0	0	0	0	0	0	0	0	1	0	0	0	0	9	10	0	1	0	0	0	0	0	0	0	0	0	1	0	0	0	0	0	0	14
OTU_1871	0	0	0	0	0	0	0	0	0	0	0	0	0	0	0	0	0	0	0	0	0	0	0	0	5	2	0	0	0	0	0	0	0	0	0	0	0	2	0	0	0	0	0	0	3
OTU_1872	0	0	0	0	0	2	0	0	0	0	0	0	0	0	0	0	0	0	0	0	0	0	0	0	2	11	0	0	0	0	0	0	0	0	0	0	0	0	0	0	0	0	0	0	3
OTU_1873	0	0	0	0	0	0	0	0	0	0	0	0	0	0	0	0	0	0	0	0	0	0	0	0	5	6	0	0	0	0	0	0	0	0	0	0	0	0	0	0	0	0	0	0	1
OTU_1874	0	0	0	0	0	0	0	0	0	0	0	0	0	0	0	0	0	0	0	0	0	0	0	0	10	0	0	0	0	0	0	0	0	0	0	0	0	0	0	0	0	0	0	0	10
OTU_1875	0	0	0	0	0	0	0	0	0	0	0	0	0	0	0	0	0	0	0	0	0	0	0	0	1	3	0	0	0	0	0	0	0	0	0	0	0	0	0	0	0	0	0	0	4
OTU_1876	0	0	0	0	0	2	0	0	0	0	0	0	0	0	0	0	0	0	0	0	0	0	0	0	6	8	0	0	0	0	1	0	0	0	0	0	0	1	0	0	0	0	0	0	6
OTU_1877	0	0	0	0	0	0	0	0	0	0	0	0	0	0	0	0	0	0	0	0	0	0	0	0	9	3	0	1	0	0	0	0	0	0	0	0	0	0	0	0	0	0	0	0	14
OTU_1878	1	0	0	0	0	0	0	0	0	0	0	0	0	0	0	0	0	0	0	0	0	0	0	0	2	4	0	0	0	0	0	0	0	0	0	0	0	0	0	0	0	0	0	0	9
OTU_1879	0	0	0	0	0	0	0	0	0	0	0	0	0	0	0	0	0	0	0	1	0	0	0	0	3	6	0	0	0	0	0	0	0	0	2	0	0	0	0	3	0	0	0	0	7
OTU_188	40	458	21	0	1	63	18	39	0	0	118	5	0	0	362	0	0	17	47	90	201	30	29	126	0	0	37	72	0	275	0	0	0	47	0	251	0	0	0	0	0	0	0	0	0
OTU_1880	0	0	0	0	0	0	0	0	0	0	0	0	0	0	0	0	0	0	0	0	0	0	0	0	6	2	0	0	0	0	0	0	0	0	0	0	0	0	0	0	0	0	0	0	11
OTU_1881	0	0	0	0	0	0	0	0	0	0	0	0	0	0	0	0	0	0	0	0	0	0	0	0	3	10	0	0	0	0	0	0	0	0	1	0	0	0	0	0	0	0	0	0	6
OTU_1882	0	0	1	0	0	0	0	0	0	0	0	0	0	0	0	0	0	0	0	1	0	0	0	0	1	1	0	0	0	0	0	0	0	0	0	0	0	0	0	0	0	0	0	0	5
OTU_1883	0	0	0	0	0	0	0	0	0	0	0	0	0	0	0	0	0	0	0	0	0	0	0	0	9	9	0	0	0	0	0	0	0	0	0	0	0	0	0	0	0	0	0	0	21
OTU_1884	0	0	0	0	0	0	0	0	0	0	0	0	0	0	0	0	0	0	0	0	0	0	0	0	7	2	0	0	0	0	0	0	0	0	0	0	0	0	0	0	0	0	0	0	4
OTU_1885	0	0	0	0	0	0	0	0	0	0	0	0	0	0	0	0	0	0	0	0	0	0	0	0	2	3	0	0	0	0	0	0	0	0	0	0	0	0	0	4	0	0	0	0	13
OTU_1886	0	0	0	0	0	0	0	0	0	0	0	0	0	0	0	0	0	0	0	0	0	0	0	0	2	5	0	0	0	0	0	0	0	0	0	0	0	0	0	0	0	0	0	0	25
OTU_1887	0	0	0	0	0	0	0	0	0	0	0	0	0	0	0	0	0	0	0	0	0	0	0	0	3	1	0	0	0	0	0	0	0	0	0	0	0	0	0	0	0	0	0	2	6
OTU_1888	0	0	0	0	0	0	0	0	0	0	0	0	0	0	1	0	0	0	0	0	0	0	0	0	4	9	0	0	0	0	0	0	0	0	0	0	0	0	0	0	0	0	0	0	4
OTU_1889	0	0	1	0	0	0	0	0	0	0	0	0	0	0	0	0	0	0	0	0	0	0	0	0	11	0	0	0	0	0	0	0	0	0	0	0	0	0	0	0	0	0	0	0	3
OTU_189	54	49	0	26	36	0	1	0	35	16	140	1	17	0	24	0	224	0	1	0	0	2	0	6	156	149	221	58	11	201	37	136	202	340	6	151	27	28	6	17	4	7	36	3	453
OTU_1890	0	0	0	0	0	0	0	0	1	0	0	0	0	0	0	0	0	0	0	0	0	0	0	0	3	5	2	0	0	1	0	0	0	0	0	0	0	0	0	0	0	0	0	0	8
OTU_1891	0	0	0	0	0	0	0	0	0	0	0	0	0	0	0	0	0	0	0	0	0	0	0	0	2	1	0	0	2	0	1	0	0	0	0	0	0	0	0	0	1	0	0	0	2
OTU_1892	0	0	0	0	1	0	0	0	0	0	0	0	0	0	0	0	0	0	0	0	0	0	0	0	3	29	1	0	0	0	0	0	0	0	0	0	0	0	0	0	0	0	0	0	32
OTU_1893	0	0	0	0	0	0	0	0	0	0	1	0	0	0	1	0	0	0	0	0	0	0	0	0	7	4	0	0	0	0	0	0	0	0	0	0	0	0	0	0	0	0	0	0	9
OTU_1894	0	0	0	0	0	0	0	0	0	0	0	0	0	0	0	0	0	0	0	0	0	0	0	0	7	10	0	0	0	0	0	0	0	0	0	0	0	0	0	1	0	0	0	0	12
OTU_1895	0	0	0	0	0	0	0	0	0	0	0	0	0	0	0	0	0	0	0	0	0	0	0	0	2	6	0	0	0	0	0	0	0	0	0	0	0	0	0	0	0	0	0	0	22
OTU_1896	0	0	0	0	0	0	0	0	0	0	0	0	0	0	0	0	0	0	0	0	0	0	0	0	13	2	0	0	0	0	0	0	0	0	0	0	0	0	0	0	0	0	0	0	5
OTU_1897	0	0	0	8	0	5	0	0	0	0	0	0	0	0	0	0	0	0	0	1	2	0	0	0	4	7	0	0	0	0	0	0	0	0	0	0	0	0	0	2	0	0	0	0	7
OTU_1898	0	0	0	0	0	0	0	0	0	0	0	0	0	0	0	0	0	0	0	0	0	0	0	0	10	4	0	0	0	0	0	0	0	0	0	0	0	0	0	0	0	0	0	0	2
OTU_1899	0	0	0	0	0	0	0	0	0	0	0	0	0	0	0	0	0	0	0	0	0	0	0	0	9	10	0	0	0	0	0	0	0	0	0	0	0	0	0	0	0	0	0	0	9
OTU_19	1051	291	230	20	75	675	81	57	35	5	121	3	11	4	54	8	807	2	61	167	342	378	75	254	432	267	202	10189	24	145	36	124	285	350	13	207	44	56	23	10	14	61	19	160	610
OTU_190	68	49	4	3	44	22	59	103	56	7	38	35	40	108	43	21	63	9	15	31	7	15	10	21	39	30	41	36	115	23	78	102	62	37	50	58	48	375	42	8	38	79	59	54	30
OTU_1900	0	0	0	0	0	1	0	0	0	0	0	0	0	0	0	0	0	0	0	1	0	0	0	0	5	6	0	0	0	0	0	0	0	0	0	0	0	0	0	0	0	0	0	0	4
OTU_1901	0	0	10	0	0	0	0	0	0	0	0	0	0	0	0	0	0	0	0	2	0	0	0	0	3	8	0	0	1	0	0	0	0	0	0	0	0	0	0	0	0	0	0	0	6
OTU_1902	0	0	0	0	0	0	0	0	0	0	0	0	0	0	0	0	0	0	0	0	0	0	0	0	2	5	0	0	0	0	0	0	0	0	0	0	0	0	0	0	0	0	0	0	4
OTU_1903	0	0	0	0	0	0	0	0	0	0	0	0	0	0	0	0	0	0	0	0	0	0	0	0	3	6	0	0	0	0	0	0	0	0	0	0	0	0	1	1	0	0	0	0	1
OTU_1904	0	1	0	0	0	0	0	0	0	0	0	0	0	0	0	0	0	0	0	0	0	0	0	0	5	18	0	0	0	0	0	0	0	0	0	0	0	0	0	0	0	0	0	0	13
OTU_1905	0	0	0	0	0	0	0	0	0	0	0	0	0	0	0	0	0	0	0	0	0	0	0	0	2	15	0	0	0	0	0	0	0	0	0	0	0	0	0	0	0	0	0	0	12
OTU_1906	0	0	0	0	0	0	0	0	0	0	0	0	0	0	0	0	0	0	0	0	0	0	0	0	3	1	0	0	0	0	0	0	0	0	0	0	0	0	0	0	0	0	0	0	5
OTU_1907	0	0	0	2	0	0	1	0	0	0	0	0	0	0	0	0	0	0	0	0	0	0	1	0	1	2	0	0	0	0	0	0	0	0	0	0	0	0	0	0	0	0	0	0	14
OTU_1908	0	0	0	0	0	0	0	0	0	0	0	0	0	0	0	0	0	0	0	0	0	0	0	0	0	6	0	0	0	0	0	0	0	0	0	0	0	0	0	0	0	0	0	0	2
OTU_1909	0	0	0	0	0	0	0	0	0	0	0	0	0	0	0	0	0	0	0	0	0	0	0	0	2	1	0	0	0	0	0	0	0	0	0	0	0	0	0	0	0	0	0	0	12
OTU_191	67	71	60	298	48	116	65	270	132	0	94	19	1	23	79	43	1	11	5	101	58	35	84	62	54	0	11	18	1	0	4	2	43	1	122	2	0	0	54	126	243	108	0	0	5
OTU_1910	0	0	0	0	0	0	0	0	1	0	0	0	0	0	0	0	0	0	0	0	0	0	0	0	1	12	0	0	0	0	0	0	0	0	0	0	0	0	0	0	0	0	0	0	17
OTU_1911	0	0	0	0	0	0	0	0	0	0	0	0	0	0	0	0	0	0	0	0	0	0	0	0	1	2	0	0	0	0	0	0	0	0	0	0	0	0	0	0	0	0	0	0	9
OTU_1912	0	0	0	0	0	0	0	0	0	0	0	0	0	0	0	0	0	0	0	0	0	0	0	0	1	16	2	0	0	0	0	0	0	0	0	0	0	0	0	0	0	0	0	0	11
OTU_1913	0	0	0	0	0	0	0	0	0	0	0	0	0	0	0	0	0	0	0	0	0	0	0	0	1	5	0	0	0	0	0	0	0	0	0	0	0	0	0	0	0	0	0	0	3
OTU_1914	0	0	0	0	0	0	0	0	0	0	0	0	0	0	0	0	0	0	0	0	0	0	0	0	0	9	0	0	0	0	0	0	0	0	0	0	0	0	0	0	0	0	0	0	8
OTU_1915	0	0	0	0	0	0	0	0	0	0	0	0	0	0	0	0	0	0	0	0	0	0	0	0	1	0	0	0	0	0	0	0	0	0	0	0	0	0	0	0	0	0	0	0	7
OTU_1916	0	0	0	0	0	0	0	0	0	0	0	0	0	0	0	0	0	0	0	0	0	0	0	0	2	8	0	0	0	0	0	0	0	0	0	0	0	0	0	0	0	0	0	0	0
OTU_1917	0	0	0	0	0	0	0	0	0	0	0	0	0	0	0	0	0	0	0	0	0	0	0	0	1	2	0	0	0	0	1	0	0	0	0	0	0	0	2	0	0	0	0	0	7
OTU_1918	0	0	0	0	0	0	0	0	0	0	0	0	0	0	0	0	0	0	0	0	0	0	0	0	0	6	0	0	0	0	0	0	0	0	0	0	0	0	0	0	0	0	0	0	4
OTU_1919	0	0	0	0	0	0	0	0	0	0	0	0	0	0	0	0	0	0	0	0	0	0	0	0	2	7	0	0	0	0	0	0	0	0	0	0	0	0	0	0	0	0	0	0	0
OTU_192	0	0	0	3	0	0	0	0	0	62	0	0	204	5	0	6	0	0	0	0	0	0	0	0	0	0	0	0	260	0	126	0	0	0	5	0	0	286	5	9	6	5	437	321	3
OTU_1920	0	0	0	0	0	0	0	0	0	0	0	0	0	0	0	0	0	0	0	0	0	0	0	0	1	2	0	0	0	0	0	0	0	0	0	0	0	0	0	0	0	0	0	0	6
OTU_1921	0	0	0	0	0	0	0	0	0	0	0	0	0	0	0	0	0	0	0	0	0	0	0	0	0	6	0	0	0	0	0	0	0	0	0	0	0	0	0	0	0	0	0	0	2
OTU_1922	0	0	0	0	0	0	0	0	0	0	0	0	0	0	0	0	0	0	0	0	0	0	0	0	2	4	0	0	0	0	0	0	0	0	1	0	0	0	0	0	0	0	0	0	8
OTU_1923	0	1	0	0	1	0	0	0	0	0	1	0	0	0	0	0	0	0	0	0	0	0	0	0	5	26	0	0	0	0	0	0	0	0	0	0	0	0	0	0	0	0	0	0	38
OTU_1924	0	0	0	0	0	2	0	1	0	0	0	0	0	0	0	0	0	0	0	0	0	0	3	0	5	15	1	0	0	0	0	0	0	0	0	0	0	0	2	1	0	0	0	0	7
OTU_1925	0	0	1	0	0	6	0	1	0	0	0	0	0	0	0	0	0	0	0	3	1	2	1	0	1	15	0	3	0	0	0	0	1	0	0	2	0	0	0	0	0	0	0	0	14
OTU_1926	0	0	1	0	0	0	0	0	0	0	0	0	0	0	0	0	0	0	0	0	2	0	0	0	0	5	0	0	0	0	0	0	0	0	0	0	0	0	0	0	0	0	0	0	1
OTU_1927	0	0	0	0	0	0	0	0	0	0	0	0	0	0	0	0	5	0	0	0	0	0	0	0	0	0	0	2	0	0	0	0	3	0	0	0	0	0	0	0	0	0	0	0	0
OTU_1928	0	1	0	0	0	0	0	0	0	0	1	0	0	0	0	0	0	0	0	0	0	0	0	0	7	28	0	0	0	0	0	0	0	1	1	0	0	0	0	0	0	0	0	0	19
OTU_1929	0	0	0	0	0	0	0	0	0	0	0	0	0	0	0	0	3	0	0	0	0	0	0	0	0	0	0	16	0	0	0	0	4	0	0	0	0	0	0	0	0	0	0	0	0
OTU_193	0	0	6	197	0	28	0	3	0	5	0	0	145	2	0	8	0	2	5	2	6	230	6	74	0	0	0	50	20	0	24	0	0	1	405	0	0	211	102	9	76	3	3	81	0
OTU_1930	0	0	0	0	0	0	0	0	0	0	0	0	0	0	0	0	0	0	0	0	0	0	0	0	0	0	0	8	0	0	0	0	0	0	0	0	0	0	0	0	0	0	0	0	0
OTU_1931	0	0	0	0	0	0	0	0	0	0	0	0	0	0	0	0	0	0	0	0	0	0	0	0	2	0	0	0	0	0	0	0	1	0	0	0	14	0	0	0	0	0	0	0	1
OTU_1932	1	0	0	0	0	0	0	0	1	0	0	0	0	0	1	0	1	0	0	0	0	0	0	0	1	59	0	2	0	0	0	0	0	0	0	1	0	0	0	0	0	0	0	0	68
OTU_1933	2	1	0	0	0	0	0	0	0	0	0	0	0	0	0	0	0	1	0	0	0	0	0	0	0	2	3	0	0	0	0	0	0	0	0	0	0	0	0	0	0	0	0	0	0
OTU_1934	3	4	0	0	2	1	0	1	0	0	1	0	0	0	4	0	0	0	1	0	0	0	0	0	0	1	0	2	0	2	1	3	1	2	0	5	1	0	0	0	0	4	0	0	2
OTU_1935	0	0	0	0	0	0	0	0	0	0	0	0	0	0	0	0	0	0	0	0	0	0	0	0	0	0	0	0	1	0	1	0	0	0	0	0	0	1	3	0	3	3	3	2	0
OTU_1936	0	0	0	0	0	0	0	0	0	0	0	0	0	0	0	0	0	0	0	0	0	0	0	0	0	0	0	0	0	0	0	0	8	0	0	0	0	0	0	0	0	0	0	0	0
OTU_1937	0	0	0	0	0	0	0	0	0	0	0	0	0	0	0	0	2	0	0	0	0	0	0	0	0	0	0	15	0	0	0	0	6	0	0	0	0	0	0	0	0	0	0	0	0
OTU_1938	0	0	0	0	0	0	0	0	0	0	0	0	0	0	0	0	0	0	0	0	0	0	0	0	6	18	0	0	0	0	0	0	0	0	0	0	0	0	0	13	0	0	0	0	10
OTU_1939	0	0	0	0	0	0	0	0	0	0	0	0	0	0	0	0	0	0	0	0	0	0	0	0	0	0	0	0	0	0	0	0	0	0	0	0	0	0	0	6	0	0	0	1	0
OTU_194	0	0	30	0	0	9	116	55	0	0	0	2	1	0	1	1	21	186	5	3	4	4	1	0	1386	8	6	5	79	7	35	6	12	18	9	21	3	12	13	1	7	180	18	11	21
OTU_1940	0	0	0	3	0	4	0	0	0	0	0	0	0	0	0	0	0	0	0	0	0	0	0	0	0	0	0	0	0	0	0	0	0	0	1	0	0	0	3	0	0	0	0	0	0
OTU_1941	0	0	0	2	0	0	0	0	0	0	0	0	0	0	0	0	0	0	0	0	0	0	0	0	1	0	0	0	0	0	0	0	0	0	0	0	0	1	1	0	2	0	0	1	8
OTU_1942	0	0	0	0	0	0	0	0	0	0	0	0	0	0	0	0	0	0	0	0	0	0	0	0	0	0	0	0	2	0	0	0	0	0	3	0	0	1	0	1	0	0	3	7	0
OTU_1943	0	0	0	0	0	0	0	0	0	0	0	0	0	0	0	0	0	0	0	0	0	0	0	0	0	0	0	0	3	0	1	0	0	0	0	0	0	0	1	0	6	3	3	2	0
OTU_1944	0	0	0	3	0	0	0	0	0	0	0	0	0	0	0	0	0	0	0	0	0	0	0	0	0	3	0	0	0	0	0	0	0	0	4	0	0	0	0	0	0	0	0	0	5
OTU_1945	0	0	0	0	0	0	0	0	0	0	0	0	0	0	0	0	0	0	0	0	0	0	0	0	0	0	0	0	2	0	0	0	0	0	3	0	0	2	0	0	3	13	3	7	0
OTU_1946	0	0	0	0	0	3	0	0	0	0	0	0	0	0	0	0	0	0	0	0	0	0	0	0	0	2	0	0	0	0	0	0	0	0	0	0	0	0	0	0	0	4	0	0	0
OTU_1947	0	3	0	20	1	2	0	0	0	0	6	0	0	0	2	0	0	0	0	0	0	0	0	5	1	0	0	1	0	0	0	0	0	0	43	0	0	0	14	0	13	20	0	0	0
OTU_1948	0	0	0	0	0	0	0	0	0	0	0	0	0	0	0	0	0	0	0	0	0	0	0	0	0	0	0	0	0	0	0	0	0	0	0	0	0	0	0	16	0	0	0	0	0
OTU_1949	0	0	0	0	0	0	0	0	0	0	0	0	0	0	0	0	0	0	0	0	0	0	0	0	0	0	0	0	0	0	0	0	0	0	0	0	0	0	0	22	0	0	0	0	0
OTU_195	57	271	63	0	552	24	9	22	173	2	108	9	1	0	86	0	9	18	3	100	140	16	53	72	145	119	1	1	24	79	11	186	31	11	0	7	1	19	0	4	1	1	22	0	46
OTU_1950	3	1	0	0	0	1	0	0	0	0	0	0	0	0	2	0	0	0	0	0	0	0	0	0	4	0	0	0	4	0	1	0	0	0	0	0	0	1	2	0	1	2	2	2	0
OTU_1951	0	0	0	0	0	0	0	0	0	0	0	0	1	0	0	0	0	0	0	0	0	0	0	0	0	0	0	0	0	0	0	0	0	0	0	0	0	2	0	0	3	40	1	0	0
OTU_1952	0	0	0	0	0	0	0	0	0	0	0	0	0	0	0	0	0	0	0	0	0	0	0	0	0	11	0	0	0	0	0	0	0	0	0	1	0	0	0	0	0	0	0	0	28
OTU_1953	14	8	1	0	6	8	0	3	49	0	11	31	0	0	24	0	6	0	1	0	1	1	11	6	6	0	13	2	0	3	0	7	19	2	0	8	0	0	2	0	0	0	0	0	60
OTU_1954	0	0	0	0	0	0	0	0	0	0	0	0	0	0	0	0	0	0	1	0	0	0	0	0	1	1	0	0	0	0	0	0	1	0	0	0	0	0	0	4	0	0	0	0	4
OTU_1955	0	0	1	0	0	0	0	13	0	0	0	0	0	0	0	0	0	0	1	0	0	0	1	0	0	0	0	0	0	0	0	0	0	0	0	0	0	0	0	5	7	0	0	0	0
OTU_1956	0	0	0	0	0	0	0	0	0	0	0	0	0	0	0	0	0	0	0	0	0	0	0	0	0	0	0	0	1	0	0	0	0	0	0	0	0	0	0	0	0	6	1	8	0
OTU_1957	0	0	0	0	0	0	0	0	0	0	0	0	0	0	0	0	0	0	0	0	0	0	0	0	3	8	0	0	0	0	0	0	0	0	0	0	0	0	0	0	0	0	0	0	4
OTU_1958	0	0	0	0	0	0	0	0	0	0	0	0	0	0	0	0	0	0	0	0	0	0	0	0	0	3	0	0	0	0	0	0	0	0	0	0	0	0	0	0	0	0	0	0	12
OTU_1959	0	0	0	1	0	0	0	0	0	0	0	0	0	0	0	0	0	0	0	0	0	0	0	0	1	9	0	0	0	0	0	0	1	0	0	0	0	0	0	0	0	0	0	0	20
OTU_196	23	193	4	0	33	1	2	3	26	3	173	0	9	1	111	4	48	0	0	87	7	3	11	16	127	62	41	33	21	785	61	47	37	125	10	71	17	142	23	0	13	17	13	5	44
OTU_1960	0	0	0	0	0	0	0	0	0	0	2	0	0	0	0	0	0	0	0	0	0	0	0	0	2	14	0	0	0	0	0	0	0	0	0	0	0	0	0	0	0	0	0	0	18
OTU_1961	0	0	0	0	0	0	0	0	0	0	0	0	0	0	0	0	0	0	0	0	0	0	0	0	0	4	0	0	0	0	0	0	0	0	0	0	0	0	0	0	0	0	0	0	15
OTU_1962	0	0	0	0	0	0	0	0	0	0	0	0	0	0	0	0	3	0	0	0	0	0	0	0	1	0	0	0	0	0	0	1	0	4	0	3	0	0	0	0	0	0	0	0	9
OTU_1963	1	0	0	0	0	0	0	0	0	0	0	0	0	0	0	0	0	0	0	0	0	0	0	0	0	0	0	0	1	0	0	0	1	0	0	0	0	0	0	0	0	4	0	5	1
OTU_1964	0	0	0	0	0	0	0	0	0	0	0	0	0	0	0	0	0	0	0	0	0	0	0	0	2	9	0	0	0	0	0	0	0	0	0	0	0	0	0	0	0	0	0	0	23
OTU_1965	0	0	0	0	0	0	0	0	0	0	0	0	0	0	0	0	0	0	0	0	0	0	0	0	0	0	0	0	0	0	0	0	0	0	0	0	0	0	0	0	0	0	0	0	6
OTU_1966	0	0	0	0	0	0	0	0	0	0	0	0	0	0	2	0	0	0	0	0	0	0	0	0	0	8	0	0	0	0	0	0	0	0	0	0	0	0	0	0	0	0	0	0	7
OTU_1967	0	0	0	0	0	0	0	0	0	0	0	0	0	0	0	0	0	0	0	0	0	0	0	0	1	5	0	0	0	0	0	0	0	0	0	0	0	0	0	0	0	0	0	0	11
OTU_1968	0	0	0	0	0	0	0	0	0	0	0	0	0	0	0	0	0	0	0	0	0	0	0	0	1	10	0	0	0	0	0	0	0	0	0	0	0	0	0	0	0	0	0	0	12
OTU_1969	0	0	0	0	0	0	0	0	0	0	0	0	0	0	0	0	0	0	0	0	0	0	0	0	0	2	0	0	0	0	0	0	0	0	0	0	0	0	0	0	0	0	0	0	13
OTU_197	75	138	10	22	77	299	9	127	167	44	165	2	93	2	132	4	7	7	0	13	23	47	18	65	135	4	10	2	159	7	114	18	44	12	38	21	0	128	27	5	19	14	66	38	9
OTU_1970	0	0	0	0	0	0	0	0	0	0	0	0	0	0	0	0	0	0	0	0	0	0	0	0	9	42	0	0	0	0	0	0	0	0	0	0	0	0	0	0	0	0	0	0	44
OTU_1971	0	0	0	0	0	3	0	0	0	0	0	0	0	0	0	0	0	0	0	0	0	0	0	0	2	4	0	0	0	0	0	0	0	0	0	0	0	0	0	0	0	0	0	0	5
OTU_1972	0	0	0	0	0	0	0	0	0	0	0	0	0	0	0	0	0	0	0	1	0	0	0	0	0	40	1	0	0	1	0	0	0	0	0	0	0	0	0	0	0	0	0	0	9
OTU_1973	0	0	0	0	0	0	0	0	0	0	0	0	0	0	0	0	0	0	0	0	0	0	0	0	0	1	0	0	0	0	0	0	0	0	0	0	0	0	0	0	0	0	0	0	5
OTU_1974	0	0	0	0	0	0	0	0	0	0	0	0	0	0	0	0	0	0	0	0	0	0	0	0	1	10	0	0	0	0	0	0	0	0	0	0	0	0	0	0	0	0	0	0	3
OTU_1975	0	0	0	0	0	0	0	0	0	0	0	0	0	0	0	0	0	0	0	3	0	1	0	0	0	0	0	0	0	0	0	0	0	0	1	0	0	0	0	0	0	0	0	0	5
OTU_1976	0	0	0	0	0	0	0	0	0	0	0	0	0	0	0	0	2	0	0	0	0	0	0	0	1	1	0	0	0	0	0	0	0	0	0	0	0	0	0	0	0	0	0	0	4
OTU_1977	0	0	0	0	0	2	0	0	0	0	0	0	0	0	0	0	0	0	0	0	0	0	0	0	1	1	0	0	0	0	0	0	0	0	0	0	0	0	0	0	0	0	0	0	6
OTU_1978	0	0	0	0	0	5	0	0	0	0	0	0	0	0	0	0	0	0	0	0	1	0	0	0	2	0	1	0	0	0	0	0	0	0	0	0	0	0	0	0	0	0	0	0	5
OTU_1979	0	0	0	0	0	3	0	0	0	0	0	0	0	0	0	0	0	0	0	0	0	0	0	0	0	2	0	0	0	0	0	0	0	0	0	0	0	0	0	0	0	0	0	0	10
OTU_198	12	31	5	0	27	7	36	47	27	0	20	5	0	0	53	1	699	4	0	4	82	8	6	10	110	102	51	52	3	148	2	88	174	56	0	651	49	5	0	2	1	1	5	0	146
OTU_1980	0	0	0	0	0	0	0	0	0	0	0	0	0	0	0	0	0	0	0	0	0	0	0	0	0	2	0	0	0	0	0	0	0	0	0	0	0	0	0	0	0	0	0	0	15
OTU_1981	2	0	0	0	0	0	0	0	0	0	0	0	0	0	0	0	0	0	0	0	0	0	0	0	0	0	0	0	0	0	0	0	2	0	0	0	0	0	0	0	0	0	0	0	0
OTU_1982	0	0	0	0	0	0	0	0	0	0	0	0	0	0	0	0	0	0	0	0	0	0	0	0	7	12	0	0	0	0	0	0	0	0	0	0	0	0	0	0	0	0	0	0	7
OTU_1983	0	0	0	0	0	0	0	0	0	0	0	0	0	0	0	0	0	0	0	0	0	0	0	0	0	2	0	0	0	0	0	0	0	0	0	0	0	0	0	0	0	0	0	0	3
OTU_1984	0	0	0	0	0	0	0	0	0	0	0	0	0	0	0	0	0	0	0	0	0	0	0	2	0	6	0	0	0	0	0	0	0	0	0	0	0	0	0	0	0	0	0	0	6
OTU_1985	0	0	0	0	0	0	0	0	0	0	0	0	0	0	0	0	0	0	0	0	0	0	0	0	0	1	0	0	0	0	0	0	0	0	0	0	0	0	0	0	0	0	0	0	11
OTU_1986	0	0	2	4	0	18	0	2	0	0	2	0	0	0	1	0	0	0	0	2	0	1	3	0	147	21	0	1	0	0	2	1	0	0	1	0	0	1	0	8	1	0	0	0	94
OTU_1987	0	0	0	0	0	0	0	0	0	0	0	0	0	0	0	0	0	0	0	0	0	0	0	0	2	4	0	0	0	0	0	0	0	0	0	0	0	0	0	0	0	0	0	0	17
OTU_1988	0	0	0	0	0	0	0	0	0	0	0	0	0	0	0	0	0	0	0	0	0	0	0	0	0	5	0	0	0	0	0	0	0	0	0	0	0	0	0	0	0	0	0	0	21
OTU_1989	5	1	0	0	0	0	0	0	0	0	2	0	0	0	1	0	0	0	0	0	0	0	0	1	2	0	1	0	0	0	0	5	0	1	0	0	0	0	0	0	0	0	0	0	0
OTU_199	1	0	0	0	4	1	44	1	0	11	0	60	5	178	0	56	2	1106	67	3	2	0	8	0	0	0	0	0	36	0	54	0	0	1	24	0	0	26	29	3	19	483	111	18	0
OTU_1990	4	8	0	0	4	0	0	0	2	0	4	0	0	0	5	0	0	0	0	0	0	0	0	2	2	2	0	0	0	0	0	0	0	0	0	0	0	0	0	0	0	0	0	0	0
OTU_1991	5	2	2	0	0	12	4	2	12	0	0	0	0	0	3	0	17	0	0	0	2	9	1	0	0	0	5	0	0	5	0	0	8	0	0	0	0	0	0	0	0	0	0	0	0
OTU_1992	3	3	0	0	1	2	0	0	4	0	3	0	0	0	0	0	2	0	0	1	0	0	0	0	0	0	3	0	0	1	0	0	0	1	0	5	0	0	0	0	0	0	0	0	1
OTU_1993	5	0	0	0	0	0	0	0	0	0	0	0	0	0	0	0	0	0	0	0	0	0	0	0	0	0	0	1	0	1	0	0	0	0	0	0	0	0	0	0	0	0	0	0	1
OTU_1994	1	3	0	0	4	0	0	0	0	0	0	0	0	0	2	0	0	0	0	0	0	0	0	1	1	0	2	0	0	1	0	1	0	0	0	0	0	0	0	0	0	0	0	0	0
OTU_1995	0	0	0	0	0	1	0	1	0	0	0	0	0	0	0	0	0	0	0	0	0	0	0	0	0	10	0	0	0	0	0	0	0	0	1	0	0	0	1	0	0	0	0	0	1
OTU_1996	5	2	0	0	0	0	0	0	0	0	0	0	0	0	0	0	0	0	0	0	0	0	0	0	1	0	0	0	0	1	0	2	0	0	0	0	0	0	0	0	0	0	0	0	3
OTU_1997	2	4	0	0	0	0	0	0	0	0	1	0	0	0	0	0	0	0	0	0	0	0	0	0	0	0	0	0	0	0	0	0	0	0	0	0	0	0	0	0	0	0	0	0	0
OTU_1998	1	0	0	0	0	1	0	0	1	0	1	0	0	3	0	1	2	1	0	1	0	2	3	0	0	0	2	0	4	0	0	0	1	0	0	2	0	0	5	6	13	2	1	0	0
OTU_1999	18	2	0	1	0	1	2	1	0	0	2	0	0	0	1	0	1	0	1	0	0	0	0	0	0	3	7	0	0	0	2	0	0	0	0	0	0	0	0	0	0	0	0	0	0
OTU_2	2216	1188	400	9	11396	256	1073	2578	6058	141	2108	1944	205	15	1305	98	6633	771	9723	1951	898	2282	281	15285	1183	5723	1588	2883	2005	2601	1763	11246	3565	2615	576	6502	17378	2144	490	40	686	3610	2267	3805	1510
OTU_20	317	363	105	7	3616	88	766	331	1206	2	386	113	46	9	569	7	3297	15	25	145	55	194	66	626	893	460	425	464	79	516	71	2597	3815	581	35	1734	725	300	42	25	65	79	74	65	884
OTU_200	18	66	19	0	18	27	363	23	11	0	417	102	24	2	19	0	0	9	8	171	14	21	26	9	1	3	0	0	16	15	12	0	0	11	8	2	0	145	2	0	5	13	3	6	6
OTU_2000	1	2	0	0	3	0	0	0	0	0	0	0	0	0	2	0	0	0	0	0	0	0	0	0	1	2	0	0	0	0	0	1	0	0	0	0	0	0	0	0	0	0	0	0	1
OTU_2001	10	7	0	0	0	0	0	0	1	0	3	0	0	0	0	0	3	0	0	0	0	0	0	1	1	0	2	0	0	5	0	0	1	0	0	0	0	0	0	0	2	0	0	0	0
OTU_2002	2	0	0	0	0	0	0	0	0	0	0	0	0	0	0	0	0	0	0	0	0	0	0	0	0	1	0	0	0	0	0	0	0	0	0	2	0	0	0	0	0	0	0	0	8
OTU_2003	2	2	0	0	1	0	0	0	0	0	0	0	0	0	1	0	0	0	0	0	0	0	0	0	1	1	0	0	0	0	0	0	0	0	0	0	0	0	0	0	0	0	0	0	0
OTU_2004	3	15	4	0	3	1	2	4	5	0	4	0	0	0	5	0	1	2	0	2	0	0	0	7	3	0	0	0	0	3	0	1	0	0	0	2	0	0	0	0	0	2	0	0	0
OTU_2005	1	0	0	0	0	0	0	0	1	0	0	0	0	0	0	0	0	0	0	0	0	0	0	0	0	0	3	0	0	0	0	2	0	0	0	1	0	0	0	0	0	0	0	0	0
OTU_2006	2	0	0	0	0	0	0	0	2	0	0	0	0	0	0	0	0	0	0	0	0	0	0	0	1	1	1	0	0	1	0	1	0	0	0	1	0	0	0	0	0	0	0	0	0
OTU_2007	1	3	0	0	0	0	0	0	3	0	2	0	0	0	4	0	0	0	0	0	0	0	0	4	1	0	0	0	0	0	0	0	0	0	0	0	0	0	0	0	0	0	0	0	0
OTU_2008	2	2	0	0	0	0	0	0	0	0	1	0	0	0	0	0	1	0	0	0	0	0	0	0	0	0	0	2	0	1	0	2	0	0	0	0	0	0	0	0	0	0	0	0	3
OTU_2009	1	1	0	0	1	0	0	0	0	0	4	0	0	0	3	0	0	0	0	0	0	0	0	0	0	0	0	0	0	1	0	0	0	4	0	2	0	0	0	0	0	0	0	0	0
OTU_201	93	46	236	4	90	42	263	477	44	0	92	52	6	0	78	1	5	105	22	98	78	46	166	31	34	12	13	3	15	0	1	19	0	20	28	13	0	7	34	0	9	14	3	2	0
OTU_2010	2	2	0	0	1	0	0	0	0	0	6	0	0	0	0	0	0	0	0	0	0	0	0	1	1	0	0	0	0	0	0	0	0	0	0	0	0	0	0	0	0	0	0	0	0
OTU_2011	2	1	0	0	3	0	0	0	1	0	3	0	0	0	7	0	3	0	0	0	0	0	0	1	1	0	0	0	0	0	0	0	0	0	0	0	0	0	0	0	0	0	0	0	0
OTU_2012	2	1	0	0	2	0	0	0	0	0	1	0	0	0	3	0	0	0	0	0	0	0	0	0	0	0	0	0	0	0	0	2	0	0	0	2	0	0	0	0	0	0	0	0	1
OTU_2013	7	2	1	0	4	2	1	1	1	0	7	0	0	0	7	0	3	2	3	7	0	15	1	7	4	0	0	4	0	0	0	0	0	0	0	0	0	0	0	0	0	0	0	0	0
OTU_2014	2	2	0	0	3	0	0	0	0	0	0	0	0	0	0	0	0	0	0	0	0	0	0	0	4	0	0	0	0	0	0	0	0	0	0	0	0	0	0	0	0	0	0	0	1
OTU_2015	1	1	0	0	0	0	0	0	0	0	0	0	0	0	0	0	0	0	0	0	0	0	0	0	0	0	1	0	0	3	0	5	0	0	0	0	0	0	0	0	0	0	0	0	0
OTU_2016	2	26	0	0	2	1	0	2	11	0	3	0	0	0	4	0	0	0	0	1	1	0	0	5	0	0	0	0	0	19	0	0	4	0	0	0	0	0	0	0	0	0	0	0	0
OTU_2017	1	3	0	0	0	0	0	0	0	0	2	0	0	0	2	0	2	0	0	0	0	0	0	1	0	2	1	1	0	0	0	0	0	0	0	1	0	0	0	0	0	0	0	0	0
OTU_2018	2	3	0	0	1	0	0	0	1	0	5	0	0	0	2	0	0	0	0	0	0	0	0	0	1	0	0	0	0	0	0	2	0	0	0	0	0	0	0	0	0	0	0	0	0
OTU_2019	4	0	0	0	0	0	0	0	0	0	0	0	0	0	0	0	0	0	0	0	0	0	0	0	0	0	0	0	0	0	0	0	0	0	0	0	0	0	0	0	0	0	0	0	0
OTU_202	0	1	146	24	0	56	276	271	0	6	0	50	15	15	0	72	0	15	24	155	152	63	159	0	0	0	0	0	7	0	19	0	0	0	136	0	0	37	215	28	311	109	2	4	0
OTU_2020	1	1	0	0	0	0	0	0	0	0	12	29	0	0	2	0	3	4	8	0	0	0	0	1	2	0	0	1	0	4	0	0	0	0	0	5	0	0	0	0	0	0	0	0	0
OTU_2021	2	0	0	0	0	0	0	0	0	0	0	0	0	0	0	0	2	0	0	0	0	0	0	0	3	1	0	1	0	0	0	1	1	1	0	0	0	1	0	0	0	0	0	1	0
OTU_2022	2	0	0	0	1	0	0	0	0	0	0	0	0	0	2	0	0	0	0	0	0	0	0	1	0	0	0	0	0	2	0	0	1	0	0	2	0	0	0	0	0	0	0	0	1
OTU_2023	1	0	0	0	4	0	0	0	1	0	1	0	0	0	2	0	0	0	0	0	0	0	0	0	2	0	0	0	0	0	0	0	0	0	0	0	0	0	0	0	0	0	0	0	0
OTU_2024	3	0	0	0	0	0	0	0	0	0	0	0	0	0	0	0	0	0	0	0	3	0	0	2	0	0	0	1	0	0	0	0	0	0	0	0	0	0	0	0	0	0	0	0	0
OTU_2025	1	0	0	0	0	0	0	0	0	0	0	0	0	0	3	0	0	0	0	0	0	0	0	0	8	0	0	0	0	0	0	0	2	0	0	0	0	0	0	0	0	0	0	0	2
OTU_2026	1	3	0	0	8	0	1	1	6	0	4	1	0	0	3	1	1	0	0	0	0	0	0	3	4	0	0	0	0	0	2	0	0	0	0	3	0	0	3	1	8	2	0	0	0
OTU_2027	6	14	2	0	12	3	15	13	17	0	7	10	2	0	14	1	10	2	5	25	1	3	3	1	14	12	7	2	5	12	5	24	21	6	3	26	4	36	0	1	2	3	4	4	38
OTU_2028	1	0	0	0	2	0	0	0	0	0	4	0	0	0	0	0	0	0	0	0	0	0	0	0	1	2	0	0	0	0	0	1	0	0	0	0	0	0	0	0	0	0	0	0	0
OTU_2029	2	2	0	0	2	0	0	0	4	0	4	0	0	0	0	0	0	0	0	0	0	0	0	0	1	0	1	1	0	0	0	0	0	0	0	0	0	0	0	0	0	0	0	0	1
OTU_203	0	2	22	9	0	13	18	17	0	11	1	137	1	7	0	1	22	163	1064	28	17	163	18	0	130	27	14	11	40	29	43	17	15	27	29	29	9	38	27	1	23	179	23	43	38
OTU_2030	2	1	0	0	4	0	0	0	0	0	0	0	0	0	0	0	0	0	0	0	0	0	0	0	0	1	0	0	0	0	0	0	0	1	0	0	0	0	0	0	0	0	0	0	0
OTU_2031	1	0	1	0	0	1	7	4	0	0	0	0	0	0	0	0	0	0	0	1	0	0	2	5	0	0	2	0	0	0	0	0	0	0	0	0	0	0	0	0	0	0	0	0	0
OTU_2032	0	1	0	0	0	0	0	0	0	0	2	0	0	0	0	0	2	0	0	0	0	0	0	0	0	0	0	0	0	0	0	0	0	1	0	0	0	0	0	0	0	0	0	0	0
OTU_2033	1	3	0	0	1	1	6	0	2	0	0	0	0	0	5	0	3	1	0	0	0	0	0	1	0	3	0	0	0	0	0	0	0	0	0	0	0	0	0	0	0	0	0	0	3
OTU_2034	0	3	1	0	0	0	0	0	0	0	0	0	0	0	1	0	0	0	0	1	0	0	0	0	0	0	0	1	0	2	0	0	0	0	0	1	0	0	0	0	0	0	0	0	0
OTU_2035	0	1	0	0	1	0	0	0	0	0	1	0	0	0	1	0	5	0	0	0	0	0	0	0	0	1	0	0	0	1	0	0	0	0	0	2	0	0	0	0	0	0	0	0	3
OTU_2036	0	14	0	0	0	0	0	0	1	0	0	0	0	0	2	0	1	0	0	0	0	0	0	0	9	0	0	0	0	10	0	0	4	0	0	0	0	0	0	0	0	0	0	0	1
OTU_2037	0	4	0	0	3	0	0	0	0	0	1	0	0	0	2	0	0	0	0	0	0	0	0	0	0	1	0	0	0	0	0	0	0	0	0	0	0	0	0	0	0	0	0	0	0
OTU_2038	1	0	0	0	0	0	0	0	0	0	0	0	1	0	0	0	3	0	0	0	0	1	0	0	0	0	0	0	0	0	1	0	0	3	0	0	0	0	0	0	0	0	0	1	1
OTU_2039	0	12	0	0	0	0	0	0	0	0	0	0	0	0	0	0	0	0	0	0	0	0	0	0	0	1	0	0	0	8	1	0	0	0	0	0	0	0	0	0	0	0	0	0	0
OTU_204	27	49	5	5	92	7	38	35	74	8	265	3	2	0	71	1	36	3	18	8	1	4	4	18	280	83	40	45	24	95	80	278	96	95	22	79	42	64	16	0	17	22	29	26	232
OTU_2040	2	1	0	0	0	0	0	0	0	0	0	0	0	0	0	0	0	0	0	0	0	0	0	0	0	0	0	0	0	3	0	2	0	0	0	0	0	0	0	0	0	0	0	0	0
OTU_2041	0	1	0	0	0	0	0	0	0	0	0	0	0	0	0	0	0	0	0	0	0	0	0	0	3	9	0	0	0	0	0	0	0	0	0	0	0	0	0	0	0	0	0	0	2
OTU_2042	2	2	0	0	0	0	0	0	1	0	0	0	0	0	0	0	0	0	0	0	0	0	0	0	0	0	0	0	0	3	0	0	0	0	0	0	0	0	0	0	0	0	0	0	0
OTU_2043	2	6	0	0	2	0	0	0	2	0	0	0	0	0	0	0	0	0	0	0	0	0	0	0	0	0	0	1	0	0	0	2	0	0	0	0	0	0	0	0	0	0	0	0	0
OTU_2044	0	5	0	0	0	0	0	0	2	0	0	0	0	0	1	0	1	0	0	0	0	0	0	0	0	2	2	0	0	0	0	0	0	0	0	0	0	0	0	0	0	0	0	0	0
OTU_2045	0	4	0	0	2	0	0	0	0	0	2	0	0	0	1	0	0	0	0	1	0	0	0	0	0	0	0	2	0	1	0	1	0	0	0	1	0	0	0	0	0	0	0	0	0
OTU_2046	0	1	0	1	0	0	0	0	0	0	0	0	0	0	0	0	0	0	0	0	0	0	0	0	0	2	0	0	0	0	0	0	0	0	0	0	0	0	0	0	0	0	0	0	2
OTU_2047	1	2	0	0	0	0	0	0	0	0	0	0	0	0	0	0	1	0	0	0	0	0	0	1	0	0	1	0	0	2	0	1	0	0	0	0	0	0	0	0	0	0	0	0	0
OTU_2048	0	5	0	0	0	0	0	0	0	0	0	0	0	0	0	0	0	0	0	0	0	0	0	0	0	0	0	0	0	0	0	0	0	0	0	0	0	0	0	0	0	0	0	0	0
OTU_2049	0	5	0	0	2	0	0	0	7	0	0	0	0	0	1	0	1	0	0	0	0	0	0	0	2	1	0	0	0	3	0	0	4	0	6	0	0	0	9	2	1	0	0	0	0
OTU_205	97	189	16	10	95	52	33	107	451	12	286	10	21	5	242	5	17	13	2	36	38	29	5	86	174	15	6	7	68	13	15	15	158	44	10	62	0	25	19	11	33	4	11	2	9
OTU_2050	0	3	0	0	1	0	0	0	1	0	0	0	0	0	0	0	0	0	0	0	0	0	0	0	0	0	0	0	0	1	0	0	0	0	0	1	0	0	0	0	0	0	0	0	0
OTU_2051	0	1	0	0	0	0	0	0	0	0	0	0	0	0	0	0	0	0	0	0	0	0	0	0	2	6	0	0	0	0	0	0	0	0	0	0	0	0	0	0	0	0	0	0	2
OTU_2052	0	1	0	0	0	0	0	0	0	0	0	0	0	0	0	0	2	0	0	0	0	0	0	0	0	0	0	0	0	1	0	1	0	0	0	0	0	0	0	0	0	0	0	0	0
OTU_2053	0	2	0	0	0	0	0	0	0	0	0	0	0	0	1	0	2	0	0	0	0	0	0	0	3	1	0	0	0	3	0	2	0	0	0	0	0	0	0	0	0	0	0	0	0
OTU_2054	1	3	0	0	0	0	0	0	0	0	0	0	0	0	1	0	0	0	0	0	0	0	0	0	2	0	0	0	0	0	0	2	0	0	0	0	0	0	0	0	0	0	0	0	0
OTU_2055	0	1	0	0	1	0	0	0	0	0	0	0	0	0	0	0	0	0	0	0	0	0	0	0	2	0	0	0	0	2	0	0	0	0	0	0	0	0	0	0	0	0	0	0	0
OTU_2056	0	3	0	0	0	0	0	0	18	0	0	1	0	0	7	0	0	0	0	0	0	0	0	0	0	0	0	0	0	0	0	0	5	0	0	2	0	0	0	0	0	0	0	0	0
OTU_2057	0	2	0	0	0	0	0	0	0	0	2	0	0	0	0	0	0	0	0	0	0	0	0	0	0	0	1	0	0	0	0	0	0	0	0	0	0	0	0	0	0	0	0	0	0
OTU_2058	0	5	0	0	0	0	0	0	0	0	0	0	0	0	0	0	0	0	0	0	0	0	0	0	0	0	0	0	0	3	0	0	0	0	0	1	0	0	0	0	0	0	0	0	0
OTU_2059	3	1	0	0	0	0	0	0	0	0	0	0	0	0	0	0	0	0	0	0	0	0	0	0	0	0	1	0	0	0	0	0	0	1	0	1	0	0	0	0	0	0	0	0	0
OTU_206	47	41	29	0	144	44	219	847	29	2	23	12	59	0	62	2	25	6	1	29	28	37	24	13	27	65	59	12	112	25	80	48	46	41	51	44	6	417	33	1	50	80	108	39	35
OTU_2060	0	0	11	0	0	0	0	1	0	0	0	0	0	0	0	0	0	0	0	0	0	0	0	0	0	0	0	0	0	0	0	0	0	0	0	0	0	0	0	0	0	0	0	0	0
OTU_2061	0	3	0	0	0	0	0	0	0	0	0	0	0	0	0	0	0	0	0	0	0	0	0	0	0	2	0	0	0	2	0	0	0	0	0	0	0	0	0	0	0	0	0	0	0
OTU_2062	0	3	0	0	0	0	0	0	0	0	0	0	0	0	0	0	0	0	0	0	0	0	0	2	0	0	0	1	0	0	0	0	0	0	0	0	0	0	0	0	0	0	0	0	0
OTU_2063	0	1	1	0	0	0	0	0	0	0	0	0	0	0	0	0	5	0	0	0	0	0	0	0	2	0	1	0	0	0	0	0	0	0	0	1	0	0	0	0	0	0	0	0	1
OTU_2064	0	3	0	0	2	0	0	0	1	0	7	0	0	0	3	0	0	0	0	0	0	0	0	0	0	0	0	0	0	0	0	0	0	3	0	0	0	0	0	0	0	0	0	0	0
OTU_2065	0	0	9	0	0	0	0	0	0	0	0	0	0	0	0	0	0	0	0	0	0	0	0	0	0	0	0	0	0	0	0	0	0	0	0	0	0	0	0	0	0	0	0	0	0
OTU_2066	1	6	0	0	0	0	0	0	1	0	0	0	0	0	3	0	0	0	0	0	0	0	0	1	0	0	0	0	0	0	0	0	0	0	0	0	0	0	0	0	0	0	0	0	0
OTU_2067	0	0	1	0	0	0	0	0	0	0	0	0	0	0	3	1	0	0	0	0	0	0	0	0	0	0	0	0	1	0	1	0	0	0	0	0	0	2	2	0	0	0	1	2	0
OTU_2068	0	0	8	0	0	0	0	1	0	0	0	0	0	0	0	0	0	0	0	0	0	1	1	0	0	0	0	0	0	0	0	0	0	0	0	0	0	0	0	0	0	0	0	0	0
OTU_2069	0	0	18	0	0	0	0	0	0	0	0	0	0	0	0	0	0	0	0	0	0	0	0	0	0	0	0	0	0	0	0	0	0	0	0	0	0	0	0	0	0	0	0	0	0
OTU_207	35	41	14	10	289	17	10	26	42	9	45	82	10	5	35	22	61	82	478	19	5	51	14	95	40	27	19	42	28	25	34	69	40	24	28	44	9	55	24	2	24	14	37	47	67
OTU_2070	0	0	13	0	0	0	0	1	0	0	0	0	0	0	0	0	0	0	0	3	0	0	0	0	0	0	0	0	0	0	0	0	0	0	0	0	0	0	0	0	0	0	0	0	0
OTU_2071	0	0	3	0	0	2	1	0	0	0	0	0	0	0	0	0	0	0	2	1	2	1	2	0	0	0	0	0	0	0	0	0	0	0	4	0	0	0	2	0	2	0	0	0	0
OTU_2072	0	0	3	0	0	0	0	1	0	0	0	0	0	0	0	0	0	0	0	0	0	1	0	3	0	0	0	0	1	0	1	0	0	0	0	0	0	0	0	0	0	0	0	0	0
OTU_2073	0	0	3	0	0	0	0	0	0	0	0	0	0	0	0	0	0	0	0	0	0	0	0	0	3	0	0	0	0	0	0	0	0	0	0	0	0	0	0	0	0	0	0	0	2
OTU_2074	0	0	0	5	0	0	0	0	0	0	0	0	0	0	0	0	0	0	0	0	0	0	0	0	1	0	0	0	0	0	0	0	0	0	1	0	0	0	0	1	0	0	0	0	3
OTU_2075	0	0	2	0	0	1	1	1	0	0	0	0	0	0	0	0	0	0	0	0	0	0	0	0	0	0	0	0	0	0	0	0	0	0	0	0	0	0	0	0	0	0	0	0	0
OTU_2076	0	0	1	0	0	1	0	0	0	0	0	0	0	0	0	0	0	0	0	2	0	0	0	0	0	0	0	0	0	0	0	0	0	0	0	0	0	0	0	0	0	0	0	0	0
OTU_2077	0	0	3	1	0	0	0	0	0	0	0	0	0	0	0	0	3	0	0	0	0	0	0	0	0	1	0	5	0	0	0	0	3	0	0	0	0	2	0	0	0	0	0	2	1
OTU_2078	0	0	0	3	0	0	0	0	0	0	0	0	0	0	0	0	0	0	0	0	0	0	0	0	0	15	0	0	0	0	0	0	0	0	0	0	0	0	0	0	1	0	0	0	5
OTU_2079	0	0	0	6	0	1	0	1	0	0	0	0	0	0	0	0	1	0	0	1	0	0	0	0	0	0	0	2	0	0	2	0	0	0	0	0	0	0	0	1	0	0	0	0	0
OTU_208	294	98	392	0	111	22	5	15	207	0	16	16	0	14	21	0	0	4	5	31	58	31	5	40	7	0	144	21	0	52	0	68	121	7	0	14	0	0	5	16	25	6	1	0	149
OTU_2080	0	0	0	9	0	1	0	1	0	0	0	0	0	0	0	0	2	1	0	2	0	1	0	0	0	0	0	2	0	0	0	0	3	0	2	0	0	0	1	2	0	0	0	0	0
OTU_2081	0	0	7	0	0	0	0	0	0	0	0	0	0	0	0	0	0	0	0	0	0	0	0	0	0	0	0	0	0	0	0	0	0	0	0	0	0	1	0	0	0	0	0	0	0
OTU_2082	0	0	11	0	0	0	1	0	0	0	0	0	0	0	0	0	0	0	0	0	2	0	0	0	0	0	0	0	0	0	0	0	0	0	0	0	0	0	0	0	0	0	0	0	2
OTU_2083	0	0	2	1	0	0	0	0	0	0	0	0	0	0	0	0	0	0	0	2	0	0	0	0	0	0	0	0	0	0	0	0	0	0	0	0	0	0	0	0	0	0	0	0	0
OTU_2084	0	0	1	0	0	0	1	0	2	0	0	1	2	0	0	0	0	0	0	2	0	0	0	0	0	0	0	0	1	0	0	0	2	0	0	0	0	5	0	0	1	0	3	0	0
OTU_2085	0	0	17	0	0	0	0	0	0	0	0	0	0	0	0	0	0	0	0	0	0	1	0	0	0	0	0	0	0	0	0	0	0	0	0	0	0	0	0	0	0	0	0	0	0
OTU_2086	0	0	32	0	0	0	0	0	0	0	0	0	0	0	0	0	0	0	0	0	0	0	0	0	0	0	0	0	0	0	0	0	0	0	0	0	0	0	0	0	0	0	0	0	0
OTU_2087	0	0	0	2	0	0	1	0	0	0	0	0	0	0	0	0	3	0	0	0	0	0	0	0	0	0	0	0	0	0	0	0	0	0	1	0	0	0	0	0	0	1	0	0	0
OTU_2088	0	0	0	6	0	0	0	0	0	0	0	0	0	0	0	0	0	0	0	0	0	0	0	0	0	0	0	0	0	0	0	0	0	0	8	0	0	0	0	0	0	0	0	2	0
OTU_2089	0	0	0	2	0	4	0	1	0	0	0	0	0	0	0	0	1	0	0	0	0	0	0	0	0	0	0	0	0	0	0	0	0	0	0	0	0	0	2	1	0	0	0	0	3
OTU_209	18	907	0	0	12	0	0	0	9	45	5	0	55	1	7	0	40	0	1	0	7	0	0	4	187	2	9	1	1	508	157	8	2	0	0	0	0	108	1	2	0	0	1	0	7
OTU_2090	0	0	0	8	0	0	0	0	0	1	0	0	0	0	0	0	0	0	0	0	0	0	0	0	0	0	0	0	0	0	11	0	0	0	0	0	0	0	0	0	0	0	1	0	0
OTU_2091	1	0	0	3	0	0	0	0	2	0	4	0	0	0	2	2	0	0	0	0	0	0	1	0	5	0	0	1	0	0	0	0	1	0	7	0	0	0	0	0	0	0	0	0	3
OTU_2092	0	0	0	1	0	1	0	0	0	1	0	0	0	0	0	0	0	0	0	0	0	0	1	0	0	0	0	0	0	0	0	0	0	0	0	0	0	0	0	0	0	1	0	0	0
OTU_2093	0	0	0	2	0	0	0	0	1	0	0	0	0	0	0	0	0	0	0	0	0	0	0	0	0	1	0	0	0	0	0	0	0	0	0	1	0	1	0	0	0	0	0	0	1
OTU_2094	0	0	0	2	0	1	2	4	0	18	0	0	17	1	0	0	0	0	0	1	0	0	0	0	0	0	0	0	4	0	16	0	0	0	0	0	0	2	0	2	0	2	1	1	0
OTU_2095	0	0	0	2	0	0	0	0	0	0	0	0	0	0	0	0	0	0	0	0	0	0	0	0	0	0	0	7	0	0	0	0	0	0	0	0	0	0	0	0	0	0	0	0	0
OTU_2096	0	0	0	6	0	0	0	0	0	0	0	0	0	0	0	0	0	0	0	0	0	0	0	0	0	0	0	0	0	0	0	0	0	0	0	0	0	0	0	0	0	0	0	0	0
OTU_2097	0	0	0	2	0	0	0	0	0	0	0	0	0	0	0	0	0	0	0	0	0	0	0	0	0	0	0	0	0	0	0	0	0	0	0	0	0	0	0	2	0	0	0	0	0
OTU_2098	0	0	0	10	0	0	0	0	0	0	0	0	0	0	0	0	0	0	0	0	0	0	0	0	0	0	0	0	0	0	0	0	0	0	0	0	0	0	0	2	0	0	0	0	0
OTU_2099	0	0	0	5	0	1	0	0	0	0	0	0	0	0	0	0	0	0	0	0	0	0	0	0	0	0	0	0	0	0	0	0	0	0	0	0	0	0	0	0	0	0	0	0	1
OTU_21	374	552	115	19	375	130	262	2104	817	30	527	40	154	4	816	14	155	9	38	115	59	75	64	355	389	836	201	856	581	375	421	315	461	342	226	622	255	1708	227	6	277	607	340	234	454
OTU_210	3	51	0	0	5	0	0	0	11	8	10	0	63	32	110	221	4	0	1	0	0	0	0	7	22	14	2	3	41	74	46	7	3	11	40	27	5	789	25	0	27	33	31	36	13
OTU_2100	0	0	0	5	0	0	0	0	0	0	0	0	0	0	0	0	2	0	0	0	0	0	0	0	0	0	0	3	0	0	0	0	0	0	0	0	0	0	0	0	0	0	0	0	0
OTU_2101	0	0	0	2	0	0	0	0	0	0	0	0	0	0	0	0	0	0	0	0	0	2	0	0	0	0	0	0	0	0	0	0	0	0	0	0	0	0	0	1	0	0	0	0	0
OTU_2102	0	0	0	5	0	1	0	0	0	0	0	0	0	0	0	0	0	0	0	0	0	0	0	0	0	0	0	0	0	0	0	0	0	0	0	0	0	0	0	0	0	0	0	1	0
OTU_2103	0	0	0	3	0	0	0	0	0	1	0	0	7	0	0	0	0	0	0	0	0	0	0	0	0	0	0	0	18	0	6	0	0	0	6	0	0	13	2	0	0	0	7	10	0
OTU_2104	0	0	0	2	0	0	0	0	0	0	0	0	0	0	0	0	0	0	0	0	0	0	0	0	0	0	0	0	0	0	0	0	0	2	0	0	0	0	0	0	0	0	0	0	0
OTU_2105	0	0	0	2	0	1	0	0	0	0	0	0	0	0	0	0	0	2	0	0	0	0	0	0	0	0	0	0	0	0	0	0	0	0	0	0	0	0	0	0	0	0	0	0	0
OTU_2106	0	0	0	6	0	1	0	0	0	0	0	0	0	0	0	0	0	0	0	1	0	0	0	0	0	0	0	0	0	0	0	0	0	0	0	0	0	0	0	0	0	0	0	0	0
OTU_2107	0	0	3	9	0	5	1	0	0	0	0	0	0	0	0	0	0	0	0	5	0	0	2	0	3	3	0	0	0	0	0	0	0	0	3	0	0	0	4	2	0	0	0	0	0
OTU_2108	0	0	0	4	0	0	0	0	0	0	0	0	0	0	0	0	0	0	0	0	0	0	0	0	0	0	0	0	1	0	0	0	0	0	0	0	0	0	0	1	0	0	0	0	0
OTU_2109	0	0	0	4	0	0	0	0	0	0	0	0	0	0	1	0	0	0	0	0	0	0	0	0	0	0	0	2	0	0	2	1	0	0	0	0	0	0	0	0	0	0	0	0	0
OTU_211	6	28	283	6	13	241	93	83	33	1	57	28	0	0	43	0	56	50	16	184	530	107	263	4	17	18	5	5	0	9	2	5	28	28	3	43	0	0	0	9	11	0	0	0	18
OTU_2110	0	0	0	6	0	0	0	0	0	0	0	0	0	0	0	0	0	0	0	0	0	0	0	0	0	0	0	0	0	0	0	0	0	0	0	0	0	0	0	0	0	0	0	0	0
OTU_2111	0	0	0	2	0	3	0	0	0	0	0	0	0	0	0	0	0	0	0	0	0	1	0	0	0	0	0	0	0	0	0	0	0	0	0	0	0	0	0	0	0	0	0	0	0
OTU_2112	0	0	0	12	0	0	0	0	0	0	0	0	0	0	0	0	0	0	0	0	0	0	0	0	0	0	0	1	0	0	0	0	0	0	0	0	0	0	0	0	0	0	0	0	0
OTU_2113	0	0	0	3	0	0	0	0	0	0	0	0	0	0	0	0	0	0	0	0	0	0	0	0	0	2	0	0	0	0	0	0	0	0	0	0	0	1	0	0	0	0	0	0	6
OTU_2114	0	0	0	4	0	2	0	0	0	0	0	0	0	0	0	0	0	0	0	0	0	1	0	0	0	0	0	0	1	0	0	0	0	0	0	0	0	0	0	3	0	0	0	0	0
OTU_2115	0	0	0	3	0	0	0	0	0	0	0	0	0	0	0	0	0	0	0	0	0	0	0	0	0	2	0	0	0	0	0	0	0	0	0	0	0	0	0	0	0	0	0	0	4
OTU_2116	0	0	0	3	0	0	0	0	0	0	0	0	0	0	0	0	0	0	0	0	0	0	0	0	0	0	0	3	0	0	0	0	0	0	0	0	0	0	0	0	0	0	0	0	0
OTU_2117	0	0	0	3	0	0	0	0	0	0	0	0	0	0	0	0	0	2	0	0	0	0	0	0	0	0	0	0	0	0	0	0	0	0	0	0	0	0	0	0	0	0	0	0	0
OTU_2118	0	0	5	32	0	21	4	0	0	0	0	0	0	0	0	0	0	0	0	20	3	4	1	0	0	0	0	0	0	0	0	0	0	0	9	0	0	0	6	5	0	0	0	0	0
OTU_2119	0	0	0	2	0	1	1	0	0	0	0	0	0	0	0	0	0	0	0	0	0	0	0	0	0	0	0	0	0	0	0	0	0	0	0	0	0	0	0	3	0	0	0	0	0
OTU_212	25	53	33	111	7	724	7	13	8	0	41	3	0	1	54	2	32	9	9	54	18	95	88	105	11	11	5	78	0	12	0	0	4	22	212	15	0	0	63	18	37	6	0	0	0
OTU_2120	0	2	0	1	0	3	0	2	0	0	0	0	0	0	0	0	0	0	0	0	0	0	0	0	0	0	0	0	0	3	0	0	0	0	0	0	0	0	0	0	2	0	0	0	1
OTU_2121	0	0	0	2	0	0	0	0	0	0	0	0	0	0	0	0	16	0	0	0	0	0	0	0	0	0	0	4	0	0	0	0	1	0	0	0	0	0	0	0	0	0	0	0	0
OTU_2122	0	0	0	2	0	10	1	0	0	0	0	0	0	0	0	0	0	0	0	2	0	0	0	0	0	0	0	0	0	0	0	0	2	0	0	0	0	0	0	0	0	0	0	0	0
OTU_2123	0	0	0	4	0	1	0	0	0	0	0	0	0	0	0	0	0	0	0	0	0	0	0	0	0	0	0	0	0	0	0	0	0	0	0	0	0	0	0	0	0	0	0	0	0
OTU_2124	0	0	0	2	0	0	0	0	0	0	0	0	0	1	0	5	0	0	0	0	0	0	0	0	0	0	0	0	0	0	0	0	0	0	17	0	0	0	3	3	9	13	0	0	0
OTU_2125	0	0	0	7	0	2	0	0	0	0	0	0	0	0	0	0	0	0	0	0	0	0	0	0	0	0	0	0	0	0	0	0	0	0	0	0	0	0	0	0	0	0	0	0	0
OTU_2126	0	0	1	1	0	2	0	0	0	0	0	0	0	0	0	0	3	0	0	0	0	0	0	0	0	0	0	8	0	0	0	0	2	0	0	0	0	0	3	0	0	0	0	0	0
OTU_2127	0	0	0	0	2	0	0	0	0	0	0	0	0	0	0	0	0	0	0	0	0	0	0	0	0	0	0	0	0	0	0	0	0	0	0	0	0	0	0	0	0	0	0	0	0
OTU_2128	0	0	0	3	0	0	0	0	0	0	0	0	0	0	0	0	0	1	0	0	0	0	0	0	0	0	0	0	0	0	0	0	0	0	0	0	0	0	0	0	0	0	0	0	0
OTU_2129	0	0	0	0	4	0	0	0	0	0	2	0	0	0	0	0	1	0	0	0	0	0	0	0	0	1	0	0	0	0	0	0	1	0	0	0	0	0	0	2	0	0	0	0	0
OTU_213	32	37	20	0	23	7	1	2	29	0	505	1	0	0	52	0	22	0	0	10	2	1	4	82	126	54	35	508	6	44	0	23	24	109	1	51	10	3	0	0	2	1	4	1	62
OTU_2130	0	0	0	2	0	0	0	0	0	0	0	0	0	0	0	0	0	0	0	0	0	0	0	0	0	0	0	0	0	0	0	0	0	0	2	0	0	0	0	0	0	0	0	0	0
OTU_2131	0	0	0	0	1	0	0	0	0	0	0	0	0	0	0	0	0	0	0	0	0	0	0	0	1	1	0	0	0	0	0	0	0	1	0	0	0	0	0	0	0	0	0	0	1
OTU_2132	0	0	0	2	0	0	0	0	0	0	0	0	0	0	0	0	0	0	0	0	0	0	0	0	0	0	0	3	0	0	0	0	0	0	0	0	0	0	1	0	0	0	0	0	0
OTU_2133	0	0	0	0	9	0	5	0	0	0	0	0	0	0	0	0	1	0	2	0	0	0	0	0	0	0	0	0	0	0	0	4	0	0	0	0	0	0	0	0	0	0	0	0	0
OTU_2134	1	4	0	0	1	0	0	0	0	0	4	0	0	0	2	0	0	0	0	0	0	0	0	0	1	0	0	0	0	1	0	1	0	2	0	0	0	0	0	0	0	1	0	0	0
OTU_2135	1	0	0	0	5	0	0	0	0	0	0	0	0	0	0	0	0	0	0	0	0	0	0	0	0	0	0	0	0	0	0	0	0	0	0	0	0	0	0	0	0	0	0	0	0
OTU_2136	1	0	0	0	2	1	0	0	0	0	0	0	0	0	0	0	0	0	0	0	0	0	0	0	1	0	0	1	0	0	0	4	0	0	0	0	3	0	0	0	0	0	0	0	0
OTU_2137	0	0	0	0	2	0	0	0	0	0	1	0	0	0	1	0	0	0	0	0	0	0	0	0	0	0	1	0	0	1	0	0	0	0	0	2	0	0	0	0	0	0	0	0	0
OTU_2138	0	0	0	0	2	0	0	0	0	0	1	0	0	0	0	0	0	0	0	0	0	0	0	0	0	0	0	0	0	0	0	3	0	1	0	0	0	0	0	0	0	0	0	0	1
OTU_2139	0	0	0	0	3	0	0	0	0	0	0	0	0	0	3	0	0	0	0	0	0	0	0	7	4	2	5	29	0	3	0	2	3	1	0	3	1	0	0	0	0	0	0	0	6
OTU_214	103	93	151	6	81	74	178	224	54	2	63	72	5	7	46	9	13	44	0	142	115	85	126	64	35	15	31	30	23	21	2	23	16	15	38	22	0	13	22	7	36	14	9	0	50
OTU_2140	0	0	0	0	0	4	1	0	0	0	0	0	0	0	0	0	1	0	0	0	0	0	0	0	0	0	0	0	0	0	0	0	1	0	0	0	0	0	0	1	0	0	0	0	0
OTU_2141	0	0	0	0	0	2	0	0	0	0	0	0	0	0	0	0	0	0	0	0	0	0	0	0	0	0	0	2	0	0	0	0	0	0	0	0	0	0	0	0	0	0	0	0	0
OTU_2142	0	3	0	0	1	0	0	0	2	4	2	0	0	0	1	0	0	1	0	2	1	0	0	0	0	0	0	0	0	2	4	0	0	0	0	0	0	0	1	0	0	1	0	0	1
OTU_2143	0	0	0	0	0	4	0	0	0	0	0	0	0	0	0	0	4	0	0	0	0	0	0	0	0	0	0	1	0	0	0	0	0	0	3	0	0	0	1	0	0	0	0	0	0
OTU_2144	0	0	0	0	1	0	0	0	0	0	5	0	0	0	0	0	1	0	0	0	0	0	0	0	0	0	2	1	0	0	0	0	0	0	0	1	0	0	0	0	0	0	0	0	1
OTU_2145	0	0	0	0	1	0	0	2	0	0	0	0	0	0	0	0	0	0	0	0	0	0	0	0	0	0	1	0	0	0	1	0	1	4	0	0	0	0	0	0	0	0	0	0	2
OTU_2146	0	0	0	0	0	1	0	0	4	0	0	0	0	0	2	0	2	0	0	0	0	0	0	0	0	0	0	0	0	1	0	0	1	0	0	0	0	0	0	0	0	0	0	0	0
OTU_2147	0	2	0	0	4	0	1	1	1	2	1	0	1	0	0	0	8	1	1	0	0	13	3	0	3	0	0	0	1	2	0	3	0	2	1	2	3	0	1	0	0	0	3	0	1
OTU_2148	0	0	0	0	2	0	0	0	0	0	0	0	0	0	0	0	0	0	0	0	0	0	0	0	1	0	0	0	0	0	0	1	0	0	0	0	0	0	0	0	0	0	0	0	0
OTU_2149	0	0	0	6	0	8	0	0	0	0	0	0	0	0	0	0	0	0	0	1	0	0	0	0	0	0	0	0	0	0	0	0	0	0	1	0	0	0	3	0	0	0	0	0	0
OTU_215	52	114	8	3	102	35	17	32	67	0	157	34	20	0	86	0	105	9	9	53	6	21	5	49	116	115	51	96	6	108	1	164	89	139	3	101	44	13	5	4	4	8	4	8	138
OTU_2150	0	1	0	0	0	5	0	0	0	0	0	0	0	0	0	0	0	0	0	0	0	0	0	0	0	3	0	0	0	0	0	0	0	0	0	0	0	0	0	0	0	0	0	0	3
OTU_2151	0	0	0	0	0	3	2	0	0	0	0	0	0	0	0	0	0	0	0	1	0	0	0	0	0	0	0	0	0	0	0	0	0	0	0	0	0	0	0	0	0	0	0	0	0
OTU_2152	0	0	1	0	0	8	0	0	0	0	0	0	0	0	0	0	0	0	0	0	0	0	1	0	0	0	0	0	0	0	0	0	0	0	0	0	0	0	0	0	0	0	0	0	0
OTU_2153	0	0	0	0	0	4	0	0	0	0	0	0	0	0	0	0	0	0	0	0	0	0	0	0	0	1	0	0	0	0	0	0	0	0	0	0	0	0	0	0	0	0	0	0	0
OTU_2154	0	0	0	0	0	2	0	0	0	0	0	0	0	0	0	0	0	0	0	0	0	0	0	0	1	2	0	0	0	0	0	0	0	0	0	0	0	0	0	0	0	0	0	0	0
OTU_2155	0	0	1	0	0	7	1	2	0	0	0	0	0	0	0	0	0	0	0	0	0	0	1	0	0	0	0	0	0	0	0	0	2	0	0	0	0	0	0	0	0	0	0	0	0
OTU_2156	0	0	0	0	0	3	0	0	0	0	0	0	0	0	0	0	1	0	0	0	0	0	0	0	0	0	0	0	0	0	0	0	0	0	0	0	0	0	0	2	0	0	0	0	0
OTU_2157	0	0	0	0	0	2	1	0	0	0	0	0	0	0	0	0	0	0	0	2	0	0	0	0	0	0	0	0	0	0	0	0	0	0	0	0	0	0	0	0	0	0	0	0	0
OTU_2158	2	0	0	0	0	3	0	0	1	7	0	20	2	1	0	12	0	11	280	2	0	2	0	0	6	0	0	0	83	0	83	0	0	0	48	0	0	71	64	0	68	80	1870	90	0
OTU_2159	0	0	0	0	0	1	0	0	0	0	0	0	0	0	0	0	0	0	0	0	0	0	0	0	0	1	0	0	0	0	0	0	0	0	0	0	0	0	0	2	0	0	0	0	0
OTU_216	37	86	3	3	34	2	2	61	149	35	369	352	5	18	86	1	4091	28	17	4	2	4	0	10	177	180	417	37	3	720	4	84	212	645	2	1580	20	3	3	0	5	1	29	1	230
OTU_2160	0	0	0	1	0	2	0	0	0	0	0	0	0	0	0	0	0	0	0	1	0	0	0	0	0	0	0	0	0	0	0	0	0	0	1	0	0	0	1	1	0	0	0	0	0
OTU_2161	0	0	0	0	0	1	0	0	0	0	0	0	0	0	1	0	0	0	0	1	0	0	0	0	0	1	0	0	0	0	0	0	0	5	0	1	0	0	0	0	0	0	0	0	0
OTU_2162	0	0	0	0	0	5	4	1	0	0	0	0	0	0	0	0	0	0	0	0	0	0	0	0	0	0	0	1	0	0	0	0	0	0	0	0	0	0	0	0	0	0	0	0	0
OTU_2163	0	0	0	0	0	5	0	4	0	0	0	0	0	0	0	0	0	0	0	0	1	0	0	0	0	1	0	0	0	0	0	0	0	0	0	0	0	0	0	0	0	0	0	0	2
OTU_2164	0	0	0	0	0	1	0	0	0	0	0	0	0	0	0	0	0	0	0	0	0	0	0	0	0	0	0	0	0	0	0	0	0	0	0	0	0	0	0	0	0	0	4	2	0
OTU_2165	0	0	9	0	0	3	1	0	0	0	0	0	0	0	0	0	0	0	0	0	0	0	1	0	0	0	0	0	0	0	0	0	0	0	0	0	0	0	0	1	0	2	0	0	0
OTU_2166	0	0	0	0	0	2	0	0	0	0	0	2	0	0	0	0	1	0	0	0	0	0	0	0	0	0	0	0	0	0	0	0	0	0	0	0	0	0	0	0	0	0	0	0	0
OTU_2167	0	0	0	0	0	1	2	0	0	0	0	0	0	0	0	0	0	0	0	1	0	0	0	0	0	0	0	0	0	0	0	0	0	0	0	0	0	0	1	0	0	0	0	0	0
OTU_2168	0	0	1	0	0	0	10	0	0	0	0	0	1	0	0	0	0	0	0	0	0	0	0	0	2	0	0	0	0	0	0	0	0	0	0	0	0	0	0	0	0	0	0	0	0
OTU_2169	0	0	0	0	0	3	0	0	0	1	0	0	0	0	0	0	0	0	0	0	0	0	2	0	0	0	0	0	0	0	0	0	0	0	0	0	0	0	0	0	0	0	0	0	0
OTU_217	0	0	267	10	0	419	85	61	0	21	1	5	5	6	0	5	0	5	59	226	314	74	100	0	0	0	0	159	1	0	3	0	0	1	1	0	0	1	9	7	3	2	0	4	0
OTU_2170	0	0	0	1	0	2	0	1	0	0	0	0	0	0	0	0	0	0	0	0	0	0	1	0	0	0	0	0	0	0	0	0	0	0	0	0	0	0	2	0	0	0	0	0	0
OTU_2171	2	12	2	0	0	0	3	2	2	0	2	0	0	0	5	0	4	0	2	1	1	0	2	0	0	0	0	0	0	5	0	0	3	0	0	1	0	0	0	0	0	0	0	0	0
OTU_2172	0	0	3	0	0	9	2	2	0	0	0	5	0	0	0	0	0	0	1	1	1	3	0	0	0	0	0	0	0	0	0	0	0	0	0	0	0	0	0	0	1	5	0	0	0
OTU_2173	0	0	0	0	0	1	4	0	0	0	0	0	0	0	0	0	0	0	0	0	0	2	1	0	0	1	0	0	0	0	0	0	0	0	0	0	0	0	0	0	0	0	0	0	0
OTU_2174	0	0	0	0	0	0	2	0	0	0	0	0	0	0	0	0	0	0	0	2	0	1	0	0	0	0	0	0	1	0	0	0	0	0	0	0	0	0	0	0	0	0	0	0	0
OTU_2175	0	0	2	1	0	0	2	16	0	0	0	0	0	0	0	0	0	0	0	0	0	0	0	0	0	0	0	0	0	0	0	0	0	0	0	0	0	0	0	0	2	1	1	0	0
OTU_2176	0	0	0	0	0	1	0	13	0	0	0	0	0	0	0	0	0	0	0	0	0	1	1	0	0	0	0	0	0	0	0	0	0	0	0	0	0	0	0	0	0	0	0	0	0
OTU_2177	0	0	0	0	0	0	0	8	0	0	0	0	0	0	0	0	0	0	0	0	0	0	0	0	0	0	0	0	0	0	0	0	0	0	0	0	0	0	0	0	0	0	0	0	0
OTU_2178	0	0	2	0	0	2	0	9	0	0	0	0	0	0	0	0	0	0	0	0	1	1	0	0	0	0	0	0	0	0	0	0	0	0	0	0	0	0	0	1	0	0	0	0	0
OTU_2179	0	0	0	0	0	0	0	3	0	2	0	0	0	0	0	0	0	0	0	0	0	0	0	0	0	0	0	0	0	0	0	0	0	0	0	0	0	0	0	0	0	0	0	0	0
OTU_218	26	62	1	4	21	3	1	1	19	0	561	1	1	0	57	2	7	0	2	2	0	3	2	7	43	30	6	6	429	109	77	10	16	80	47	16	3	64	49	2	43	33	26	47	43
OTU_2180	0	0	0	1	0	0	0	2	1	0	0	0	0	0	0	0	3	0	0	0	0	0	0	0	0	0	0	1	0	0	1	0	0	0	1	0	0	0	0	0	0	1	1	0	0
OTU_2181	0	0	0	0	0	0	0	5	0	0	0	0	0	0	0	0	0	0	0	0	0	0	0	0	0	0	0	0	0	0	0	0	0	0	1	0	0	0	0	0	0	0	0	0	0
OTU_2182	0	0	0	0	0	4	1	9	0	0	0	0	0	0	0	0	0	0	0	1	1	0	0	0	0	0	0	2	0	0	0	0	0	0	0	0	0	0	0	0	0	0	0	0	0
OTU_2183	0	0	0	0	0	0	0	6	0	0	0	0	0	0	0	0	0	0	0	0	1	0	0	0	0	0	0	0	0	0	0	0	0	0	0	0	0	0	0	0	0	0	0	0	0
OTU_2184	0	0	0	0	0	0	0	5	0	0	0	0	0	0	0	0	0	0	0	0	0	0	0	0	0	1	0	0	0	0	0	0	0	0	0	0	0	0	0	0	0	0	0	0	0
OTU_2185	0	0	0	0	0	0	0	0	0	0	14	0	0	0	13	0	0	0	0	0	0	0	0	0	0	0	0	0	0	0	0	0	0	7	0	9	0	0	0	0	0	0	0	0	0
OTU_2186	0	0	0	0	0	0	1	3	0	0	0	0	0	0	0	0	0	0	0	0	0	0	0	0	0	0	0	3	0	0	0	0	0	1	0	0	0	0	0	0	0	1	0	0	0
OTU_2187	0	0	0	0	0	1	1	3	0	0	0	0	0	0	0	0	0	0	0	0	0	0	0	0	0	0	0	0	0	0	0	0	0	0	0	0	0	0	0	0	0	0	0	0	0
OTU_2188	0	0	0	0	0	0	0	2	0	0	0	0	0	0	1	0	0	0	0	0	0	0	0	0	1	0	0	0	0	0	0	0	0	0	0	0	0	0	0	0	0	0	0	0	0
OTU_2189	0	0	0	0	0	0	0	1	2	0	0	0	0	0	6	0	0	0	0	0	0	0	0	0	0	1	0	0	0	0	0	0	0	0	0	3	0	0	0	0	0	0	0	0	0
OTU_219	0	1	105	13	0	45	69	153	0	104	0	0	14	204	0	9	0	1	0	100	822	42	42	0	9	9	0	6	1	0	15	0	0	0	1	0	0	0	4	16	0	0	1	1	25
OTU_2190	0	0	0	0	0	0	0	3	0	0	0	0	0	0	0	0	0	0	0	0	0	0	0	0	0	0	0	0	0	0	0	0	0	0	1	0	0	0	0	0	0	0	0	0	0
OTU_2191	0	0	0	0	0	0	1	2	0	0	0	0	0	0	0	0	0	2	0	0	1	0	0	0	0	0	0	0	0	0	0	0	0	0	0	0	0	0	0	0	0	0	0	0	0
OTU_2192	0	0	0	0	0	0	0	3	0	0	0	1	0	0	0	0	0	0	0	1	0	0	0	0	3	1	0	0	0	0	0	0	0	0	0	0	0	0	0	0	1	0	0	1	0
OTU_2193	0	0	0	0	0	0	0	0	0	0	40	0	0	0	0	0	0	0	0	0	0	0	0	0	0	0	0	0	0	0	0	0	0	0	0	0	0	0	0	0	0	0	0	0	0
OTU_2194	3	1	0	0	0	0	0	0	2	0	1	0	0	0	0	0	0	0	0	0	0	0	0	0	1	2	1	0	0	0	0	1	0	0	0	0	0	0	0	0	0	0	0	0	0
OTU_2195	0	2	0	0	0	0	0	0	1	0	0	0	0	0	0	0	0	0	0	0	0	0	0	0	0	1	2	0	0	0	0	0	1	1	0	0	0	0	0	0	0	0	1	0	0
OTU_2196	0	0	2	0	0	0	2	1	0	2	0	1	1	1	0	1	0	1	8	1	1	11	1	0	0	0	0	0	0	0	0	0	0	0	0	0	0	0	0	0	0	0	0	0	0
OTU_2197	3	2	0	0	3	0	0	0	4	0	6	0	0	0	1	0	0	0	0	0	0	0	0	1	5	2	3	0	0	1	0	0	0	1	0	0	0	0	0	0	0	0	0	0	1
OTU_2198	4	0	0	0	0	0	0	0	5	0	0	0	0	0	0	0	0	0	0	0	0	0	0	0	0	0	0	0	0	0	0	0	0	0	0	0	0	0	0	0	0	0	0	0	0
OTU_2199	0	0	0	0	0	0	0	0	0	0	4	0	0	0	0	0	2	0	0	0	0	0	0	0	0	0	0	0	0	0	0	1	0	1	0	0	0	0	0	0	0	0	0	0	0
OTU_22	2	0	467	37	1	695	840	529	0	2411	103	15	14915	623	82	891	0	23	123	378	232	207	154	0	0	2	3	182	445	1	598	1	1	84	131	65	2	1395	184	50	207	215	175	724	0
OTU_220	1	1	57	4	2	26	72	14	0	0	1	0	0	0	1	0	14	1	4	16	18	6	6	51	128	179	37	973	40	39	8	46	28	40	6	61	7	15	7	6	9	11	3	6	127
OTU_2200	0	0	0	0	0	0	0	0	0	9	0	0	2	1	0	0	0	0	0	0	0	0	0	0	0	0	0	0	0	0	0	0	0	0	0	0	0	0	0	0	0	0	0	0	0
OTU_2201	0	0	0	0	0	0	0	0	1	0	0	0	0	0	0	0	0	0	0	0	0	0	0	0	1	0	0	0	0	0	0	0	0	0	0	0	0	0	0	0	0	2	0	0	0
OTU_2202	0	0	0	0	0	0	0	3	2	0	9	0	0	0	4	0	0	0	0	1	0	0	0	0	0	0	0	0	0	0	0	0	0	2	0	0	0	0	0	0	0	1	0	0	0
OTU_2203	0	0	0	0	0	0	0	0	0	0	5	0	0	0	1	0	0	0	0	0	0	0	0	0	0	0	0	0	0	0	0	0	0	7	0	2	0	0	0	0	0	0	0	0	0
OTU_2204	0	0	0	4	0	0	1	0	0	3	0	0	0	0	0	0	0	0	0	0	0	0	0	0	0	0	0	2	0	0	6	0	0	0	0	0	0	0	0	3	0	0	0	0	0
OTU_2205	0	0	0	0	0	0	0	0	0	0	4	0	0	0	0	0	2	0	0	2	0	0	0	0	0	1	0	0	0	0	2	0	1	1	0	0	0	0	0	0	0	0	0	0	0
OTU_2206	0	0	0	0	0	0	0	0	0	0	2	0	0	0	0	0	0	2	0	0	0	0	0	0	0	0	0	0	0	0	0	0	0	0	0	0	0	0	0	0	0	0	0	0	0
OTU_2207	0	0	0	0	0	0	0	0	0	0	2	0	0	0	1	0	0	0	0	0	0	0	0	1	1	1	0	0	0	0	0	0	0	1	0	1	0	0	0	0	0	0	1	1	2
OTU_2208	0	0	0	0	0	0	1	1	0	0	1	5	0	0	0	0	0	2	0	5	0	0	0	0	0	0	0	0	0	0	0	0	0	0	0	0	0	0	0	0	0	0	0	0	0
OTU_2209	8	0	0	0	0	0	0	0	1	0	3	0	0	0	0	0	1	0	0	0	0	0	0	0	1	0	7	0	0	2	0	2	0	6	0	1	0	0	0	0	0	0	0	0	3
OTU_221	0	0	22	0	0	27	46	24	0	33	0	120	211	24	0	21	1	23	20	47	25	408	31	0	10	3	0	1	131	2	51	0	1	0	26	2	0	71	38	1	40	76	98	79	3
OTU_2210	0	2	0	0	0	0	0	0	0	0	1	0	0	0	1	0	0	0	0	0	0	0	0	0	6	7	1	0	0	0	0	0	0	0	0	1	0	0	0	0	0	0	0	0	15
OTU_2211	0	0	0	0	0	0	0	0	0	0	1	0	0	0	0	0	0	0	0	0	0	0	0	0	0	0	0	0	0	0	0	1	0	2	0	0	0	0	0	0	0	0	0	0	0
OTU_2212	0	0	0	0	0	0	0	0	0	0	1	0	0	1	0	0	0	0	0	0	0	0	0	0	3	4	0	0	0	0	0	1	0	0	0	0	0	0	0	0	0	0	0	1	3
OTU_2213	0	0	0	0	0	0	0	0	0	0	4	0	0	0	15	0	0	0	0	0	0	0	0	0	1	0	0	0	0	0	0	0	0	0	0	2	0	0	0	0	0	0	0	0	0
OTU_2214	0	0	0	0	0	0	1	0	3	0	0	1	0	0	0	0	0	0	0	1	0	0	1	1	0	0	1	1	0	0	0	0	0	0	0	0	0	0	0	0	0	0	0	0	0
OTU_2215	0	0	0	0	0	0	0	0	0	1	0	2	2	0	0	0	0	0	0	0	0	0	0	0	1	0	0	0	0	0	0	0	0	0	0	0	0	0	0	0	0	0	0	0	0
OTU_2216	9	0	1	0	0	0	0	0	0	0	3	0	0	0	0	0	0	0	0	0	1	0	0	0	0	5	2	0	0	0	0	0	0	2	1	3	0	0	0	0	1	0	0	0	0
OTU_2217	0	1	0	0	0	0	0	0	0	0	2	1	0	0	0	0	4	0	0	0	0	0	0	0	0	0	0	0	0	0	0	0	4	0	0	2	3	0	0	0	0	0	1	0	0
OTU_2218	0	0	1	0	0	1	0	0	0	0	0	5	0	0	0	0	1	0	0	1	0	0	0	0	2	0	0	1	0	1	0	0	1	1	0	3	0	0	0	0	0	0	0	0	1
OTU_2219	0	0	0	0	0	0	0	0	0	0	0	2	0	0	0	0	0	0	0	0	0	0	0	0	1	2	0	0	0	0	0	0	0	0	0	0	0	0	0	0	0	0	0	0	7
OTU_222	0	1	8	5	41	13	3	10	6	2	2	29	20	19	4	7	445	21	156	16	7	83	14	0	90	42	19	21	15	33	16	44	111	25	8	51	21	83	8	7	22	22	26	17	253
OTU_2220	0	0	0	0	0	0	0	0	0	0	2	0	0	0	2	0	0	0	0	0	0	0	0	0	0	0	0	0	1	0	0	0	0	5	0	3	0	0	0	0	0	0	0	0	0
OTU_2221	0	0	0	0	0	0	0	0	0	0	0	4	0	0	0	0	1	0	0	0	0	0	0	0	0	0	0	0	0	0	0	0	0	0	0	0	0	0	0	0	0	0	0	0	0
OTU_2222	2	4	1	0	0	0	0	0	11	0	0	1	0	0	1	0	0	0	0	1	0	0	0	1	0	63	0	0	0	2	0	0	6	0	0	1	0	0	0	0	0	0	0	0	0
OTU_2223	0	0	3	1	1	5	0	2	2	5	0	2	0	0	0	1	1	0	2	7	1	4	69	1	0	2	0	1	1	0	3	0	1	0	0	2	0	1	0	0	0	0	0	0	0
OTU_2224	0	0	0	0	0	0	0	0	0	0	0	7	0	0	0	0	0	0	0	0	0	0	0	0	3	0	0	0	0	1	0	0	0	0	0	0	1	0	0	0	0	0	0	0	0
OTU_2225	0	0	0	0	0	0	0	0	0	0	0	2	0	0	0	0	0	2	38	0	0	0	0	0	0	0	0	0	0	0	0	0	0	0	0	0	0	0	0	0	0	0	0	0	0
OTU_2226	0	0	0	0	0	0	0	0	0	0	0	6	0	0	0	0	0	0	0	1	0	1	0	0	0	0	0	0	0	0	0	0	0	0	0	0	0	0	0	0	0	0	0	0	0
OTU_2227	0	0	1	0	0	0	14	4	0	0	0	1	0	0	0	0	5	1	0	3	2	0	2	0	0	1	0	0	0	1	0	0	0	0	0	0	0	0	0	0	0	0	0	0	0
OTU_2228	0	3	2	0	0	1	0	0	21	0	6	1	0	0	1	0	0	0	0	0	0	0	0	0	3	0	0	0	0	3	0	0	7	2	0	1	0	0	0	0	0	0	0	0	2
OTU_2229	0	6	0	3	1	7	1	1	4	0	1	1	0	0	0	1	0	1	1	4	0	1	1	2	2	0	0	1	0	0	0	0	0	0	3	0	0	0	0	0	1	0	3	0	0
OTU_223	129	18	136	13	1	91	158	446	66	0	1	129	2	8	2	11	8	42	2	185	133	88	130	3	38	92	69	14	2	10	1	0	35	3	52	1	0	2	2	1	4	1	1	0	1
OTU_2230	0	0	0	0	0	0	0	0	0	1	0	5	16	0	0	1	0	0	0	0	0	0	0	0	0	0	0	0	1	0	0	0	0	0	0	0	0	2	0	0	0	0	0	0	0
OTU_2231	0	0	0	0	0	0	0	0	0	0	0	2	0	0	0	0	0	28	1	0	1	0	0	0	0	0	0	0	0	0	0	0	0	1	0	0	0	0	0	0	0	0	0	0	0
OTU_2232	0	4	0	0	0	0	0	0	0	0	0	3	0	0	0	0	0	0	0	0	0	0	0	0	0	0	0	0	0	3	0	0	1	0	0	2	0	0	0	0	0	0	0	0	2
OTU_2233	0	0	0	0	1	0	0	2	0	0	0	2	0	0	0	0	1	4	0	0	1	4	0	0	0	1	0	1	0	0	0	5	0	0	0	0	0	0	0	0	0	0	0	0	2
OTU_2234	0	0	0	0	0	0	0	0	0	0	0	0	0	1	0	0	0	0	0	0	0	0	0	0	0	0	0	0	3	0	0	0	0	0	2	0	0	0	0	0	2	3	6	1	0
OTU_2235	0	0	0	0	0	0	0	0	0	0	0	0	0	0	1	0	7	0	0	0	0	0	0	0	2	0	1	1	4	1	7	0	4	0	2	0	0	7	3	0	3	40	7	10	2
OTU_2236	0	0	0	0	0	0	16	26	0	0	0	2	0	0	0	0	0	0	0	0	0	0	0	0	0	0	0	0	0	0	0	0	0	0	0	0	0	0	0	0	0	0	0	0	0
OTU_2237	0	0	0	0	0	1	2	0	0	0	0	0	0	4	0	0	0	0	0	0	0	0	0	0	0	0	0	0	0	0	0	0	0	0	0	0	0	0	0	0	0	0	0	0	0
OTU_2238	1	3	0	0	5	0	0	0	11	0	13	0	0	0	9	0	0	0	0	0	0	0	0	7	11	1	0	1	0	0	0	0	1	0	0	0	0	0	0	0	0	0	0	0	0
OTU_2239	0	0	0	0	0	0	0	0	0	1	0	1	22	0	0	0	0	1	0	0	0	2	0	0	0	0	0	0	3	0	8	0	0	0	0	0	0	3	0	0	0	1	0	0	0
OTU_224	28	22	1	0	74	11	55	42	33	5	34	12	50	3	32	13	8	4	12	14	0	8	6	23	53	27	14	48	76	29	50	71	12	38	36	27	34	397	53	0	45	91	54	62	21
OTU_2240	0	0	0	0	0	0	0	0	0	0	0	0	13	0	0	1	0	0	1	0	0	0	0	0	0	0	0	0	0	0	0	0	0	0	0	0	0	2	0	0	0	0	0	0	0
OTU_2241	0	0	0	1	0	0	0	0	0	0	0	0	0	0	0	0	2	0	0	0	0	0	0	0	6	13	2	0	0	2	0	1	2	0	0	1	1	1	0	0	0	0	0	0	1
OTU_2242	0	0	0	0	0	0	0	0	0	1	0	0	14	1	0	2	0	0	0	0	0	0	0	0	0	0	0	0	1	0	0	0	0	0	0	0	0	0	0	0	1	0	0	0	0
OTU_2243	0	0	0	0	0	0	0	0	0	0	0	0	0	0	2	0	0	0	0	0	0	0	0	0	1	2	0	0	0	0	0	0	0	0	0	0	0	0	0	0	0	0	0	0	2
OTU_2244	0	0	0	0	0	0	0	0	0	0	0	0	0	2	0	4	0	0	0	0	0	0	0	0	0	0	0	0	0	0	0	0	0	0	1	0	0	0	3	1	8	6	0	0	0
OTU_2245	0	0	0	0	0	0	0	0	0	0	0	0	2	0	0	0	0	0	0	0	0	0	0	0	0	0	0	0	0	0	0	0	0	0	0	0	0	1	1	0	0	0	0	1	0
OTU_2246	2	0	0	0	1	0	0	0	0	0	0	0	0	0	0	0	4	0	0	0	0	0	0	0	0	1	0	0	0	0	0	1	0	0	0	0	0	0	0	0	0	0	0	0	0
OTU_2247	0	0	0	0	0	0	0	0	0	0	0	0	0	0	0	0	10	0	0	0	0	0	0	0	0	1	0	0	0	1	0	0	0	0	0	0	1	0	0	0	0	0	0	0	0
OTU_2248	0	0	0	0	0	0	0	0	0	0	0	0	0	0	1	0	0	0	0	0	0	0	0	0	6	42	0	0	0	0	0	0	0	0	0	0	0	0	0	0	0	0	0	0	1
OTU_2249	0	0	0	0	0	0	0	0	0	0	0	0	0	0	0	0	4	0	0	0	0	0	0	0	0	0	0	1	0	0	0	0	9	0	0	0	0	0	0	0	0	0	0	0	0
OTU_225	29	66	20	0	45	157	4	14	323	0	111	3	0	0	384	0	1	2	4	13	7	8	161	44	46	54	0	5	0	0	0	0	137	50	0	229	0	0	0	0	0	0	0	0	0
OTU_2250	0	0	0	0	0	0	0	0	0	0	49	0	0	0	46	0	0	0	0	0	0	0	0	0	0	0	0	0	0	0	0	0	0	25	0	30	0	0	0	0	0	0	0	0	0
OTU_2251	9	16	0	0	11	0	0	0	13	0	15	0	0	0	18	0	0	0	0	0	0	0	0	4	10	0	0	0	0	0	0	0	0	0	0	0	0	0	0	0	0	0	0	0	0
OTU_2252	0	0	0	0	0	0	0	0	0	0	0	0	0	0	0	0	1	0	0	0	0	0	0	0	0	0	0	6	0	0	0	0	2	0	0	0	0	0	0	0	0	0	0	0	0
OTU_2253	0	0	0	0	0	0	0	0	0	0	0	0	0	0	0	0	3	0	0	0	0	0	0	0	0	0	0	2	0	0	0	0	0	0	0	0	0	0	0	0	0	0	0	0	0
OTU_2254	0	0	1	0	0	0	2	0	5	0	1	0	0	0	0	0	3	0	0	0	0	0	0	2	0	0	0	2	0	0	3	0	0	0	1	0	0	0	2	0	1	0	0	0	1
OTU_2255	0	0	0	0	0	0	0	0	0	0	0	0	0	0	0	0	8	0	0	0	0	0	0	0	0	0	0	0	0	0	0	0	0	0	0	0	0	0	0	0	0	0	0	0	0
OTU_2256	0	0	0	0	0	0	0	0	0	0	2	0	0	0	0	0	2	0	0	0	0	0	0	0	0	0	0	1	0	2	0	1	0	3	0	0	1	0	0	0	0	0	0	0	2
OTU_2257	0	0	0	0	0	0	0	0	0	0	0	0	0	0	0	0	19	0	0	0	0	0	0	0	0	0	0	4	0	0	0	0	17	0	1	0	0	0	0	0	0	0	0	0	0
OTU_2258	0	0	0	0	0	0	0	0	0	0	0	0	0	0	0	0	9	0	0	0	0	0	0	0	0	0	0	0	0	0	0	0	0	0	0	0	0	0	0	0	0	0	0	0	0
OTU_2259	0	0	0	0	0	2	0	0	0	0	0	0	0	0	0	0	1	0	0	0	0	0	0	0	0	0	0	1	0	3	0	0	3	0	0	0	0	0	0	0	0	0	0	0	0
OTU_226	68	80	19	10	109	23	92	54	465	0	129	55	0	35	122	20	33	1	0	28	36	29	20	50	67	20	4	7	2	4	4	20	136	2	7	11	0	3	42	39	98	145	0	4	20
OTU_2260	0	0	0	0	0	0	0	0	0	0	0	0	0	0	0	0	14	0	0	0	0	0	0	0	0	0	0	0	0	0	0	0	1	0	0	0	0	0	0	0	0	0	0	0	0
OTU_2261	0	0	0	0	0	0	0	0	0	0	0	0	0	0	0	0	12	0	0	0	0	0	0	0	0	0	0	0	0	0	0	0	0	0	0	0	0	0	0	0	0	0	0	0	0
OTU_2262	0	0	0	0	0	0	0	0	0	0	0	0	0	0	0	0	2	0	0	0	0	0	0	0	0	0	0	8	0	0	0	0	7	0	0	0	0	0	0	0	0	0	0	0	0
OTU_2263	0	0	0	0	0	0	0	0	0	0	0	0	0	0	0	0	10	0	0	0	0	0	0	0	0	0	0	28	0	0	0	0	14	0	0	0	0	0	0	0	0	0	0	0	0
OTU_2264	0	0	0	0	0	0	0	0	0	0	0	0	0	0	0	0	4	0	0	2	0	0	0	0	0	0	0	0	0	0	0	0	0	0	0	0	0	0	1	1	0	0	0	0	0
OTU_2265	0	0	0	0	0	0	0	0	0	0	0	0	0	0	0	0	6	0	0	0	0	0	0	0	0	0	0	5	0	0	0	0	0	0	0	0	0	0	0	0	0	0	0	0	0
OTU_2266	0	0	0	0	0	0	0	0	0	0	0	0	0	0	0	0	4	0	0	0	0	0	0	0	0	0	0	0	0	0	0	0	4	0	0	0	0	0	0	0	0	0	0	0	0
OTU_2267	0	0	0	0	0	0	0	0	0	0	0	0	0	0	0	0	7	0	0	0	0	0	0	0	0	0	0	3	0	0	0	0	3	0	0	0	0	0	0	1	0	0	0	0	0
OTU_2268	0	0	0	0	0	0	0	0	0	0	0	0	0	0	0	0	1	0	0	0	0	0	0	0	0	0	0	5	0	0	0	0	0	0	0	0	0	0	0	0	0	0	0	0	0
OTU_2269	0	0	0	0	0	0	0	0	0	0	0	0	0	0	0	0	19	0	0	0	0	0	0	0	0	0	0	15	0	0	0	0	22	0	0	0	0	0	0	0	0	0	0	0	0
OTU_227	14	23	0	2	46	4	16	4	45	1	52	56	2	0	25	0	31	11	6	27	3	9	7	8	123	34	32	30	31	44	14	227	84	203	9	98	12	17	8	0	7	24	15	8	471
OTU_2270	0	0	0	0	0	0	0	0	0	0	0	0	0	0	0	0	3	0	0	0	0	0	0	0	0	0	0	3	0	0	0	0	3	0	0	0	0	0	0	0	0	0	0	0	0
OTU_2271	0	0	0	0	0	0	0	0	0	0	0	0	0	0	0	0	7	0	0	0	0	0	0	0	0	0	0	0	0	0	0	0	1	0	0	0	0	0	0	0	0	0	0	0	0
OTU_2272	0	0	0	0	0	0	0	1	0	0	0	0	0	0	0	0	1	0	0	0	0	0	0	0	0	0	0	1	0	0	0	0	0	0	0	0	0	0	0	2	0	0	0	0	0
OTU_2273	0	0	0	0	0	0	0	0	0	0	0	0	0	0	0	0	10	0	1	0	0	0	0	0	0	0	0	3	0	0	0	0	5	0	0	0	0	0	0	0	0	0	0	0	0
OTU_2274	0	0	0	0	0	0	0	0	0	0	0	0	0	0	0	0	7	0	0	0	0	0	0	0	0	0	0	3	0	0	0	0	0	0	0	0	0	0	0	0	0	0	0	0	0
OTU_2275	0	0	0	0	0	0	0	0	0	0	0	0	0	0	0	0	4	0	0	0	0	0	0	0	0	0	0	1	0	0	0	0	1	0	0	0	0	0	0	0	0	0	0	0	0
OTU_2276	0	0	0	0	0	2	0	0	0	0	0	0	0	0	0	0	2	0	0	1	1	0	0	0	0	0	0	1	0	0	0	0	1	0	0	0	0	0	0	1	0	0	0	0	3
OTU_2277	0	0	0	0	0	0	0	0	0	0	0	0	0	0	0	0	4	0	0	0	0	0	0	0	0	0	0	6	0	0	0	0	0	0	0	0	0	0	0	0	0	0	0	0	0
OTU_2278	0	0	0	0	0	1	0	0	0	0	0	0	0	0	0	0	3	0	0	0	0	0	0	0	0	0	0	0	0	0	0	0	5	0	0	0	0	0	0	2	0	0	0	0	0
OTU_2279	0	0	0	0	0	0	0	0	0	0	0	0	0	0	0	0	3	0	0	0	0	0	0	0	0	0	0	1	0	0	0	0	2	0	0	0	0	0	0	0	0	0	0	0	0
OTU_228	0	3	31	3	3	20	9	5	0	0	654	0	0	0	384	0	0	2	1	9	3	5	8	1	0	0	0	9	2	1	3	0	0	409	0	327	0	2	0	0	0	1	1	1	0
OTU_2280	0	0	0	0	0	0	0	0	0	0	0	0	0	0	0	0	4	0	0	0	0	0	0	0	0	0	0	2	0	0	0	0	0	0	0	0	0	0	0	0	0	0	0	0	0
OTU_2281	0	0	0	0	0	0	0	0	0	0	0	0	0	0	0	0	3	0	0	0	0	0	0	0	0	0	0	3	0	0	0	0	6	0	0	0	0	0	0	0	0	0	0	0	0
OTU_2282	0	0	0	0	0	0	0	0	0	0	0	0	0	0	0	0	5	0	0	0	0	0	0	0	0	0	0	1	0	0	0	0	2	0	0	0	0	0	0	0	0	0	0	0	1
OTU_2283	0	0	0	2	0	0	0	0	0	0	0	0	0	0	0	0	4	0	0	0	0	0	0	0	0	0	0	0	0	0	0	0	2	0	0	0	0	0	0	0	0	0	0	0	0
OTU_2284	0	0	0	0	0	0	0	0	0	0	0	0	0	0	0	0	7	0	0	0	0	0	0	0	0	0	0	3	0	0	0	0	0	0	0	0	0	0	0	1	0	0	0	0	0
OTU_2285	0	0	0	1	0	0	0	0	0	0	0	0	0	0	0	0	4	0	0	0	0	0	0	0	0	0	0	0	0	0	0	0	1	0	0	0	0	0	0	0	0	0	0	0	0
OTU_2286	0	0	0	0	0	0	0	0	0	0	0	0	0	0	0	0	3	0	2	0	0	0	0	0	0	0	0	0	0	0	0	0	0	0	0	0	0	0	0	0	0	0	0	0	0
OTU_2287	0	0	0	0	0	0	0	0	0	0	0	0	0	0	0	0	2	0	0	0	0	0	0	0	0	0	0	2	0	0	0	0	4	0	0	0	0	0	0	0	0	0	0	0	0
OTU_2288	0	0	0	0	0	0	0	0	0	0	0	0	0	0	0	0	1	0	1	0	0	0	0	0	0	0	0	2	0	0	0	0	1	0	0	0	0	0	2	0	0	0	0	0	0
OTU_2289	0	0	0	0	0	0	0	0	0	0	0	0	0	0	0	0	4	0	0	0	0	0	0	0	0	0	0	0	0	0	0	1	3	3	0	1	0	0	0	0	0	0	0	0	1
OTU_229	0	0	91	6	0	44	29	25	0	15	1	0	8	394	0	18	0	0	0	40	1044	13	51	0	0	2	0	0	4	0	3	0	0	0	0	0	0	3	0	22	0	0	0	0	2
OTU_2290	0	0	0	0	0	0	0	0	0	0	0	0	0	0	0	0	4	0	0	0	0	0	0	0	0	0	0	3	0	0	0	0	2	0	0	0	0	0	0	0	0	0	0	0	0
OTU_2291	0	0	0	0	0	0	0	0	0	0	0	0	0	0	0	0	2	0	0	2	0	0	0	0	0	0	0	0	0	0	0	0	0	0	0	0	0	0	0	0	0	0	0	0	0
OTU_2292	0	0	0	0	0	0	0	0	0	0	0	0	0	0	0	0	3	0	0	0	0	0	0	0	0	0	0	3	0	0	0	0	2	0	0	0	0	0	0	0	0	0	0	0	0
OTU_2293	0	0	0	0	0	0	0	0	0	0	0	0	0	0	0	0	5	0	0	0	0	0	0	0	0	0	0	0	0	0	0	0	0	0	0	0	0	0	0	0	0	0	0	0	0
OTU_2294	0	0	0	0	0	0	0	0	0	0	0	0	0	0	0	0	1	0	0	0	0	0	0	0	2	0	0	0	0	0	0	0	2	0	0	0	0	0	0	0	0	0	0	0	0
OTU_2295	0	0	0	0	0	4	0	0	0	0	0	0	0	0	0	0	2	0	0	0	0	0	1	0	0	0	0	4	0	0	0	0	0	0	0	0	0	0	0	0	0	0	0	0	0
OTU_2296	0	0	0	0	0	1	0	0	0	0	0	0	0	0	0	0	5	0	0	0	0	0	0	0	0	0	0	0	0	0	0	0	0	0	0	0	0	0	1	0	0	0	0	0	0
OTU_2297	0	0	0	0	0	0	0	0	0	0	0	0	0	0	0	0	6	0	0	0	0	0	0	0	0	0	0	0	0	0	0	0	0	0	0	0	0	0	0	0	0	0	0	0	0
OTU_2298	0	0	0	0	0	0	0	0	0	0	0	0	0	0	0	0	4	0	0	0	0	0	0	0	0	0	0	7	0	0	0	0	12	0	0	0	0	0	0	0	0	0	0	0	0
OTU_2299	0	0	0	0	0	0	0	0	0	0	0	0	0	0	0	0	2	0	0	0	0	0	0	0	0	0	0	1	0	0	0	0	2	0	2	0	0	0	0	0	0	0	0	0	0
OTU_23	6644	4114	323	58	1307	366	1534	777	7815	19	1792	169	230	15	9682	91	827	37	180	300	435	234	89	2282	1633	3801	6444	11562	715	3578	690	8070	3508	6953	352	2416	6208	2283	380	10	463	6093	482	409	2398
OTU_230	0	0	38	291	0	173	10	39	0	0	0	4	0	0	0	1	41	13	8	91	204	19	49	0	0	5	0	61	3	0	3	0	8	0	33	0	0	2	67	69	3	0	0	1	0
OTU_2300	0	0	0	1	0	0	0	0	0	0	0	0	0	0	0	0	2	0	0	0	0	0	0	0	0	0	0	7	0	0	0	0	1	0	0	0	0	0	0	0	0	0	0	0	0
OTU_2301	0	0	0	0	0	0	0	0	0	0	0	0	0	0	0	0	5	0	0	0	0	0	0	0	0	0	0	0	0	0	0	0	1	0	0	0	0	0	0	0	0	0	0	0	0
OTU_2302	0	0	0	0	0	0	0	0	0	0	0	0	0	0	0	0	5	0	0	0	0	0	0	0	0	0	0	3	0	0	0	0	0	0	0	0	0	0	0	0	0	0	0	0	0
OTU_2303	0	0	0	0	0	0	0	0	0	0	0	0	0	0	0	0	1	0	0	0	0	0	0	0	0	0	0	3	0	0	0	0	1	0	0	0	0	0	0	0	0	0	0	0	0
OTU_2304	0	0	0	0	0	0	0	0	0	0	0	0	0	0	0	0	3	0	0	0	0	0	0	0	0	0	0	9	0	0	0	0	0	0	0	0	0	0	0	0	0	0	0	0	0
OTU_2305	0	0	0	0	0	0	0	0	0	0	1	0	0	0	0	0	37	0	0	0	0	0	0	0	1	4	1	1	0	0	0	1	6	3	0	1	1	0	0	0	0	0	0	0	3
OTU_2306	0	0	0	0	0	0	0	0	0	0	0	0	0	0	0	0	6	0	0	0	0	0	0	0	0	2	0	0	0	0	0	0	15	0	0	0	0	0	0	0	0	0	0	0	0
OTU_2307	0	0	0	0	0	0	0	0	0	0	0	0	0	0	0	0	5	1	0	0	0	0	0	0	0	0	0	8	0	0	0	0	1	0	0	0	0	0	0	0	0	0	0	0	0
OTU_2308	0	0	0	0	0	1	0	0	0	0	0	0	0	0	0	0	1	0	0	0	0	0	0	0	0	0	0	2	0	0	0	0	3	0	0	0	0	0	0	0	0	0	0	0	0
OTU_2309	0	0	0	0	0	0	0	0	0	0	0	0	0	0	0	0	7	0	0	0	0	0	0	0	0	0	0	0	0	0	0	0	0	0	0	0	0	0	0	0	0	0	0	0	0
OTU_231	0	0	8	47	0	18	9	4	0	1	11	0	0	0	3	0	8	0	10	49	188	14	7	0	6	36	1	13	27	0	22	0	2	4	927	4	0	18	20	0	30	14	26	26	69
OTU_2310	0	0	0	0	0	0	0	0	0	0	0	0	0	0	0	0	26	0	0	0	0	0	0	0	0	0	0	4	0	0	0	0	2	0	0	0	0	0	0	0	0	0	0	0	0
OTU_2311	0	0	0	0	0	0	0	0	0	0	0	0	0	0	0	0	2	0	0	0	0	0	0	0	0	0	0	2	0	0	0	0	0	0	0	0	0	0	0	0	0	0	0	0	0
OTU_2312	0	0	0	0	0	0	0	0	0	0	0	0	0	0	0	0	3	0	0	0	0	0	0	0	0	0	0	0	0	0	0	0	1	0	0	0	0	0	0	0	0	0	0	0	3
OTU_2313	0	0	0	0	0	0	0	0	0	0	0	0	0	0	0	0	2	0	0	0	0	0	0	0	0	0	0	3	0	0	0	0	0	0	0	0	0	0	0	0	0	0	0	0	0
OTU_2314	0	0	0	0	0	0	0	0	0	0	0	0	0	0	0	0	0	22	3	0	0	0	0	0	0	0	0	0	0	0	0	0	0	0	0	0	0	0	0	0	0	0	0	0	0
OTU_2315	0	0	0	0	0	0	0	0	0	0	0	0	0	0	0	0	4	0	0	0	0	0	0	0	0	0	0	10	0	0	0	0	2	0	0	0	0	0	0	0	0	0	0	0	0
OTU_2316	0	0	0	0	0	0	0	0	0	0	0	0	0	0	0	0	2	0	0	0	0	0	0	0	0	0	0	0	0	0	0	0	2	0	0	0	0	0	0	0	0	0	0	0	0
OTU_2317	0	0	0	0	0	0	0	4	0	0	0	0	0	0	0	0	0	4	0	0	0	0	0	0	0	0	0	0	0	0	0	0	0	0	0	0	0	0	0	0	0	0	0	0	0
OTU_2318	0	0	0	0	0	0	0	3	0	0	0	0	0	0	0	0	0	1	1	1	0	0	0	0	0	0	0	0	0	0	0	0	0	0	0	0	0	0	0	0	0	0	0	0	0
OTU_2319	0	0	0	2	0	4	0	0	0	0	0	0	0	0	0	0	0	1	0	0	0	0	0	0	0	0	0	0	0	0	0	0	0	0	0	0	0	0	0	3	0	0	0	0	0
OTU_232	39	336	1	45	2	6	1	0	545	0	6	54	0	6	34	8	7	1	0	2	1	0	0	30	13	15	9	26	0	233	3	1	286	8	111	22	0	0	6	14	6	114	2	1	29
OTU_2320	0	0	1	0	0	1	0	1	0	0	0	0	0	0	0	0	0	1	0	2	16	21	0	0	0	0	0	0	0	0	0	0	0	0	0	0	0	0	0	0	0	0	0	0	0
OTU_2321	0	0	0	0	0	0	0	0	0	0	0	0	0	0	0	0	2	0	0	0	0	0	0	0	0	0	0	1	0	0	0	0	2	0	0	0	0	0	0	0	0	0	0	0	0
OTU_2322	0	0	0	0	0	1	0	0	0	0	0	0	0	0	0	0	0	2	0	0	0	0	0	0	2	1	0	0	0	0	0	0	0	0	0	0	0	0	0	0	0	0	0	0	0
OTU_2323	0	0	1	0	0	11	0	3	0	0	0	0	0	0	0	0	0	2	0	6	4	3	0	0	0	0	0	0	0	0	0	0	0	0	0	0	0	0	0	0	0	0	0	0	0
OTU_2324	0	0	6	0	0	5	7	0	0	0	0	0	0	0	0	0	0	6	15	5	5	2	5	0	0	0	0	0	0	0	0	0	0	0	0	0	0	0	0	0	0	0	0	0	0
OTU_2325	0	0	1	0	0	0	0	0	0	0	0	0	0	0	0	0	0	1	0	0	0	0	3	0	0	0	0	4	0	0	0	0	0	0	0	0	0	0	0	24	0	0	0	0	0
OTU_2326	1	0	0	0	0	0	0	1	1	0	4	1	0	0	0	0	0	1	1	4	0	0	1	2	0	0	0	0	0	0	0	0	0	1	0	0	0	0	0	0	0	0	0	0	0
OTU_2327	0	0	0	0	0	1	3	1	0	0	0	0	0	0	0	0	0	20	0	0	0	2	1	0	0	0	0	0	0	0	0	0	0	0	0	0	0	0	0	0	0	0	0	0	0
OTU_2328	0	0	0	0	1	0	0	0	0	0	0	0	1	0	0	0	1	3	1	0	0	1	0	0	1	2	1	0	0	0	0	0	1	0	0	0	0	0	2	0	0	0	2	0	2
OTU_2329	0	0	0	0	0	1	0	0	0	0	0	0	0	0	0	0	0	4	0	1	1	0	0	0	0	0	0	0	0	0	0	0	0	0	0	0	0	0	0	0	0	0	0	0	0
OTU_233	0	0	8	0	0	9	314	13	0	129	0	84	325	55	0	43	0	18	14	8	7	13	8	0	0	0	0	0	116	0	78	0	0	0	42	0	0	122	37	0	38	25	51	31	0
OTU_2330	0	0	0	0	0	1	0	0	0	0	0	0	0	0	0	0	0	0	2	2	3	3	0	0	1	0	0	0	0	0	0	0	0	0	0	0	0	0	0	0	0	0	0	0	1
OTU_2331	0	0	0	0	0	0	0	0	0	0	0	0	0	0	0	0	0	0	5	0	0	0	0	0	0	0	0	0	0	0	0	0	0	0	0	0	0	0	0	0	0	0	0	0	0
OTU_2332	0	0	0	4	0	0	0	0	0	0	0	0	0	0	0	0	0	1	0	0	0	1	0	0	0	0	0	0	0	0	0	0	0	0	0	0	0	0	0	0	0	0	0	0	0
OTU_2333	0	0	0	0	0	0	0	0	0	0	0	0	0	0	0	0	0	0	1	0	0	0	8	0	0	0	0	5	0	0	0	0	0	0	0	0	0	0	0	12	0	0	0	0	0
OTU_2334	0	0	0	0	0	0	0	0	0	0	0	0	0	0	0	0	0	0	2	1	0	5	0	0	0	0	0	0	0	0	0	0	0	0	2	0	0	1	0	1	0	0	0	0	0
OTU_2335	0	2	0	0	0	1	0	0	3	0	0	0	0	0	1	0	2	1	0	1	1	0	0	1	0	2	0	2	0	0	0	0	1	1	0	1	0	0	0	0	0	0	0	0	0
OTU_2336	0	0	3	0	0	1	0	3	0	0	0	1	0	0	0	0	0	0	2	8	0	1	0	0	0	0	0	0	0	0	0	0	0	0	0	0	0	0	0	0	0	0	0	0	0
OTU_2337	0	0	0	0	0	2	0	0	0	0	0	0	0	0	0	0	1	2	0	2	0	0	0	0	0	0	0	0	0	0	0	0	5	0	3	0	0	0	0	0	0	0	0	0	0
OTU_2338	0	0	4	0	0	2	4	2	0	0	0	0	2	0	0	0	0	0	6	2	6	13	0	0	0	0	0	0	0	0	0	0	0	0	0	0	0	1	0	0	1	0	1	0	0
OTU_2339	0	0	0	1	0	1	0	1	0	0	0	0	0	0	0	0	0	0	2	0	0	0	0	0	2	3	0	0	0	0	0	0	0	0	0	0	0	0	0	0	0	0	0	0	2
OTU_234	580	32	0	0	13	0	0	0	0	0	13	0	0	0	15	0	2	0	0	0	0	0	0	10	28	0	21	3	0	9	0	354	1	7	0	1	0	0	0	0	0	0	0	6	3
OTU_2340	0	0	0	0	0	2	0	1	0	0	0	0	0	0	0	0	0	0	1	1	1	0	0	0	4	3	0	0	0	0	0	0	0	0	0	0	0	0	0	0	0	0	0	0	1
OTU_2341	0	0	0	1	0	0	0	0	0	0	0	0	0	0	0	0	0	0	2	0	0	0	0	0	0	0	0	0	0	0	0	0	0	0	11	0	0	0	0	0	1	0	0	0	0
OTU_2342	0	0	1	7	0	2	0	0	0	0	0	0	0	0	0	9	0	0	1	0	0	0	0	0	0	0	0	0	0	0	0	0	0	0	0	0	0	0	0	0	0	0	0	0	0
OTU_2343	0	0	0	0	0	0	0	1	0	0	0	0	0	0	0	0	0	0	5	1	0	0	0	0	0	0	0	0	0	0	0	0	0	0	0	0	0	0	0	0	0	0	0	0	0
OTU_2344	0	0	0	0	0	0	0	1	0	0	0	0	0	0	0	0	0	0	0	27	0	1	1	0	0	0	0	0	0	0	0	1	0	0	0	0	0	0	0	0	0	0	0	0	0
OTU_2345	0	0	0	1	0	5	0	0	0	0	0	0	0	0	0	0	0	0	0	9	0	0	0	0	0	0	0	0	0	0	0	0	0	0	0	0	0	0	0	0	0	0	0	0	0
OTU_2346	0	0	0	0	0	0	3	3	0	0	0	0	0	0	0	0	0	0	3	0	0	2	0	0	0	0	0	0	0	0	1	0	0	2	1	0	0	0	0	0	1	4	0	0	0
OTU_2347	0	0	0	3	0	0	0	0	0	0	0	0	0	0	0	0	0	0	1	1	0	0	0	0	0	0	0	3	1	0	0	0	0	0	0	0	0	0	0	5	0	0	0	0	0
OTU_2348	0	0	1	0	0	4	0	0	0	0	0	0	0	0	1	0	0	0	3	4	0	0	0	1	0	0	0	1	0	0	0	0	0	0	0	0	0	0	0	0	0	0	0	0	0
OTU_2349	0	0	4	0	0	6	2	1	0	0	0	0	0	0	0	0	0	0	1	4	1	1	0	0	0	0	0	2	0	0	0	0	0	0	0	0	0	0	0	0	0	0	0	0	0
OTU_235	0	0	0	46	2	5	4	1	0	12	0	62	17	8	0	83	0	48	243	3	0	22	3	0	0	0	0	2	121	0	41	1	0	0	56	1	0	70	52	7	91	96	412	53	0
OTU_2350	0	0	0	0	0	0	1	0	0	0	3	0	0	0	0	0	0	0	0	3	2	0	0	0	0	0	0	0	0	0	0	0	0	0	0	0	0	0	0	0	0	0	0	0	0
OTU_2351	0	0	4	1	0	0	5	0	0	0	0	0	0	0	0	1	0	0	1	2	1	3	2	0	0	0	0	0	2	0	1	0	0	0	0	0	0	0	0	5	0	0	1	0	0
OTU_2352	0	0	0	0	0	0	0	0	0	2	1	0	0	0	1	0	0	0	0	2	0	0	0	0	0	0	0	0	0	0	0	0	0	0	1	0	0	0	0	0	0	0	1	0	0
OTU_2353	0	5	3	0	0	2	2	0	18	0	0	0	0	0	1	0	2	0	2	2	2	3	1	1	0	1	0	0	0	8	0	0	5	0	0	1	0	0	0	0	0	0	0	0	0
OTU_2354	0	0	0	0	0	0	0	0	0	0	4	0	0	0	7	0	0	0	1	0	0	0	0	0	0	0	0	0	0	0	0	0	0	3	0	6	0	0	0	0	0	0	0	0	0
OTU_2355	0	0	4	0	0	0	2	3	0	0	0	0	6	1	0	0	0	0	0	5	0	0	3	0	0	0	0	0	4	2	1	0	0	0	0	1	0	1	1	1	1	0	4	0	0
OTU_2356	0	0	3	0	0	0	0	0	0	0	0	0	0	0	0	0	0	0	1	0	0	0	3	0	0	0	0	4	0	0	0	0	0	0	0	0	0	0	0	0	0	0	0	0	0
OTU_2357	1	1	0	0	4	0	0	0	0	0	10	0	0	0	2	0	4	0	1	0	0	0	0	2	3	3	2	0	0	0	0	1	1	5	0	2	0	0	0	0	0	0	0	0	5
OTU_2358	0	0	1	0	0	0	0	1	0	0	0	2	0	0	0	0	0	0	0	6	5	0	0	2	0	0	0	4	0	0	0	0	0	0	0	0	0	0	0	0	0	0	0	0	0
OTU_2359	0	0	3	0	0	1	0	0	0	0	0	0	0	0	0	0	0	0	2	2	0	0	0	0	0	0	0	0	0	0	0	0	0	0	0	0	0	0	0	0	0	0	0	0	0
OTU_236	36	53	59	7	259	21	25	31	82	3	49	27	10	0	16	0	22	57	25	107	23	50	78	0	104	178	13	0	39	62	16	203	79	23	0	13	0	23	0	0	2	0	23	0	117
OTU_2360	0	0	0	0	0	0	2	0	0	0	0	0	0	0	0	0	0	0	0	1	0	0	28	0	0	0	0	0	0	0	0	0	0	0	0	0	0	0	0	0	0	0	0	0	0
OTU_2361	0	0	0	1	0	2	0	0	0	0	0	0	0	0	0	0	0	0	0	1	0	0	1	0	0	0	0	0	0	0	0	0	0	0	0	0	0	0	0	0	0	0	0	0	0
OTU_2362	0	0	1	0	0	2	2	1	0	0	4	0	0	0	0	0	4	0	0	12	1	0	0	0	1	0	1	1	0	1	0	0	17	0	0	0	0	0	0	1	0	0	0	0	3
OTU_2363	0	0	0	0	0	2	0	1	0	0	0	0	0	0	0	0	0	0	0	5	0	0	1	0	0	0	0	0	0	0	0	0	0	0	0	0	0	0	0	1	0	0	0	2	0
OTU_2364	0	0	0	0	0	8	0	2	0	0	0	0	0	0	0	0	0	2	0	4	1	0	0	0	0	0	0	1	0	0	3	0	0	0	0	0	0	0	2	1	0	0	1	0	0
OTU_2365	0	0	31	0	0	0	0	0	0	0	0	0	0	0	0	0	0	0	0	1	0	0	2	0	0	0	0	0	0	0	0	0	0	0	0	0	0	0	0	0	0	0	0	0	0
OTU_2366	0	1	1	0	0	0	0	10	0	0	0	0	0	0	0	0	0	0	0	1	2	0	0	0	9	1	0	0	0	0	0	0	0	0	0	0	0	0	0	0	0	0	0	0	0
OTU_2367	0	0	0	0	0	1	1	0	0	0	0	0	0	0	0	0	0	0	0	4	1	7	1	0	0	0	0	0	0	0	0	0	0	0	0	0	0	0	0	0	0	0	0	0	0
OTU_2368	0	0	0	14	0	8	1	1	0	0	0	0	0	0	0	0	0	0	2	4	0	0	0	0	0	0	0	0	0	0	0	0	0	0	2	0	0	0	3	3	0	0	0	0	0
OTU_2369	0	0	0	0	0	0	0	0	0	0	0	0	0	0	0	0	0	0	0	3	0	0	0	0	0	0	0	0	0	0	0	0	0	0	1	0	0	0	2	0	0	0	0	0	0
OTU_237	17	44	4	1	1	19	11	10	10	0	39	137	8	0	7	0	565	22	20	89	5	8	9	9	100	72	31	22	5	152	5	22	149	85	2	62	18	23	5	2	1	0	6	5	96
OTU_2370	0	0	3	0	0	1	1	0	6	0	8	0	0	0	6	0	0	0	0	1	1	0	0	0	0	0	0	0	0	0	0	0	5	10	0	7	0	0	0	0	2	3	1	0	0
OTU_2371	0	0	0	0	0	17	0	1	0	0	0	0	0	0	0	0	0	0	0	3	0	3	6	0	0	0	0	0	0	0	0	0	0	0	0	0	0	0	0	0	0	0	0	0	0
OTU_2372	1	5	0	0	2	0	0	0	1	0	11	0	0	0	0	0	0	0	0	2	1	9	0	3	1	0	2	0	0	0	0	1	1	6	0	0	0	0	0	0	0	0	0	0	3
OTU_2373	0	0	0	0	0	1	0	0	0	0	0	0	0	0	0	0	0	0	0	3	0	0	0	0	0	0	0	0	0	0	0	0	0	0	0	0	0	0	0	0	0	0	0	0	0
OTU_2374	0	0	0	0	0	0	1	0	0	0	0	0	0	0	0	0	0	0	0	5	2	2	0	0	0	0	0	2	0	0	0	0	0	0	0	0	0	0	0	0	0	0	0	0	0
OTU_2375	0	0	2	0	0	5	1	1	0	0	0	0	0	0	0	0	0	0	0	17	4	15	1	0	0	0	0	0	0	0	0	0	0	0	0	0	0	0	0	0	0	0	0	0	0
OTU_2376	0	0	3	0	0	0	0	0	0	0	0	0	0	0	0	0	0	1	0	1	1	2	4	0	0	1	0	0	0	0	0	0	0	0	0	0	0	0	0	0	0	0	0	0	0
[truncated: 3,271 more rows]
