# Supplementary material for: Association between labor epidural analgesia and gut microbiota: A prospective cohort study
Source: Heliyon. 2024 Apr 21;10(9):e29883. doi: 10.1016/j.heliyon.2024.e29883 (PMC11064136; doi:10.1016/j.heliyon.2024.e29883)
Supplement: Multimedia component 2 [file mmc2.xlsx]

## Sheet: Sheet1
Mothers	Neonates
Num samples: 45	Num samples: 45
Num observations: 4,719	Num observations: 4,793
Total count: 3,194,538	Total count: 3,288,038
Table density (fraction of non-zero values): 0.222	Table density (fraction of non-zero values): 0.210
Counts/sample summary:	Counts/sample summary:
Min: 46,377.000	Min: 49,916.000
Max: 82,650.000	Max: 83,621.000
Median: 76,116.000	Median: 75,752.000
Mean: 70,989.733	Mean: 73,067.511
Std. dev.: 10,067.476	Std. dev.: 7,383.704
Sample Metadata Categories: None provided	Sample Metadata Categories: None provided
Observation Metadata Categories: None provided	Observation Metadata Categories: None provided
Counts/sample detail:	Counts/sample detail:
C22: 46,377.000	E21.1: 49,916.000
C17: 48,280.000	E12.1: 54,561.000
C2: 48,981.000	C9.1: 55,365.000
C12: 52,845.000	C2.1: 56,430.000
C5: 53,229.000	E15.1: 61,943.000
C14: 56,027.000	C1.1: 62,357.000
C7: 57,042.000	E19.1: 65,010.000
E4: 59,177.000	E20.1: 67,142.000
C3: 60,152.000	C14.1: 69,824.000
C11: 62,499.000	E17.1: 69,958.000
C19: 63,039.000	E8.1: 71,740.000
C10: 63,893.000	C19.1: 71,769.000
C15: 66,082.000	C5.1: 71,910.000
E16: 68,834.000	C6.1: 72,219.000
C21: 69,735.000	C11.1: 72,499.000
C16: 71,250.000	E16.1: 74,816.000
C18: 71,475.000	C7.1: 75,181.000
C24: 71,735.000	E2.1: 75,214.000
E5: 73,538.000	E5.1: 75,237.000
C9: 75,482.000	C16.1: 75,242.000
C20: 75,907.000	E22.1: 75,582.000
E13: 75,955.000	C8.1: 75,614.000
E6: 76,116.000	E10.1: 75,752.000
E14: 76,138.000	E9.1: 75,765.000
C6: 76,334.000	E6.1: 75,769.000
E19: 76,408.000	E3.1: 75,995.000
C4: 76,529.000	E1.1: 76,183.000
E15: 76,737.000	C10.1: 76,470.000
E7: 76,941.000	C12.1: 76,558.000
E17: 77,237.000	C17.1: 76,761.000
E20: 77,313.000	E13.1: 76,767.000
E8: 77,485.000	C20.1: 76,807.000
E10: 77,564.000	C24.1: 77,225.000
E21: 78,121.000	C18.1: 77,766.000
C13: 78,189.000	C22.1: 77,856.000
E22: 78,670.000	C21.1: 77,866.000
E1: 78,869.000	E18.1: 78,000.000
C1: 78,952.000	C4.1: 78,087.000
E2: 79,070.000	E4.1: 78,283.000
E3: 79,130.000	C13.1: 78,336.000
E12: 80,233.000	C3.1: 78,698.000
E9: 80,847.000	C15.1: 78,891.000
C8: 81,489.000	C23.1: 79,387.000
E18: 81,982.000	E14.1: 81,666.000
C23: 82,650.000	E7.1: 83,621.000
