# Supplementary material for: Association between labor epidural analgesia and gut microbiota: A prospective cohort study
Source: Heliyon. 2024 Apr 21;10(9):e29883. doi: 10.1016/j.heliyon.2024.e29883 (PMC11064136; doi:10.1016/j.heliyon.2024.e29883)
Supplement: Multimedia component 3 [file mmc3.xlsx]

## Sheet: mothers
Sample	C1	C2	C3	C4	C5	C6	C7	C8	C9	C10	C11	C12	C13	C14	C15	C16	C17	C18	C19	C20	C21	C22	C23	C24	E1	E2	E3	E4	E5	E6	E7	E8	E9	E10	E12	E13	E14	E15	E16	E17	E18	E19	E20	E21	E22
C1	0	0.461297	0.532994	0.533236	0.500045	0.518173	0.527647	0.498104	0.545966	0.54837	0.522198	0.538679	0.510041	0.547697	0.612121	0.554975	0.515862	0.58463	0.526097	0.599596	0.633797	0.543318	0.656582	0.596335	0.605077	0.569349	0.593837	0.684598	0.582294	0.632786	0.6184	0.578931	0.615971	0.574363	0.614011	0.634597	0.598746	0.62418	0.582471	0.562377	0.602975	0.580461	0.580691	0.576033	0.577089
C2	0.461297	0	0.444553	0.484206	0.427676	0.475197	0.473591	0.508364	0.460743	0.55451	0.547951	0.575216	0.544769	0.457099	0.578746	0.581375	0.535826	0.539116	0.531737	0.57315	0.634909	0.477886	0.634081	0.620241	0.551945	0.617121	0.597003	0.695408	0.606806	0.57631	0.570607	0.60729	0.577392	0.603369	0.651431	0.615452	0.61008	0.584733	0.559852	0.588316	0.574804	0.602503	0.6175	0.588292	0.592829
C3	0.532994	0.444553	0	0.49743	0.506986	0.480248	0.514602	0.508992	0.500632	0.501316	0.510035	0.521544	0.540839	0.466522	0.472322	0.556391	0.532212	0.519051	0.525685	0.489709	0.657897	0.441114	0.571276	0.648905	0.523112	0.659706	0.648816	0.723641	0.638296	0.612363	0.555585	0.638152	0.588302	0.635398	0.679677	0.53917	0.543016	0.516982	0.542394	0.551691	0.555523	0.562525	0.571358	0.543603	0.566027
C4	0.533236	0.484206	0.49743	0	0.481088	0.448156	0.505884	0.523205	0.5117	0.556772	0.575398	0.576848	0.566025	0.517996	0.568683	0.496603	0.554193	0.506255	0.543387	0.540846	0.6716	0.481384	0.602851	0.640392	0.559823	0.648836	0.617819	0.709836	0.619964	0.57908	0.538612	0.628571	0.604309	0.619207	0.673097	0.571143	0.598942	0.558192	0.570012	0.581843	0.543818	0.59212	0.583132	0.586016	0.577373
C5	0.500045	0.427676	0.506986	0.481088	0	0.489733	0.473094	0.532581	0.484808	0.587993	0.582645	0.598371	0.592545	0.514186	0.606789	0.590549	0.51424	0.552924	0.552009	0.577581	0.626282	0.520396	0.645615	0.604354	0.552121	0.616706	0.591268	0.659579	0.586144	0.551349	0.552977	0.592495	0.568038	0.571273	0.630839	0.614306	0.628013	0.605227	0.536246	0.589929	0.548624	0.608537	0.614963	0.60048	0.59974
C6	0.518173	0.475197	0.480248	0.448156	0.489733	0	0.508661	0.518141	0.516132	0.58136	0.56476	0.597889	0.57447	0.521687	0.568132	0.55487	0.569411	0.469184	0.558457	0.553493	0.669916	0.500877	0.614061	0.657819	0.562125	0.648871	0.635499	0.724243	0.66173	0.606096	0.571713	0.637191	0.612861	0.626414	0.691206	0.582006	0.594182	0.565462	0.583678	0.598665	0.581514	0.608251	0.601675	0.586559	0.587548
C7	0.527647	0.473591	0.514602	0.505884	0.473094	0.508661	0	0.496127	0.509017	0.557349	0.578808	0.574805	0.585038	0.543381	0.589131	0.588168	0.56452	0.55086	0.47619	0.550807	0.597079	0.510561	0.639082	0.628158	0.581543	0.644517	0.593359	0.675403	0.595146	0.598952	0.563496	0.615941	0.605088	0.587053	0.666556	0.603626	0.609322	0.604075	0.564461	0.576608	0.561914	0.594171	0.60495	0.576174	0.57572
C8	0.498104	0.508364	0.508992	0.523205	0.532581	0.518141	0.496127	0	0.51823	0.47698	0.498541	0.511835	0.516019	0.525987	0.553359	0.520747	0.489744	0.563074	0.483083	0.490768	0.610097	0.490585	0.604877	0.606341	0.582966	0.609911	0.587789	0.674594	0.575135	0.62611	0.570437	0.609998	0.651532	0.594332	0.651111	0.583661	0.547452	0.56502	0.544318	0.485961	0.539478	0.524919	0.519791	0.51386	0.520263
C9	0.545966	0.460743	0.500632	0.5117	0.484808	0.516132	0.509017	0.51823	0	0.580622	0.582479	0.591365	0.598607	0.540536	0.610484	0.60769	0.593343	0.573594	0.591102	0.588064	0.676454	0.473357	0.63756	0.641423	0.586605	0.656692	0.631692	0.722037	0.632078	0.587519	0.584167	0.661611	0.605965	0.630658	0.682932	0.627403	0.632648	0.605638	0.605197	0.620954	0.58465	0.619735	0.622914	0.620967	0.61818
C10	0.54837	0.55451	0.501316	0.556772	0.587993	0.58136	0.557349	0.47698	0.580622	0	0.441323	0.413155	0.478368	0.461963	0.486625	0.467066	0.465689	0.508749	0.42877	0.447517	0.602737	0.457824	0.548185	0.634633	0.58727	0.632931	0.594222	0.678341	0.60936	0.653219	0.573411	0.632142	0.669116	0.618067	0.662946	0.555892	0.499984	0.537668	0.543017	0.478132	0.510874	0.507791	0.514462	0.509704	0.506012
C11	0.522198	0.547951	0.510035	0.575398	0.582645	0.56476	0.578808	0.498541	0.582479	0.441323	0	0.449819	0.438486	0.469517	0.507254	0.506056	0.470226	0.550342	0.452987	0.49577	0.627979	0.485468	0.586934	0.612024	0.559789	0.601004	0.600546	0.673983	0.592325	0.647464	0.572002	0.613383	0.650789	0.607946	0.639974	0.566778	0.533783	0.548183	0.536783	0.506406	0.542769	0.517544	0.511901	0.520536	0.544534
C12	0.538679	0.575216	0.521544	0.576848	0.598371	0.597889	0.574805	0.511835	0.591365	0.413155	0.449819	0	0.47471	0.476716	0.510193	0.494142	0.446783	0.534321	0.453158	0.49031	0.615071	0.472499	0.589031	0.618901	0.592174	0.606786	0.588164	0.673191	0.576517	0.651195	0.564759	0.598696	0.644253	0.579162	0.633486	0.580152	0.535235	0.550203	0.532985	0.482077	0.512579	0.503078	0.511784	0.509741	0.512671
C13	0.510041	0.544769	0.540839	0.566025	0.592545	0.57447	0.585038	0.516019	0.598607	0.478368	0.438486	0.47471	0	0.491856	0.532058	0.481351	0.484924	0.512352	0.483948	0.520952	0.641683	0.509152	0.576495	0.635084	0.59072	0.63051	0.611373	0.687406	0.613412	0.664239	0.605698	0.643686	0.669058	0.624374	0.669582	0.590622	0.562015	0.576326	0.576653	0.519435	0.574034	0.554985	0.539253	0.548382	0.553881
C14	0.547697	0.457099	0.466522	0.517996	0.514186	0.521687	0.543381	0.525987	0.540536	0.461963	0.469517	0.476716	0.491856	0	0.470822	0.494633	0.474402	0.47822	0.485237	0.46473	0.626364	0.418007	0.562079	0.65022	0.53769	0.64301	0.628796	0.687227	0.618596	0.587113	0.525108	0.635141	0.606104	0.627173	0.674313	0.540399	0.528946	0.491849	0.508116	0.519802	0.503833	0.543813	0.561256	0.55903	0.534094
C15	0.612121	0.578746	0.472322	0.568683	0.606789	0.568132	0.589131	0.553359	0.610484	0.486625	0.507254	0.510193	0.532058	0.470822	0	0.509711	0.536881	0.512013	0.533717	0.392039	0.672587	0.476594	0.473113	0.706706	0.578955	0.716616	0.70039	0.74366	0.68547	0.681939	0.606151	0.70224	0.68715	0.692689	0.736799	0.453899	0.484921	0.476195	0.524121	0.548167	0.522703	0.555938	0.573462	0.548591	0.536553
C16	0.554975	0.581375	0.556391	0.496603	0.590549	0.55487	0.588168	0.520747	0.60769	0.467066	0.506056	0.494142	0.481351	0.494633	0.509711	0	0.49116	0.431174	0.488515	0.504849	0.648574	0.507995	0.596485	0.659384	0.617852	0.672159	0.641037	0.713464	0.619478	0.669814	0.609474	0.658194	0.701235	0.632527	0.687041	0.58064	0.547265	0.572861	0.581987	0.516893	0.558489	0.539114	0.561276	0.545835	0.504016
C17	0.515862	0.535826	0.532212	0.554193	0.51424	0.569411	0.56452	0.489744	0.593343	0.465689	0.470226	0.446783	0.484924	0.474402	0.536881	0.49116	0	0.538619	0.450517	0.525826	0.604053	0.510055	0.603778	0.589805	0.562545	0.569912	0.589766	0.641439	0.562115	0.629114	0.559523	0.590964	0.627929	0.582001	0.602715	0.565804	0.533521	0.557212	0.500778	0.478361	0.523963	0.523632	0.523926	0.513642	0.546064
C18	0.58463	0.539116	0.519051	0.506255	0.552924	0.469184	0.55086	0.563074	0.573594	0.508749	0.550342	0.534321	0.512352	0.47822	0.512013	0.431174	0.538619	0	0.507092	0.517793	0.656471	0.464694	0.595884	0.691545	0.593664	0.689457	0.65962	0.723814	0.673261	0.649733	0.591749	0.6841	0.67405	0.660953	0.721577	0.561171	0.579743	0.546858	0.560303	0.558327	0.563696	0.594904	0.615743	0.581431	0.572285
C19	0.526097	0.531737	0.525685	0.543387	0.552009	0.558457	0.47619	0.483083	0.591102	0.42877	0.452987	0.453158	0.483948	0.485237	0.533717	0.488515	0.450517	0.507092	0	0.494921	0.587188	0.482808	0.593818	0.62889	0.566511	0.610858	0.58533	0.654925	0.588172	0.63702	0.567769	0.611177	0.655988	0.575172	0.651439	0.576647	0.52378	0.551993	0.531858	0.488833	0.531396	0.517871	0.531734	0.505159	0.502196
C20	0.599596	0.57315	0.489709	0.540846	0.577581	0.553493	0.550807	0.490768	0.588064	0.447517	0.49577	0.49031	0.520952	0.46473	0.392039	0.504849	0.525826	0.517793	0.494921	0	0.659275	0.456459	0.459945	0.690921	0.578313	0.690556	0.66148	0.732493	0.663526	0.666404	0.566205	0.669791	0.671125	0.669216	0.721194	0.453056	0.487864	0.46108	0.51917	0.502147	0.506997	0.535179	0.546697	0.538893	0.526347
C21	0.633797	0.634909	0.657897	0.6716	0.626282	0.669916	0.597079	0.610097	0.676454	0.602737	0.627979	0.615071	0.641683	0.626364	0.672587	0.648574	0.604053	0.656471	0.587188	0.659275	0	0.641538	0.723577	0.625076	0.666427	0.647354	0.614297	0.473992	0.603475	0.668682	0.63354	0.633674	0.672935	0.625626	0.670137	0.689453	0.641495	0.675954	0.627437	0.615845	0.628523	0.644451	0.639658	0.624932	0.637319
C22	0.543318	0.477886	0.441114	0.481384	0.520396	0.500877	0.510561	0.490585	0.473357	0.457824	0.485468	0.472499	0.509152	0.418007	0.476594	0.507995	0.510055	0.464694	0.482808	0.456459	0.641538	0	0.554037	0.653912	0.53349	0.662851	0.633459	0.70713	0.63459	0.610985	0.539094	0.653881	0.620954	0.639483	0.679178	0.530047	0.528595	0.496808	0.517518	0.518273	0.514677	0.551704	0.549542	0.540089	0.537262
C23	0.656582	0.634081	0.571276	0.602851	0.645615	0.614061	0.639082	0.604877	0.63756	0.548185	0.586934	0.589031	0.576495	0.562079	0.473113	0.596485	0.603778	0.595884	0.593818	0.459945	0.723577	0.554037	0	0.725311	0.584941	0.714412	0.705371	0.77102	0.718647	0.688129	0.601343	0.730524	0.69695	0.702562	0.751925	0.451439	0.511273	0.47226	0.53529	0.579445	0.55112	0.563787	0.576397	0.571831	0.579702
C24	0.596335	0.620241	0.648905	0.640392	0.604354	0.657819	0.628158	0.606341	0.641423	0.634633	0.612024	0.618901	0.635084	0.65022	0.706706	0.659384	0.589805	0.691545	0.62889	0.690921	0.625076	0.653912	0.725311	0	0.567329	0.530209	0.458271	0.625119	0.502427	0.545917	0.587875	0.499775	0.56103	0.525177	0.502175	0.673763	0.644358	0.662187	0.615188	0.5836	0.613379	0.603136	0.574051	0.603524	0.642129
E1	0.605077	0.551945	0.523112	0.559823	0.552121	0.562125	0.581543	0.582966	0.586605	0.58727	0.559789	0.592174	0.59072	0.53769	0.578955	0.617852	0.562545	0.593664	0.566511	0.578313	0.666427	0.53349	0.584941	0.567329	0	0.568223	0.562749	0.694228	0.581695	0.518418	0.482174	0.59231	0.514206	0.582723	0.624557	0.535166	0.540783	0.481001	0.495265	0.531246	0.543111	0.554453	0.533828	0.526536	0.576878
E2	0.569349	0.617121	0.659706	0.648836	0.616706	0.648871	0.644517	0.609911	0.656692	0.632931	0.601004	0.606786	0.63051	0.64301	0.716616	0.672159	0.569912	0.689457	0.610858	0.690556	0.647354	0.662851	0.714412	0.530209	0.568223	0	0.49296	0.62523	0.528925	0.565822	0.591339	0.475255	0.55386	0.527546	0.482404	0.668243	0.639718	0.660195	0.571921	0.577245	0.61822	0.602176	0.56799	0.594731	0.635821
E3	0.593837	0.597003	0.648816	0.617819	0.591268	0.635499	0.593359	0.587789	0.631692	0.594222	0.600546	0.588164	0.611373	0.628796	0.70039	0.641037	0.589766	0.65962	0.58533	0.66148	0.614297	0.633459	0.705371	0.458271	0.562749	0.49296	0	0.590224	0.492017	0.525426	0.545001	0.483621	0.544563	0.499812	0.509138	0.661935	0.636545	0.651678	0.60221	0.540909	0.578827	0.576208	0.555018	0.585008	0.619951
E4	0.684598	0.695408	0.723641	0.709836	0.659579	0.724243	0.675403	0.674594	0.722037	0.678341	0.673983	0.673191	0.687406	0.687227	0.74366	0.713464	0.641439	0.723814	0.654925	0.732493	0.473992	0.70713	0.77102	0.625119	0.694228	0.62523	0.590224	0	0.61591	0.669599	0.641866	0.627731	0.672285	0.631998	0.628316	0.741258	0.713029	0.72402	0.677393	0.664734	0.670792	0.686308	0.655465	0.682212	0.711995
E5	0.582294	0.606806	0.638296	0.619964	0.586144	0.66173	0.595146	0.575135	0.632078	0.60936	0.592325	0.576517	0.613412	0.618596	0.68547	0.619478	0.562115	0.673261	0.588172	0.663526	0.603475	0.63459	0.718647	0.502427	0.581695	0.528925	0.492017	0.61591	0	0.514317	0.579394	0.472333	0.533805	0.460195	0.507894	0.673309	0.63781	0.659737	0.597029	0.568627	0.534337	0.553138	0.546937	0.545709	0.579291
E6	0.632786	0.57631	0.612363	0.57908	0.551349	0.606096	0.598952	0.62611	0.587519	0.653219	0.647464	0.651195	0.664239	0.587113	0.681939	0.669814	0.629114	0.649733	0.63702	0.666404	0.668682	0.610985	0.688129	0.545917	0.518418	0.565822	0.525426	0.669599	0.514317	0	0.529003	0.515687	0.460074	0.496199	0.570963	0.653133	0.6701	0.621205	0.596212	0.617237	0.567788	0.577871	0.559727	0.603973	0.630013
E7	0.6184	0.570607	0.555585	0.538612	0.552977	0.571713	0.563496	0.570437	0.584167	0.573411	0.572002	0.564759	0.605698	0.525108	0.606151	0.609474	0.559523	0.591749	0.567769	0.566205	0.63354	0.539094	0.601343	0.587875	0.482174	0.591339	0.545001	0.641866	0.579394	0.529003	0	0.58793	0.533266	0.593153	0.630398	0.527245	0.56167	0.513143	0.512862	0.523427	0.484404	0.535781	0.486004	0.535885	0.562465
E8	0.578931	0.60729	0.638152	0.628571	0.592495	0.637191	0.615941	0.609998	0.661611	0.632142	0.613383	0.598696	0.643686	0.635141	0.70224	0.658194	0.590964	0.6841	0.611177	0.669791	0.633674	0.653881	0.730524	0.499775	0.59231	0.475255	0.483621	0.627731	0.472333	0.515687	0.58793	0	0.497977	0.466258	0.493602	0.684818	0.653064	0.665289	0.610293	0.586756	0.584957	0.585509	0.523143	0.581833	0.604679
E9	0.615971	0.577392	0.588302	0.604309	0.568038	0.612861	0.605088	0.651532	0.605965	0.669116	0.650789	0.644253	0.669058	0.606104	0.68715	0.701235	0.627929	0.67405	0.655988	0.671125	0.672935	0.620954	0.69695	0.56103	0.514206	0.55386	0.544563	0.672285	0.533805	0.460074	0.533266	0.497977	0	0.525196	0.518144	0.654923	0.671621	0.627311	0.601394	0.636753	0.585893	0.633248	0.59525	0.574459	0.646012
E10	0.574363	0.603369	0.635398	0.619207	0.571273	0.626414	0.587053	0.594332	0.630658	0.618067	0.607946	0.579162	0.624374	0.627173	0.692689	0.632527	0.582001	0.660953	0.575172	0.669216	0.625626	0.639483	0.702562	0.525177	0.582723	0.527546	0.499812	0.631998	0.460195	0.496199	0.593153	0.466258	0.525196	0	0.533556	0.67143	0.631933	0.655582	0.610126	0.582393	0.57314	0.562109	0.556273	0.56328	0.545393
E12	0.614011	0.651431	0.679677	0.673097	0.630839	0.691206	0.666556	0.651111	0.682932	0.662946	0.639974	0.633486	0.669582	0.674313	0.736799	0.687041	0.602715	0.721577	0.651439	0.721194	0.670137	0.679178	0.751925	0.502175	0.624557	0.482404	0.509138	0.628316	0.507894	0.570963	0.630398	0.493602	0.518144	0.533556	0	0.708868	0.680495	0.708835	0.636508	0.629442	0.654764	0.63267	0.598074	0.626619	0.65578
E13	0.634597	0.615452	0.53917	0.571143	0.614306	0.582006	0.603626	0.583661	0.627403	0.555892	0.566778	0.580152	0.590622	0.540399	0.453899	0.58064	0.565804	0.561171	0.576647	0.453056	0.689453	0.530047	0.451439	0.673763	0.535166	0.668243	0.661935	0.741258	0.673309	0.653133	0.527245	0.684818	0.654923	0.67143	0.708868	0	0.440301	0.40444	0.450573	0.50479	0.485784	0.516244	0.533795	0.504318	0.520626
E14	0.598746	0.61008	0.543016	0.598942	0.628013	0.594182	0.609322	0.547452	0.632648	0.499984	0.533783	0.535235	0.562015	0.528946	0.484921	0.547265	0.533521	0.579743	0.52378	0.487864	0.641495	0.528595	0.511273	0.644358	0.540783	0.639718	0.636545	0.713029	0.63781	0.6701	0.56167	0.653064	0.671621	0.631933	0.680495	0.440301	0	0.432064	0.493597	0.46749	0.509275	0.466463	0.490773	0.460507	0.488562
E15	0.62418	0.584733	0.516982	0.558192	0.605227	0.565462	0.604075	0.56502	0.605638	0.537668	0.548183	0.550203	0.576326	0.491849	0.476195	0.572861	0.557212	0.546858	0.551993	0.46108	0.675954	0.496808	0.47226	0.662187	0.481001	0.660195	0.651678	0.72402	0.659737	0.621205	0.513143	0.665289	0.627311	0.655582	0.708835	0.40444	0.432064	0	0.464754	0.459911	0.493015	0.494793	0.515642	0.501408	0.513807
E16	0.582471	0.559852	0.542394	0.570012	0.536246	0.583678	0.564461	0.544318	0.605197	0.543017	0.536783	0.532985	0.576653	0.508116	0.524121	0.581987	0.500778	0.560303	0.531858	0.51917	0.627437	0.517518	0.53529	0.615188	0.495265	0.571921	0.60221	0.677393	0.597029	0.596212	0.512862	0.610293	0.601394	0.610126	0.636508	0.450573	0.493597	0.464754	0	0.460173	0.448856	0.497628	0.529793	0.495646	0.531277
E17	0.562377	0.588316	0.551691	0.581843	0.589929	0.598665	0.576608	0.485961	0.620954	0.478132	0.506406	0.482077	0.519435	0.519802	0.548167	0.516893	0.478361	0.558327	0.488833	0.502147	0.615845	0.518273	0.579445	0.5836	0.531246	0.577245	0.540909	0.664734	0.568627	0.617237	0.523427	0.586756	0.636753	0.582393	0.629442	0.50479	0.46749	0.459911	0.460173	0	0.44581	0.441914	0.473073	0.440931	0.458671
E18	0.602975	0.574804	0.555523	0.543818	0.548624	0.581514	0.561914	0.539478	0.58465	0.510874	0.542769	0.512579	0.574034	0.503833	0.522703	0.558489	0.523963	0.563696	0.531396	0.506997	0.628523	0.514677	0.55112	0.613379	0.543111	0.61822	0.578827	0.670792	0.534337	0.567788	0.484404	0.584957	0.585893	0.57314	0.654764	0.485784	0.509275	0.493015	0.448856	0.44581	0	0.45858	0.466757	0.471512	0.469773
E19	0.580461	0.602503	0.562525	0.59212	0.608537	0.608251	0.594171	0.524919	0.619735	0.507791	0.517544	0.503078	0.554985	0.543813	0.555938	0.539114	0.523632	0.594904	0.517871	0.535179	0.644451	0.551704	0.563787	0.603136	0.554453	0.602176	0.576208	0.686308	0.553138	0.577871	0.535781	0.585509	0.633248	0.562109	0.63267	0.516244	0.466463	0.494793	0.497628	0.441914	0.45858	0	0.425335	0.431296	0.450741
E20	0.580691	0.6175	0.571358	0.583132	0.614963	0.601675	0.60495	0.519791	0.622914	0.514462	0.511901	0.511784	0.539253	0.561256	0.573462	0.561276	0.523926	0.615743	0.531734	0.546697	0.639658	0.549542	0.576397	0.574051	0.533828	0.56799	0.555018	0.655465	0.546937	0.559727	0.486004	0.523143	0.59525	0.556273	0.598074	0.533795	0.490773	0.515642	0.529793	0.473073	0.466757	0.425335	0	0.437646	0.489725
E21	0.576033	0.588292	0.543603	0.586016	0.60048	0.586559	0.576174	0.51386	0.620967	0.509704	0.520536	0.509741	0.548382	0.55903	0.548591	0.545835	0.513642	0.581431	0.505159	0.538893	0.624932	0.540089	0.571831	0.603524	0.526536	0.594731	0.585008	0.682212	0.545709	0.603973	0.535885	0.581833	0.574459	0.56328	0.626619	0.504318	0.460507	0.501408	0.495646	0.440931	0.471512	0.431296	0.437646	0	0.469929
E22	0.577089	0.592829	0.566027	0.577373	0.59974	0.587548	0.57572	0.520263	0.61818	0.506012	0.544534	0.512671	0.553881	0.534094	0.536553	0.504016	0.546064	0.572285	0.502196	0.526347	0.637319	0.537262	0.579702	0.642129	0.576878	0.635821	0.619951	0.711995	0.579291	0.630013	0.562465	0.604679	0.646012	0.545393	0.65578	0.520626	0.488562	0.513807	0.531277	0.458671	0.469773	0.450741	0.489725	0.469929	0

## Sheet: neonates
Sample	C1.1	C2.1	C3.1	C4.1	C5.1	C6.1	C7.1	C8.1	C9.1	C10.1	C11.1	C12.1	C13.1	C14.1	C15.1	C16.1	C17.1	C18.1	C19.1	C20.1	C21.1	C22.1	C23.1	C24.1	E1.1	E2.1	E3.1	E4.1	E5.1	E6.1	E7.1	E8.1	E9.1	E10.1	E12.1	E13.1	E14.1	E15.1	E16.1	E17.1	E18.1	E19.1	E20.1	E21.1	E22.1
C1.1	0	0.579224	0.611674	0.625301	0.650438	0.604761	0.58428	0.606784	0.373328	0.339791	0.610087	0.693186	0.373715	0.642212	0.603825	0.591134	0.39441	0.703048	0.382341	0.677273	0.730611	0.406577	0.702525	0.594401	0.562801	0.639435	0.646244	0.653718	0.588652	0.608532	0.615389	0.664473	0.65634	0.640806	0.393885	0.597653	0.601495	0.432042	0.629133	0.432996	0.583044	0.485581	0.507368	0.635349	0.63833
C2.1	0.579224	0	0.392275	0.413743	0.527588	0.443051	0.445469	0.456929	0.535719	0.567295	0.486267	0.654127	0.508121	0.554913	0.416229	0.411191	0.526709	0.517605	0.510579	0.56622	0.576971	0.502447	0.489342	0.64001	0.660667	0.491851	0.501224	0.596933	0.461667	0.406624	0.475291	0.492287	0.727172	0.709439	0.539753	0.621511	0.485597	0.534882	0.439059	0.566463	0.618353	0.467282	0.457019	0.623171	0.439771
C3.1	0.611674	0.392275	0	0.385948	0.538878	0.455397	0.41751	0.479936	0.582046	0.608163	0.499995	0.619472	0.596315	0.544483	0.435897	0.466766	0.576359	0.570239	0.593175	0.570272	0.636598	0.587822	0.55691	0.616632	0.661065	0.483727	0.504117	0.547104	0.482112	0.492125	0.467548	0.541171	0.715394	0.702264	0.565145	0.634982	0.454438	0.568415	0.507028	0.596814	0.615578	0.548631	0.549112	0.640008	0.49042
C4.1	0.625301	0.413743	0.385948	0	0.550764	0.482811	0.408864	0.490076	0.598361	0.632917	0.510738	0.639981	0.622933	0.568792	0.470014	0.472013	0.600171	0.556921	0.621979	0.545562	0.621135	0.603954	0.530206	0.640454	0.672063	0.519245	0.529834	0.570431	0.50163	0.504966	0.485233	0.536728	0.716815	0.707282	0.58238	0.64324	0.474172	0.580889	0.5031	0.596612	0.635261	0.553899	0.564627	0.626238	0.498066
C5.1	0.650438	0.527588	0.538878	0.550764	0	0.424241	0.458733	0.448522	0.636869	0.639756	0.40967	0.576448	0.626374	0.423528	0.434871	0.435906	0.633786	0.661672	0.608396	0.647845	0.665409	0.598966	0.656763	0.618165	0.639045	0.519186	0.536345	0.579881	0.602595	0.574727	0.617302	0.613932	0.687551	0.676872	0.643606	0.589444	0.603259	0.626834	0.583973	0.662244	0.619983	0.582189	0.576815	0.73869	0.578145
C6.1	0.604761	0.443051	0.455397	0.482811	0.424241	0	0.386464	0.340946	0.57283	0.589509	0.34629	0.564258	0.5543	0.40468	0.352399	0.361195	0.569499	0.583544	0.540255	0.609644	0.626456	0.527453	0.567941	0.60693	0.633113	0.465055	0.483648	0.556871	0.536461	0.500004	0.533133	0.545219	0.685872	0.676942	0.587463	0.568673	0.544704	0.572152	0.502859	0.618351	0.610558	0.516774	0.511727	0.686602	0.514392
C7.1	0.58428	0.445469	0.41751	0.408864	0.458733	0.386464	0	0.385494	0.556166	0.58443	0.407396	0.591625	0.586992	0.459921	0.368793	0.388725	0.567893	0.594304	0.580851	0.581816	0.648466	0.565065	0.595886	0.600898	0.617736	0.486987	0.500041	0.533968	0.498751	0.498654	0.502573	0.563415	0.678555	0.667432	0.566428	0.608076	0.478792	0.557947	0.515247	0.579371	0.606224	0.544607	0.545025	0.654213	0.525203
C8.1	0.606784	0.456929	0.479936	0.490076	0.448522	0.340946	0.385494	0	0.589343	0.604501	0.368532	0.551605	0.557109	0.419871	0.335825	0.356751	0.587059	0.601876	0.549381	0.622523	0.640766	0.536404	0.600394	0.612787	0.634886	0.472465	0.496957	0.539509	0.553007	0.508214	0.552962	0.552933	0.688222	0.679287	0.595285	0.548371	0.552056	0.588273	0.510958	0.617164	0.616572	0.530696	0.528814	0.704091	0.521511
C9.1	0.373328	0.535719	0.582046	0.598361	0.636869	0.57283	0.556166	0.589343	0	0.376561	0.603879	0.675072	0.382387	0.637929	0.589837	0.563366	0.347706	0.660838	0.401507	0.645325	0.705458	0.376186	0.663874	0.571132	0.583984	0.605252	0.622207	0.619424	0.537621	0.56729	0.558764	0.628827	0.671136	0.658592	0.416495	0.579652	0.563757	0.426696	0.591738	0.466707	0.562518	0.462511	0.462868	0.603324	0.611872
C10.1	0.339791	0.567295	0.608163	0.632917	0.639756	0.589509	0.58443	0.604501	0.376561	0	0.613291	0.689977	0.372216	0.642281	0.604496	0.585468	0.35424	0.709493	0.356402	0.676992	0.73437	0.388139	0.705132	0.592644	0.551768	0.645898	0.647644	0.644207	0.598839	0.61553	0.609596	0.676059	0.652292	0.634872	0.43289	0.614403	0.612408	0.348964	0.640884	0.461166	0.571462	0.474899	0.483878	0.648658	0.639675
C11.1	0.610087	0.486267	0.499995	0.510738	0.40967	0.34629	0.407396	0.368532	0.603879	0.613291	0	0.561676	0.586431	0.411071	0.355535	0.377016	0.603806	0.612845	0.567033	0.630163	0.651804	0.55929	0.602291	0.610636	0.62433	0.50207	0.514261	0.551871	0.559452	0.534456	0.568723	0.573763	0.677336	0.66443	0.61089	0.575746	0.573051	0.599851	0.527458	0.633312	0.617041	0.546857	0.537732	0.707885	0.540582
C12.1	0.693186	0.654127	0.619472	0.639981	0.576448	0.564258	0.591625	0.551605	0.675072	0.689977	0.561676	0	0.682056	0.496185	0.571568	0.560396	0.685181	0.682975	0.659957	0.685218	0.701886	0.643142	0.663511	0.609616	0.660076	0.50113	0.545216	0.509277	0.613483	0.623715	0.640656	0.63541	0.68446	0.683393	0.692136	0.585109	0.633482	0.695111	0.63115	0.696715	0.61564	0.657764	0.654678	0.77397	0.615901
C13.1	0.373715	0.508121	0.596315	0.622933	0.626374	0.5543	0.586992	0.557109	0.382387	0.372216	0.586431	0.682056	0	0.618517	0.559006	0.542519	0.361571	0.635164	0.330016	0.676406	0.677828	0.360948	0.638084	0.615235	0.588432	0.582547	0.585708	0.653266	0.570383	0.547335	0.590712	0.600419	0.680667	0.668677	0.442219	0.588026	0.594488	0.444976	0.569564	0.43896	0.592477	0.428058	0.43895	0.614878	0.574477
C14.1	0.642212	0.554913	0.544483	0.568792	0.423528	0.40468	0.459921	0.419871	0.637929	0.642281	0.411071	0.496185	0.618517	0	0.413822	0.407611	0.649551	0.664828	0.591758	0.686692	0.695058	0.593711	0.663834	0.574314	0.612548	0.498771	0.512337	0.54994	0.606577	0.586709	0.626135	0.612083	0.652767	0.641231	0.650778	0.552257	0.620759	0.640178	0.591672	0.671239	0.589527	0.598309	0.591109	0.758642	0.588521
C15.1	0.603825	0.416229	0.435897	0.470014	0.434871	0.352399	0.368793	0.335825	0.589837	0.604496	0.355535	0.571568	0.559006	0.413822	0	0.349511	0.592263	0.569116	0.548805	0.606486	0.609631	0.528736	0.558875	0.603726	0.634499	0.472635	0.491397	0.541559	0.533685	0.481358	0.540089	0.530366	0.686216	0.678347	0.588221	0.562846	0.530583	0.58144	0.484183	0.607214	0.612032	0.525022	0.516366	0.68117	0.491288
C16.1	0.591134	0.411191	0.466766	0.472013	0.435906	0.361195	0.388725	0.356751	0.563366	0.585468	0.377016	0.560396	0.542519	0.407611	0.349511	0	0.575809	0.566023	0.524816	0.605747	0.616003	0.514206	0.565152	0.608079	0.615623	0.450469	0.475024	0.545278	0.520994	0.474933	0.528783	0.522888	0.683338	0.667551	0.575968	0.559126	0.520431	0.562802	0.479907	0.603463	0.60305	0.509222	0.503778	0.687262	0.48881
C17.1	0.39441	0.526709	0.576359	0.600171	0.633786	0.569499	0.567893	0.587059	0.347706	0.35424	0.603806	0.685181	0.361571	0.649551	0.592263	0.575809	0	0.669789	0.393407	0.641609	0.703008	0.393316	0.665065	0.599625	0.592125	0.61463	0.617888	0.628777	0.550292	0.575023	0.5569	0.641166	0.684067	0.66652	0.441978	0.626054	0.572036	0.418712	0.597664	0.480313	0.543991	0.458635	0.457326	0.604461	0.604474
C18.1	0.703048	0.517605	0.570239	0.556921	0.661672	0.583544	0.594304	0.601876	0.660838	0.709493	0.612845	0.682975	0.635164	0.664828	0.569116	0.566023	0.669789	0	0.654113	0.505297	0.490835	0.637203	0.367931	0.737335	0.751735	0.530704	0.527575	0.64235	0.53207	0.483595	0.503506	0.452735	0.79125	0.783372	0.660391	0.689573	0.48256	0.662793	0.385638	0.653203	0.719825	0.60605	0.616217	0.647657	0.425412
C19.1	0.382341	0.510579	0.593175	0.621979	0.608396	0.540255	0.580851	0.549381	0.401507	0.356402	0.567033	0.659957	0.330016	0.591758	0.548805	0.524816	0.393407	0.654113	0	0.671545	0.693507	0.293489	0.654863	0.591838	0.560222	0.579025	0.578467	0.639388	0.571365	0.554803	0.594787	0.604144	0.64805	0.640639	0.453393	0.566302	0.5975	0.444746	0.57393	0.48107	0.587159	0.389701	0.409119	0.639386	0.575871
C20.1	0.677273	0.56622	0.570272	0.545562	0.647845	0.609644	0.581816	0.622523	0.645325	0.676992	0.630163	0.685218	0.676406	0.686692	0.606486	0.605747	0.641609	0.505297	0.671545	0	0.398737	0.66153	0.525124	0.712586	0.713517	0.57949	0.586209	0.611	0.525077	0.546449	0.477241	0.555072	0.757799	0.752539	0.641663	0.702455	0.479107	0.635377	0.512838	0.653467	0.693226	0.624607	0.636279	0.64196	0.487214
C21.1	0.730611	0.576971	0.636598	0.621135	0.665409	0.626456	0.648466	0.640766	0.705458	0.73437	0.651804	0.701886	0.677828	0.695058	0.609631	0.616003	0.703008	0.490835	0.693507	0.398737	0	0.671474	0.459362	0.753791	0.765598	0.592121	0.585055	0.646372	0.59954	0.539202	0.608821	0.574904	0.801387	0.79233	0.691788	0.714578	0.598848	0.705043	0.545632	0.7014	0.747423	0.656783	0.65598	0.710383	0.559115
C22.1	0.406577	0.502447	0.587822	0.603954	0.598966	0.527453	0.565065	0.536404	0.376186	0.388139	0.55929	0.643142	0.360948	0.593711	0.528736	0.514206	0.393316	0.637203	0.293489	0.66153	0.671474	0	0.637148	0.603794	0.567548	0.56364	0.573282	0.631113	0.568762	0.53943	0.582878	0.594793	0.660586	0.647413	0.477357	0.573913	0.592063	0.456956	0.561137	0.50268	0.572306	0.402249	0.388352	0.640216	0.562616
C23.1	0.702525	0.489342	0.55691	0.530206	0.656763	0.567941	0.595886	0.600394	0.663874	0.705132	0.602291	0.663511	0.638084	0.663834	0.558875	0.565152	0.665065	0.367931	0.654863	0.525124	0.459362	0.637148	0	0.729052	0.74857	0.50234	0.509701	0.630017	0.496964	0.448429	0.497234	0.486357	0.789762	0.779145	0.645739	0.689396	0.490565	0.659024	0.439482	0.647686	0.717161	0.599829	0.600863	0.642433	0.458345
C24.1	0.594401	0.64001	0.616632	0.640454	0.618165	0.60693	0.600898	0.612787	0.571132	0.592644	0.610636	0.609616	0.615235	0.574314	0.603726	0.608079	0.599625	0.737335	0.591838	0.712586	0.753791	0.603794	0.729052	0	0.582377	0.61641	0.624281	0.610039	0.629679	0.648636	0.638114	0.67912	0.612194	0.613091	0.555924	0.455227	0.644064	0.547753	0.667523	0.577448	0.348938	0.567563	0.557895	0.679699	0.663974
E1.1	0.562801	0.660667	0.661065	0.672063	0.639045	0.633113	0.617736	0.634886	0.583984	0.551768	0.62433	0.660076	0.588432	0.612548	0.634499	0.615623	0.592125	0.751735	0.560222	0.713517	0.765598	0.567548	0.74857	0.582377	0	0.648866	0.651125	0.644886	0.65457	0.661373	0.668536	0.691863	0.378567	0.369141	0.577844	0.605097	0.659864	0.55391	0.680307	0.5935	0.578042	0.560012	0.573748	0.726482	0.663246
E2.1	0.639435	0.491851	0.483727	0.519245	0.519186	0.465055	0.486987	0.472465	0.605252	0.645898	0.50207	0.50113	0.582547	0.498771	0.472635	0.450469	0.61463	0.530704	0.579025	0.57949	0.592121	0.56364	0.50234	0.61641	0.648866	0	0.329888	0.506203	0.440751	0.408701	0.458455	0.445647	0.698737	0.693206	0.593018	0.572905	0.438649	0.611049	0.406738	0.612241	0.600387	0.550623	0.538796	0.684324	0.412517
E3.1	0.646244	0.501224	0.504117	0.529834	0.536345	0.483648	0.500041	0.496957	0.622207	0.647644	0.514261	0.545216	0.585708	0.512337	0.491397	0.475024	0.617888	0.527575	0.578467	0.586209	0.585055	0.573282	0.509701	0.624281	0.651125	0.329888	0	0.512749	0.411251	0.379809	0.45701	0.448526	0.703586	0.699856	0.608303	0.600377	0.466022	0.607387	0.409673	0.624741	0.608505	0.554997	0.54567	0.688891	0.408401
E4.1	0.653718	0.596933	0.547104	0.570431	0.579881	0.556871	0.533968	0.539509	0.619424	0.644207	0.551871	0.509277	0.653266	0.54994	0.541559	0.545278	0.628777	0.64235	0.639388	0.611	0.646372	0.631113	0.630017	0.610039	0.644886	0.506203	0.512749	0	0.546701	0.573332	0.568724	0.601597	0.685985	0.677477	0.643009	0.593027	0.566855	0.634551	0.596837	0.647165	0.608435	0.624967	0.630602	0.711463	0.571836
E5.1	0.588652	0.461667	0.482112	0.50163	0.602595	0.536461	0.498751	0.553007	0.537621	0.598839	0.559452	0.613483	0.570383	0.606577	0.533685	0.520994	0.550292	0.53207	0.571365	0.525077	0.59954	0.568762	0.496964	0.629679	0.65457	0.440751	0.411251	0.546701	0	0.33733	0.365688	0.450081	0.720324	0.700831	0.539269	0.631918	0.364648	0.546442	0.385638	0.572397	0.607827	0.53227	0.540925	0.614808	0.424332
E6.1	0.608532	0.406624	0.492125	0.504966	0.574727	0.500004	0.498654	0.508214	0.56729	0.61553	0.534456	0.623715	0.547335	0.586709	0.481358	0.474933	0.575023	0.483595	0.554803	0.546449	0.539202	0.53943	0.448429	0.648636	0.661373	0.408701	0.379809	0.573332	0.33733	0	0.391266	0.372032	0.723565	0.710657	0.558281	0.618435	0.368772	0.562494	0.33309	0.595204	0.631627	0.492849	0.500513	0.629248	0.371416
E7.1	0.615389	0.475291	0.467548	0.485233	0.617302	0.533133	0.502573	0.552962	0.558764	0.609596	0.568723	0.640656	0.590712	0.626135	0.540089	0.528783	0.5569	0.503506	0.594787	0.477241	0.608821	0.582878	0.497234	0.638114	0.668536	0.458455	0.45701	0.568724	0.365688	0.391266	0	0.382333	0.721585	0.711423	0.533946	0.642844	0.321086	0.543124	0.378564	0.545994	0.607138	0.542232	0.52372	0.570549	0.391679
E8.1	0.664473	0.492287	0.541171	0.536728	0.613932	0.545219	0.563415	0.552933	0.628827	0.676059	0.573763	0.63541	0.600419	0.612083	0.530366	0.522888	0.641166	0.452735	0.604144	0.555072	0.574904	0.594793	0.486357	0.67912	0.691863	0.445647	0.448526	0.601597	0.450081	0.372032	0.382333	0	0.729516	0.719131	0.604774	0.626995	0.410564	0.616338	0.33326	0.608263	0.662496	0.545852	0.549072	0.617542	0.347528
E9.1	0.65634	0.727172	0.715394	0.716815	0.687551	0.685872	0.678555	0.688222	0.671136	0.652292	0.677336	0.68446	0.680667	0.652767	0.686216	0.683338	0.684067	0.79125	0.64805	0.757799	0.801387	0.660586	0.789762	0.612194	0.378567	0.698737	0.703586	0.685985	0.720324	0.723565	0.721585	0.729516	0	0.317495	0.647242	0.628197	0.712873	0.627153	0.728379	0.653343	0.619466	0.629331	0.63657	0.759871	0.712546
E10.1	0.640806	0.709439	0.702264	0.707282	0.676872	0.676942	0.667432	0.679287	0.658592	0.634872	0.66443	0.683393	0.668677	0.641231	0.678347	0.667551	0.66652	0.783372	0.640639	0.752539	0.79233	0.647413	0.779145	0.613091	0.369141	0.693206	0.699856	0.677477	0.700831	0.710657	0.711423	0.719131	0.317495	0	0.624895	0.626611	0.702091	0.62214	0.72207	0.646794	0.617175	0.610706	0.620167	0.750773	0.705336
E12.1	0.393885	0.539753	0.565145	0.58238	0.643606	0.587463	0.566428	0.595285	0.416495	0.43289	0.61089	0.692136	0.442219	0.650778	0.588221	0.575968	0.441978	0.660391	0.453393	0.641663	0.691788	0.477357	0.645739	0.555924	0.577844	0.593018	0.608303	0.643009	0.539269	0.558281	0.533946	0.604774	0.647242	0.624895	0	0.576983	0.553789	0.354399	0.592563	0.361645	0.545549	0.420034	0.429828	0.52233	0.593901
E13.1	0.597653	0.621511	0.634982	0.64324	0.589444	0.568673	0.608076	0.548371	0.579652	0.614403	0.575746	0.585109	0.588026	0.552257	0.562846	0.559126	0.626054	0.689573	0.566302	0.702455	0.714578	0.573913	0.689396	0.455227	0.605097	0.572905	0.600377	0.593027	0.631918	0.618435	0.642844	0.626995	0.628197	0.626611	0.576983	0	0.635199	0.578569	0.615573	0.600947	0.471684	0.548684	0.554372	0.701586	0.613545
E14.1	0.601495	0.485597	0.454438	0.474172	0.603259	0.544704	0.478792	0.552056	0.563757	0.612408	0.573051	0.633482	0.594488	0.620759	0.530583	0.520431	0.572036	0.48256	0.5975	0.479107	0.598848	0.592063	0.490565	0.644064	0.659864	0.438649	0.466022	0.566855	0.364648	0.368772	0.321086	0.410564	0.712873	0.702091	0.553789	0.635199	0	0.557347	0.347456	0.570932	0.620862	0.540553	0.551515	0.588742	0.36672
E15.1	0.432042	0.534882	0.568415	0.580889	0.626834	0.572152	0.557947	0.588273	0.426696	0.348964	0.599851	0.695111	0.444976	0.640178	0.58144	0.562802	0.418712	0.662793	0.444746	0.635377	0.705043	0.456956	0.659024	0.547753	0.55391	0.611049	0.607387	0.634551	0.546442	0.562494	0.543124	0.616338	0.627153	0.62214	0.354399	0.578569	0.557347	0	0.586942	0.383988	0.520256	0.404498	0.40765	0.547352	0.587181
E16.1	0.629133	0.439059	0.507028	0.5031	0.583973	0.502859	0.515247	0.510958	0.591738	0.640884	0.527458	0.63115	0.569564	0.591672	0.484183	0.479907	0.597664	0.385638	0.57393	0.512838	0.545632	0.561137	0.439482	0.667523	0.680307	0.406738	0.409673	0.596837	0.385638	0.33309	0.378564	0.33326	0.728379	0.72207	0.592563	0.615573	0.347456	0.586942	0	0.60949	0.648911	0.529168	0.533982	0.629795	0.311686
E17.1	0.432996	0.566463	0.596814	0.596612	0.662244	0.618351	0.579371	0.617164	0.466707	0.461166	0.633312	0.696715	0.43896	0.671239	0.607214	0.603463	0.480313	0.653203	0.48107	0.653467	0.7014	0.50268	0.647686	0.577448	0.5935	0.612241	0.624741	0.647165	0.572397	0.595204	0.545994	0.608263	0.653343	0.646794	0.361645	0.600947	0.570932	0.383988	0.60949	0	0.561326	0.459473	0.453779	0.5108	0.59407
E18.1	0.583044	0.618353	0.615578	0.635261	0.619983	0.610558	0.606224	0.616572	0.562518	0.571462	0.617041	0.61564	0.592477	0.589527	0.612032	0.60305	0.543991	0.719825	0.587159	0.693226	0.747423	0.572306	0.717161	0.348938	0.578042	0.600387	0.608505	0.608435	0.607827	0.631627	0.607138	0.662496	0.619466	0.617175	0.545549	0.471684	0.620862	0.520256	0.648911	0.561326	0	0.5533	0.521593	0.650644	0.63092
E19.1	0.485581	0.467282	0.548631	0.553899	0.582189	0.516774	0.544607	0.530696	0.462511	0.474899	0.546857	0.657764	0.428058	0.598309	0.525022	0.509222	0.458635	0.60605	0.389701	0.624607	0.656783	0.402249	0.599829	0.567563	0.560012	0.550623	0.554997	0.624967	0.53227	0.492849	0.542232	0.545852	0.629331	0.610706	0.420034	0.548684	0.540553	0.404498	0.529168	0.459473	0.5533	0	0.332951	0.556497	0.513407
E20.1	0.507368	0.457019	0.549112	0.564627	0.576815	0.511727	0.545025	0.528814	0.462868	0.483878	0.537732	0.654678	0.43895	0.591109	0.516366	0.503778	0.457326	0.616217	0.409119	0.636279	0.65598	0.388352	0.600863	0.557895	0.573748	0.538796	0.54567	0.630602	0.540925	0.500513	0.52372	0.549072	0.63657	0.620167	0.429828	0.554372	0.551515	0.40765	0.533982	0.453779	0.521593	0.332951	0	0.55587	0.530993
E21.1	0.635349	0.623171	0.640008	0.626238	0.73869	0.686602	0.654213	0.704091	0.603324	0.648658	0.707885	0.77397	0.614878	0.758642	0.68117	0.687262	0.604461	0.647657	0.639386	0.64196	0.710383	0.640216	0.642433	0.679699	0.726482	0.684324	0.688891	0.711463	0.614808	0.629248	0.570549	0.617542	0.759871	0.750773	0.52233	0.701586	0.588742	0.547352	0.629795	0.5108	0.650644	0.556497	0.55587	0	0.625301
E22.1	0.63833	0.439771	0.49042	0.498066	0.578145	0.514392	0.525203	0.521511	0.611872	0.639675	0.540582	0.615901	0.574477	0.588521	0.491288	0.48881	0.604474	0.425412	0.575871	0.487214	0.559115	0.562616	0.458345	0.663974	0.663246	0.412517	0.408401	0.571836	0.424332	0.371416	0.391679	0.347528	0.712546	0.705336	0.593901	0.613545	0.36672	0.587181	0.311686	0.59407	0.63092	0.513407	0.530993	0.625301	0
